# Supplementary material for: Nucleotide polymorphisms of the maize ZmFWL7 gene and their association with ear-related traits
Source: Front Genet. 2022 Aug 10;13:960529. doi: 10.3389/fgene.2022.960529 (PMC9399371; doi:10.3389/fgene.2022.960529)
Supplement: Supplementary file 2 [file DataSheet8.ZIP]

Archive with 1 entries (1 files):
- Supplementary dataset S1.fas
