# Supplementary material for: Nucleotide polymorphisms of the maize ZmFWL7 gene and their association with ear-related traits
Source: Front Genet. 2022 Aug 10;13:960529. doi: 10.3389/fgene.2022.960529 (PMC9399371; doi:10.3389/fgene.2022.960529)
Supplement: Supplementary file 2 [file DataSheet8.ZIP › Supplementary dataset S1.fas]

>A002
ACCAGCTTCTGGCACAATATTTGGTGTGATGTAGAGCCTTTGTCTTCTAAATATGCTAATATGTATGATATTGCTTATGATAAAGATATCACGG-T-AAAAAAGCTTTTTCTTCTGAGTTTAGAGCTGTGAATTTCAGAAGAAGGATTTATGGTGCTTTGGAAGTTGAGTATAACAATCTTATTACACAATGTAATAATATTAATATTTCTGAGGAAGAAGATAAATCTGTTTGGCTTCTGGGTGGCAAAGGTTTTTCTGTTAACTCTTTTTACAAAAGAATCAAGTGCTCTCAGACTCCTTTGTCTCCTAGTTTCCTGTGGAAAACTAGACTTCCATATAAGATTAAAGC-TTTTTTGTGGCTTGTTATGCACAAAAAGATTTTAACTAAAGACAATTTGTTCAAGAAAAATTGGAAGGGTAATCTGGATTGTATCTTTTGTGGATTTTCAGAATCCATAGACCATTTGTTTTTCCAATGTCCGGTTGCTAGATTTACTTGGAGAATAGTTTACTCAGCTCTTGGATTAGTTTCTACTCCTGAGAATGTGGATGATTTGTTTGGTACTTGGATTAACAGTTTTAATAAGACTGAAAAAAATCTGGTAATGTTCGGCTGTGGAGCTGTCATTTGGGCAATCTGGCGTTGTCGCAATAATTGTTGCTTTGGGACTGACC-----GCATTGATGATC-CGACTAATGTGATTTTCTCTTGTTGTTATTGTCTTGATACTTGGGCTATTTGTCAAAAAAAGAAGGCAAGAAAACTGGTGGAGCTCGGAAGTCTCAAAATCAAAAAGATGGCGTGTGAGATCTACAGCAAGGCTCGTAATTGGAGGTCAGTTGACAGACGAATCCGATGAAAGAAATCTGTTTTGTTATCTGGCTATTTTGGTTCAACAACTCTGCGGTCGTTCTACTTCCTCTTCCCGGTAGCGCTAAGCTACAGGAAAAACTCTGGGATAGAAGGTTGCTCGATGATCTGTTTTGATCTGTGTGAACTTTGATTTTGGCCAGCTTTGTGATTCTATATGTGTGCTATTAGTAGTCTGGTGCGGTCAGAGTATGGTCCTTAGTTGCTGATAGTTCTGTGCTTTATCAGCTTTTCATTTCTGGATGCTTATGTGGTATTGTAAGAACATATGTCTCTTTCTATTTCGTAATGAAATAGGGGGTTATTCCCTCTGTCAAAAAAGTAATATTAGTGGTCAAAATAGTTTTTGGATTAGGGCTCGCTCGGACAAGAAAACACCATTTTGTAACGATAGCATCAGATCCTGCAAAGC--------------------------------------------------------------ACGTGTATACTCAAGTCAAGTGGCAGCAAGCCAATTATTTTTTCTTCACCAAACAGATGAAATATCAGGAAATTAATTATATGCCAAGTGGCCCAAGTCCCGAATGGCAGGCGCTTCTTCTACCTGCAGACGAGTAGTACTCGCAGAACCCAAGATTGACCATGGCCAGCGCTGCTGGGTCAACTCTGACACACGGATTCACCGTCCCCCTCTCGTGTCTCA---TCAACGCAGGCCCTCTACAAAAGGCCAAGAAAAAGGAACCTGCCGTGCCCGTCGCGCTCGCGATATGGCTGTGGCCGGCAGCGACGATGCTCCAAGTCCAGCCACCAGAGGCCATGGCGGCACCGTGCGCCTCCTCGGCTACGGACCCCGGACGCCCACGCCGCAACTCACCGAGCGCCTCCTCGACGACAAGCCGCAGCAGCGACCGCACTGCTGCGTCGAGGAGGAGCTCCCCTCCTTCTGGCGCTGGAAGCCGAGCGACC---------------GCGGCCACGTGGAGTGGGCCTCCGTCCGCCAGACATGCAAGGAGTGGATAAAGAACCCCATGAACGTGGCGCTGCTCCTGTGGCTGCTCTGCGTCGGCGTCTCCGGCGGCATGCTCGTGCTCCTCCTCCTCGGCCTGCTCGACGGCGCGTTCCCGGCGACGGCCGACAGGAACCGCTGGATCGAGATCAACAACCAGGTCCTCAACGCGCTCTTCACGCTCATGAGCCTGTACCAGCACCCTGCCCTCTGCCACCACCTCTTCCTGCTCTGCCGCTGGCGCCCGCCCGACGCCGCCGAGCTCCGCGCCGCCTACTGCAAGGAGGGCGCCGCCGCCGCGCCGCGCCACGGGGACCGCGCGCACGTGGCCGTCGTCGTCGCGCTGCTGCACCTCACCGTGCTGTGCCAGTACGTGCTGTGCGGCCTCTACTGGGGCTACACCAGGACCACGCGCCCGGAGCTCGCCGAGGATGGCTTCTTCGCGCTGGGCATCCTCGCGCCGGTCGCCGCCGCGGTGTACACCGTGTGCAGCCCGTTGGGTAAAGGCTACCGGTGCCACGACCTCGCCTCCTGCTCCGTTCCAGCGGCGTCAAAGGCGCAGCCCGCGCCCACTGGGCACGTCGTGGTGGAGCCGGACTGGGCCGGCGGCATGCTCGACT------------GCGACGCGGCGGCCGGGTGCCTCTCCCTGTCGTGCACGTTCTGCGTCTTCGGGTGGAACATGGAGAGGCTGGGCCTGGGCAACGCGTACGTGCACGCCGTCACGTTCGCGCTCCTGTGCTTCGCGCCGCTCTGGGTGCTGGGCGTCTCGGCGCTGCACATCCACAGCCACGTCGTCGGCGACGCCGTGGGCGGCGCCGGCGTGCTGCTCTGCGCGTGCGGCCTGCTGTACGGCGGCTACTGGCGGATACAGATGCGGAGGAGGTTCGGGCTCCCAGGGACCACGGCGTGCTGCGGCTCCAAGTCGCTGACGGACTACGCGCGGTGGCTCTTCTGCTGGCCCTGCGCGCTGGCGCAGGAGGTCCGCACGGCGAGCATGTACCACGTCGACGGCGAGGTCTTCTACTCGAAGACCGTTGACGACGACGATCTCCACGCCGACAGCGGGCAGCGGTGGCTCGCGGCGTCCAAGCATCGTGACGTTTTTAGTGCAGCGGACACGGTTGCAGTGTCACAGCAGTCGCCGGCAAGTGGTCATCGTCTGGTTGTCATTCATGACGAAACGACCATCATGGCTCCACCTGTTCAGGTCGTGGTTGTGCAGGTGGAGGACAAGTGCAGTGTTGTTCGTCACGGGGAGACGAGCGGTTCTTCTTCTTCTTCTATTTCGTCATCGGCGAGCGAGGAAGAGGACGTGTCCTTTTTGGAGTCGAACCGAGAAATGCTGGAAGATGATGCTGATCGTAGTACGTCCTCTGATGGGAGCTGGAGAGTGGAGAAAGTGAAGAGACTGATCAACATGGTCACCCTGGTGTCTCTGCTCATTCTTTTGTACACAAGGGGAATTATTCTGTAGAGAAGCAGTGGAATTAAGGATGTG----TTGTTCTAGATGCTATTTCTCCACTTCTGTTGCTGAAAACAGGATCACAGTGTAGGTTTTGTATAGGGAACTAATGAAGCACCATGAAATTTATGAAAGTAAACACATTCTTTTAC
>A003
ACCAGCTTCTGGCACAATATTTGGTGTGATGTAGAGCCTTTGTCTTCTAAATATGCTAATTTGTATGATATTGCTTATGATAAAGATATCACAG-T-AAAAAAGCTTTTTCTTCTGAGTTTAGAGCTGTGAATTTCAGAAGAAGGATTTATGGTGCTTTGGAAGTTGAGTATAACAATCTTATTACACAATGTAATAATATTAATATTTCTGAGGAAGAAGATAAATCTGTTTGGCTTCTGGGTGGCAAAGGTTTTTCTGTTAACTCTTTTTACAAAAGAATCAAGTGCTCTCAGACTCCTTTGTCTCCTAGTTTCCTGTGGAAAACTAGACTTCCATATAAGATTAAAGC-TTTTTTGTGGCTTGTTATGCACAAAAAGATTTTAACTAAAGACAATTTGTTCAAGAAAAATTGGAAGGGTAATCTGGATTGTATATTTTGTGGATTTTCAGAATCCATAGACCATTTGTTTTTCCAATGTCCGGTTGCTAGATTTACTTGGAGAATAGTATACTCAGCTCTTGGATTAATTTCTACTCCTGAGAATGTGGATGATTTGTTTGGTACTTGGATTAACAGTTTTAATAAGACTA-AAAAAATCTGGTAATGTTCGGCTGTGGAGCTGTCATTTGGGCGATCTGGCGTTGTCGCAATAATTGTTGCTTTGGGACTGACC-----GAATTGATGATC-CGACTAATGTGATTTTCTCTTGTTGTTATTGGCTTGAAACTTGGGCTATTCGTCAAAAAAAGAAGGCAAGAAAACTGGTGGAGCTCGGAAGTCTCAAAATCAAAAAGATGGCGTGTGAGATCTACAACAAGGCTCGTGGTTGGAGGCCAGTTGACAGACGAATCCGATGAAAGAAATCTGTTTTGTTATCTGGCTATTTTGGTTCAACAACTCTGCGGTCGTTCTACTTCCTCTTCCCGGTAGCGCTAAGCTACAGGAAAAACTCTGGGATAGAATGTTGCTCGATGATCTGTTTTGATCTGTGTGAACTTTGATTTTGGCCAGCTTTGTGATTCTATATGTGTGCTATTAGTAGTCTGGTGCGATCAGGGTATGGTCCTTAGTTGCTGATAGTTCTGTGCTTTGTCAGCTTTTCATTTCTGGATGCTTATGTGGTATTGTAAGAACATATGTCTCTTTCTATTTCGTAATGAAATAGGGGGTTATTCCCTCTGTCAAAAAAGTAATATTAGTGGTCAAAATAGTTTTTGGATTAGGGCTCGCTCGGACAAGAAAACACCATTTTGTAACGATAGCATCAGATCCTGCAAAGC--------------------------------------------------------------ACGTGTATACTCAAGTCAAGTGGCAGCAAGCCAATTATTTTTTCTTCACCAAACAGATGAAATATCAGGAAATTAATTATATGCCAAGTGGCCCAAGTCCCGAATGGCAGGCGCTTCTTCTACCTGCAGACGAGTAGTACTCGCAGAACCCAAGATTGACCATGGCCAGCGCTGCTGGGTCAACTCTGACACACGGATTCACCGTCCCCCTCTCGTGTCTCA---TCAACGCAGGCCCTCTACAAAAGGCCAAGAAAAAGGAACCTGCCGTGCCCGTCGCGCTCGCGATATGGCTGTGGCCGGCAGCGACGATGCTCCAAGTCCAGCCACCAGAGGCCATGGCGGCACCGTGCGCCTCCTCGGCTACGGACCCCGGACGCCCACGCCGCAACTCACCGAGCGCCTCCTCGACGACAAGCCGCAGCAGCGACCGCACTGCTGCGTCGAGGAGGAGCTCCCCTCCTTCTGGCGCTGGAAGCCGAGCGACC---------------GCGGCCACGTGGAGTGGGCCTCCGTCCGCCAGACATGCAAGGAGTGGATAAAGAACCCCATGAACGTGGCGCTGCTCCTGTGGCTGCTCTGCGTCGGCGTCTCCGGCGGCATGCTCGTGCTCCTCCTCCTCGGCCTGCTCGACGGCGCGTTCCCGGCGACGGCCGACAGGAACCGCTGGATCGAGATCAACAACCAGGTCCTCAACGCGCTCTTCACGCTCATGAGCCTGTACCAGCACCCTGCCCTCTGCCACCACCTCTTCCTGCTCTGCCGCTGGCGCCCGCCCGACGCCGCCGAGCTCCGCGCCGCCTACTGCAAGGAGGGCGCCGCCGCCGCGCCGCGCCACGGGGACCGCGCGCACGTGGCCGTCGTCGTCGCGCTGCTGCACCTCACCGTGCTGTGCCAGTACGTGCTGTGCGGCCTCTACTGGGGCTACACCAGGACCACGCGCCCGGAGCTCGCCGAGGATGGCTTCTTCGCGCTGGGCATCCTCGCGCCGGTCGCCGCCGCGGTGTACACCGTGTGCAGCCCGTTGGGTAAAGGCTACCGGTGCCACGACCTCGCCTCCTGCTCCGTTCCAGCGGCGTCAAAGGCGCAGCCCGCGCCCACTGGGCACGTCGTGGTGGAGCCGGACTGGGCCGGCGGCATGCTCGACT------------GCGACGCGGCGGCCGGGTGCCTCTCCCTGTCGTGCACGTTCTGCGTCTTCGGGTGGAACATGGAGAGGCTGGGCCTGGGCAACGCGTACGTGCACGCCGTCACGTTCGCGCTCCTGTGCTTCGCGCCGCTCTGGGTGCTGGGCGTCTCGGCGCTGCACATCCACAGCCACGTCGTCGGCGACGCCGTGGGCGGCGCCGGCGTGCTGCTCTGCGCGTGCGGCCTGCTGTACGGCGGCTACTGGCGGATACAGATGCGGAGGAGGTTCGGGCTCCCAGGGACCACGGCGTGCTGCGGCTCCAAGTCGCTGACGGACTACGCGCGGTGGCTCTTCTGCTGGCCCTGCGCGCTGGCGCAGGAGGTCCGCACGGCGAGCATGTACCACGTCGACGGCGAGGTCTTCTACTCGAAGACCGTTGACGACGACGATCTCCACGCCGACAGCGGGCAGCGGTGGCTCGCGGCGTCCAAGCATCGTGACGTTTTTAGTGCAGCGGACACGGTTGCAGTGTCACAGCAGTCGGCGGCAAGTGGTCATCGTCTGGTTGTCATTCATGACGAAACGAC---CATGGCTCCACCTGTTCAGGTCGTGGTTGTGCCGGTGGAAGACAAGTGCAGTGTTGTTCGTCACGGGGAGACGAGCGG---TTCTTCTTCTTCTATTTCGTCATCGGCGAGCGAGGAAGAGGACGTGTCCTTTTTGGAGTCGAACCGAGAAATGCTGGAAGATGATGCTGATCGTAGTACGTCGTCTGATGGGAGCTGGAGAGTGGAGAAAGTGAAGAGACTGATCAATATGGTCACCCTGGTGTCTCTGCTCATTCTTTTATACACAAGGGGAATTATTCTGTAGAGAAGCAGTGGAATTAAGGTTGTGTCCCTTGTTCTAGATGCTATTTCTCTACTTCTGTTGCTGAAAACAGGATCACAGTGTAGGTTTTGTATAGGGAACTAGTGAAGCGCCATGCAATTTTTGAAAGTAAACACATTCTTTTAC
>A004
-CCAGCTTCTGGCACAATATTTGGTGTGATGTAGAGCCTTTGTCTTCTAAATATGCTAATCTGTATGATATTGCTTATGATAAAGATATCACAG-T-AAAAAAGCTTTTTCTTCTGAGTTTAGAGCTGTGAATTTCAGAAGAAGGATTTATGGTGCTTTGGAAGTTGAGTATAACAATCTTATTACACAATGTAATAATATTAATATTTCTGAGGAAGAAGATAAATCTGTTTGGCTTCTGGGTGGCAAAGGTTTTTCTGTTAACTCTTTTTACAAAAGAATCAAGTGCTCTCAGACTCCTTTGTCTCCTAGTTTCCTGTGGAAAACTAGACTTCCATATAAGATTAAAGC-TTTTTTGTGGCTTGTTATGCACAAAAAGATTTTAACTAAAGACAATTTGTTCAAGAAAAATTGGAAGGGTAATCTGGATTGTATCTTTTGTGGATTTTCAGAATCCATAGACCATTTGTTTTTCCAATGTCCGGTTGCTAGATTTACTTGGAGAATAGTATACTCAGCTCTTGGATTAGTTTCTACTCCTGAGAATGTGGATGATTTGTTTGGTACTTGGATTAACAGTTTTAATAAGACTGAAAAAAATCTGGTAATGTTCGGCTGTGGAGCTGTCATTTGGGCGATCTGGCGTTGTCGCAATAATTGTTGCTTTGGGACTGACC-----GCATTGATGATC-CGACTAATGTGATTTTCTCTTGTTGTTATTGTCTTGATACTTGGGCTATTTGTCAAAAAAAGAAGGCAAGAAAACTGGTGGAGCTCGGAAGTCTCAAAATCAAAAAGATGGCGTGTGAGATCTACAGCAAGGCTCGTAATTGGAGGTCAGTTGACAGACGAATCCGATGAAAGAAATCTGTTTTGTTATCTGGCTATTTTGGTTCAACAACTCTGCGGCCGTTCTACTTCCTCTTCCCGGTAGCGCTAAGCTACAGGAAAAACTCTGGGATAGAAGGTTGCTCGATGATCTGTTTTGATCTGTGTGAACTTTGATTTTGGCCAGCTTTGTGATTCTATATGTGTGCTATTAGTAGTCTGGTGCGGTCAGAGTATGGTCCTTAGTTGCTGATAGTTCTGTGCTTTGTCAGCTTTTCATTTCTGGATGCTTATGTGGTATTGTAAGAACATATGTCTCTTTCTATTTCGTAATGAAATAGGGGGTTATTCCCTCTGTCAAAAAAGTAATATTAGTGGTCAAAATAGTTTTTGGATTAGGGCTCGCTCGGACAAGAAAACACCATTTTGTAACGATAGCATCAGATCCTGCAAAGC--------------------------------------------------------------ACGTGTATACTCAAGTCAAGTGGCAGCAAGCCAATTATTTTTTCTTCACCAAACAGATGAAATATCAGGAAATTAATTATATGCCAAGTGGCCCAAGTCCCGAATGGCAGGCGCTTCTTCTACCTGCAGACGAGTAGTACTCGCAGAACCCAAGATTGACCATGGCCAGCGCTGCTGGGTCAACTCTGACACACGGATTCACCGTCCCCCTCTCGTGTCTCA---TCAACGCAGGCCCTCTACAAAAGGCCAAGAAAAAGGAACCTGCCGTGCCCGTCGCGCTCGCGATATGGCTGTGGCCGGCAGCGACGATGCTCCAAGTCCAGCCACCAGAGGCCATGGCGGCACCGTGCGCCTCCTCGGCTACGGACCCCGGACGCCCACGCCGCAACTCACCGAGCGCCTCCTCGACGACAAGCCGCAGCAGCGACCGCACTGCTGCGTCGAGGAGGAGCTCCCCTCCTTCTGGCGCTGGAAGCCGAGCGACC---------------GCGGCCACGTGGAGTGGGCCTCCGTCCGCCAGACATGCAAGGAGTGGATAAAGAACCCCATGAACGTGGCGCTGCTCCTGTGGCTGCTCTGCGTCGGCGTCTCCGGCGGCATGCTCGTGCTCCTCCTCCTCGGCCTGCTCGACGGCGCGTTCCCGGCGACGGCCGACAGGAACCGCTGGATCGAGATCAACAACCAGGTCCTCAACGCGCTCTTCACGCTCATGAGCCTGTACCAGCACCCTGCCCTCTGCCACCACCTCTTCCTGCTCTGCCGCTGGCGCCCGCCCGACGCCGCCGAGCTCCGCGCCGCCTACTGCAAGGAGGGCGCCGCCGCCGCGCCGCGCCACGGGGACCGCGCGCACGTGGCCGTCGTCGTCGCGCTGCTGCACCTCACCGTGCTGTGCCAGTACGTGCTGTGCGGCCTCTACTGGGGCTACACCAGGACCACGCGCCCGGAGCTCGCCGAGGATGGCTTCTTCGCGCTGGGCATCCTCGCGCCGGTCGCCGCCGCGGTGTACACCGTGTGCAGCCCGTTGGGTAAAGGCTACCGGTGCCACGACCTCGCCTCCTGCTCCGTTCCAGCGTCGTCAAAGGCGCAGCCCGCGCCCACTGGGCACGTCGTGGTGGAGCCGGACTGGGCCGGCGGCATGCTCGACT------------GCGACGCGGCGGCCGGGTGCCTCTCCCTGTCGTGCACGTTCTGCGTCTTCGGGTGGAACATGGAGAGGCTGGGCCTGGGCAACGCGTACGTGCACGCCGTCACGTTCGCGCTCCTGTGCTTCGCGCCGCTCTGGGTGCTGGGCGTCTCGGCGCTGCACATCCACAGCCACGTCGTCGGCGACGCCGTGGGCGGCGCCGGCGTGCTGCTCTGCGCGTGCGGCCTGCTGTACGGCGGCTACTGGCGGATACAGATGCGGAGGAGGTTCGGGCTCCCAGGGACCACGGCGTGCTGCGGCTCCAAGTCGCTGACGGACTACGCGCGGTGGCTCTTCTGCTGGCCCTGCGCGCTGGCGCAGGAGGTCCGCACGGCGAGCATGTACCACGTCGACGGCGAGGTCTTCTACTCGAAGACCGTTGACGACGACGATCTCCACGCCGACAGCGGGAAGCGGTGGCTCGCGGCGTCCAAGCATCGTGACGTTTTTAGTGCAGCGGACACGGTTGCAGTGTCACAGCAGTCGCCGGCAAGTGGTCATCGTCTGGTTGTCATTCATGACGAAACGACCATCATGGCTCCACCTGTTCAGGTCGTGGTTGTGCAGGTGGAGGACAAGTGCAGTGTTGTTCGTCACGGGGAGACGAGCGGTTCTTCTTCTTCTTCTATTTCGTCATCGGCGAGCGAGGAAGAGGACGTGTCCTTTTTGGAGTCGAACCGAGAAATGCTGGAAGATGATGCTGATCGTAGTACGTCCTCTGATGGGAGCTGGAGAGTGGAGAAAGTGAAGAGACTGATCAACATGGTCACCCTGGTGTCTCTGCTCATTCTTTTGTACACAAGGGGAATTATTCTGTAGAGAAGCAGTGGAATTAAGGATGTG----TTGTTCTAGATGCTATTTCTCCACTTCTGTTGCTGAAAACAGGATCACAGTGTAGGTTTTGTATAGGGAACTAGTGAAGCACCATGAAATTTATGAAAGTAAACACATTCTTTTAC
>A005
ACCAGCTTCTGGCACAATATTTGGTGTGATGTAGAGCCTTTGTCTTCTAAATATGCTAATCTGTATGATATTGCTTATGATAAAGATATCACAG-T-AAAAAAGCTTTTTCTTCTGAGTTTAGAGCTGTGAATTTCAGAAGAAGGATTTATGGTGCTTTGGAAGTTGAGTATAACAATCTTATTACACAATGTAATAATATTAATATTTCTGAGGAAGAAGATAAATCTGTTTGGCTTCTGGGTGGCAAAGGTTTTTCTGTTAACTCTTTTTACAAAAGAATCAAGTGCTCTCAGACTCCTTTGTCTCCTAGTTTCCTGTGGAAAACTAGACTTCCATATAAGATTAAAGC-TTTTTTGTGGCTTGTTATGCACAAAAAGATTTTAACTAAGGACAATTTGTTCAAGAAAAATTGGAAGGGTAATCTGGATTGTATCTTTTGTGGATTTTCAGAATCCATAGACCATTTGTTTTTCCAATGTCCGGTTGCTAGATTTACTTGGAGAATAGTATACTCAGCTCTTGGATTAGTTTCTACTCCTGAGAATGTGGATGATTTGTTTGGTACTTGGATTAACAGTTTTAATAAGACTG-AAAAAATCTGGTAATGTTCGGCTGTGGAGCTGTCATTTGGGCGATCTGGCGTTGTCGCAATAATTGTTGCTTTGGGACTGACC-----GCATTGATGATC-CGACTAATGTGATTTTCTCTTGTTGTTATTGGCTTGAAACTTGGGCTATTCGTCAAAAAAAGAAGGCAAGAAAACTGGTGGAGCTCGGAAGTCTCAAAATCAAAAAGATGGCGTGTGAGATCTACAGCAAGGCTCGTAATTGGAGGTCAGTTGACAGACGAATCCGATGAAAGAAATCTGTTTTGTTATCTGGCTATTTTGGTTCAACAACTCTGCGGTCGTTCTACTTCCTCTTCCCGGTAGCGCTAAGCTACAGGAAAAACTCTGGGATAGAAGGTTGCTCGATGATCTGTTTTGATCTGTGTGAACTTTGATTTTGGCCAGCTTTGTGATTCTATATGTGTGCTATTAGTAGTCTGGTGCGGTCAGAGTATGGTCCTTAGTTGCTGATAGTTCTGTGCTTTGTCAGCTTTTCATTTCTGGATGCTTATGTGGTATTGTAAGAACATATGTCTCTTTCTATTTCGTAATGAAATAGGGGGTTATTCCCTCTGTCAAAAAAGTAATATTAGTGGTCAAAATAGTTTTTGGATTAGGGCTCGCTCGGACAAGAAAACACCATTTTGTAACGATAGCATCAGATCCTGCAAAGC--------------------------------------------------------------ACGTGTATACTCAAGTCAAGTGGCAGCAAGCCAATTATTTTTTCTTCACCAAACAGATGAAATATCAGGAAATTAATTATATG---------CCAAGTCCCGAATGGCAGGCGCTTCTTCTACCTGCAGACGAGTAGTACTCGCAGAACCCAAGATTGACCATGGCCAGCGCTGCTGGGTCAACTCTGACACACGGATTCACCGTCCCCCTCTCGTGTCTCA---TCAACGCAGGCCCTCTACAAAAGGCCAAGAAAAAGGAACCTGCCGTGCCCGTCGCGCTCGCGATATGGCTGTGGCCGGCAGCGACGATACTCCAAGTCCAGCCACCAGAGGCCATGGCGGCACCGTGCGCCTCCTCGGCTACGGACCCCGGACGCCCACGCCGCAACTCACCGAGCGCCTCCTCGACGACAAGCCGCAGCAGCGACCGCACTGCTGCGTCGAGGAGGAGCTCCCCTCCTTCTGGCGCTGGAAGCCGAGCGACC---------------GCGGCCACGTGGAGTGGGCCTCCGTCCGCCAGACATGCAAGGAGTGGATAAAGAACCCCATGAACGTGGCGCTGCTCCTGTGGCTGCTCTGCGTCGGCGTCTCCGGCGGCATGCTCGTGCTCCTCCTCCTCGGCCTGCTCGACGGCGCGTTCCCGGCGACGGCCGACAGGAACCGCTGGATCGAGATCAACAACCAGGTCCTCAACGCGCTCTTCACGCTCATGAGCCTGTACCAGCACCCTGCCCTCTGCCACCACCTCTTCCTGCTCTGCCGCTGGCGCCCGGCCGACGCCGCCGAGCTCCGCGCCGCCTACTGCAAGGAGGGCGCCGCCGCCGCGCCGCGCCACGGGGACCGCGCGCACGTGGCCGTCGTCGTCGCGCTGCTGCACCTCACCGTGCTGTGCCAGTACGTGCTGTGCGGCCTCTACTGGGGCTACACCAGGACCACGCGCCCGGAGCTCGCCGAGGACGGCTTCTTCGCGCTGGGCATCCTCGCGCCGGTCGCCGCCGCGGTGTACACCGTGTGCAGCCCGTTGGGTAAAGGCGACCGGTGCCACGACCTCGCCTCCTGCTCCGTTCCAGCGGCGTCAAAGGCGCAGCCCGCGCCCACTGGGCACGTCGTGGTGGAGCCGGACTGGGCCGGCGGCATGCTCGACT------------GCGACGCGGCGGCCGGGTGCCTCTCCCTGTCGTGCACGTTCTGCGTCTTCGGGTGGAACATGGAGAGGCTGGGCCTGGGCAACGCGTACGTGCACGCCGTCACGTTCGCGCTCCTGTGCTTCGCGCCGCTCTGGGTGCTGGGCGTCTCGGCGCTGCACATCCACAGCCACGTCGTCGGCGACGCCGTGGGCGGCGCCGGCGTGCTGCTCTGCGCGTGCGGCCTGCTGTACGGCGGCTACTGGCGGATACAGATGCGGAGGAGGTTCGGGCTCCCAGGGACCACGGCGTGCTGCGGCTCCAAGTCGCTGACGGACTACGCGCGGTGGCTCTTCTGCTGGCCCTGCGCGCTGGCGCAGGAGGTCCGCACGGCGAGCATGTACCACGTCGACGGCGAGGTCTTCTACTCGAAGACCGTTGACGACGACGATCGCCACGCCGGCAGCGGGCAGCGGTGGCTCGCGGCGTCCAAGCATCGTGACGTTTTTAGTGCAGCGGACACGGTTGCAGTGTCACAGCAGTCGGCGGCAAGTGGTCATCGTCTGGTTGTCATTCATGACGAAACGAC---CATGGCTCCACCTGTTCAGGTCGTGGTTGTGCCGGTGGAAGACAAGTGCAGTGTTGTTCGTCACGGGGAGACGAGCTG---TTCTTCTTCTTCTATTTCGTCATCGGCGAGCGAGGAAGAGGACGTGTCCTTTTTGGAGTCGAACCGAGAAATGCTGGAAGATGATGCTGATCGTAGTACGTCGTCTGATGGGAGCTGGAGAGTGGAGAAAGTGAAGAGACTGATCAATATGGTCACCCTGGTGTCTCTGCTCATTCTTTTATACACAAGGGGAATTATTCTGTAGAGAAGCAGTGGAATTAAGGTTGTGTCCCTTGTTCTAGATGCTATTTCTCCACTTCTGTTGCTGAAAACAGGATCACAGTGTAGGTTTTGTATAGGGAACTAGTGAAGCACCATGCAATTTTTGAAAGTAAACTCATTCTTTTAC
>A006
ACCAGCTTCTGGCACAATATTTGGTGTGATGTAGAGCCTTTGTCTTCTAAATATGCTAATCTGTATGATATTGCTTATGATAAAGATATCACAG-T-AAAAAAGCTTTTTCTTCTGAGTTTAGAGCTGTGAATTTCAGAAGAAGGATTTATGGTGCTTTGGAAGTTGAGTATAACAATCTTATTACACAATGTAATAATATTAATATTTCTGAGGAAGAAGATAAATCTGTTTGGCTTCTGGGTGGCAAAGGTTTTTCTGTTAACTCTTTTTACAAAAGAATCAAGTGCTCTCAGACTCCTTTGTCTCCTAGTTTCCTATGGAAAACTAGACTTCCATATAAGATTAAAGC-TTTTTTGTGGCTTGCTATGCACAAAAAGATTTTAACTAAAGACAATTTGTTCAAGAAAAATTGGAAGGGTAATCTGGATTGTATCTTTTGTGGATTTTCAGAATCCATAGACCATTTGTTTTTCCAATGTCCGGTTGCTAGATTTACTTGGAGAATAGTTTACTCAGCTCTTGGATTAGTTTCTACTCCTGAGAATGTGGATGATTTGTTTGGTACTTGGATTAACAGTTTTAATAAGACTG-AAAAAATCTGGTAATGTTCGGCTGTGGAGCTGTCATTTGGGCGATCTGGCGTTGTCGCAATAATTGTTGCTTTGGGACTGACC-----GCATTGATGATC-CGACTAATGTGATTTTCTCTTGTTGTTATTGGCTTGAAACTTGGGCTATTCGTCAAAAAAAGAAGGCAAGAAAACTGGTGGAGCTCGGAAGTCTCAAAATCAAAAAGATGGCGTGTGAGATCTACAGCAAGGCTCGTAATTGGAGGTCAGTTGACAGACGAATCCGATGAAAGAAATCTGTTTTGTTATCTGGCTATTTTGGTTCAACAACTCTGCGGTCGTTCTACTTCCTCTTCCCGGTAGCGCTAAGCTACAGGAAAAACTCTGGGATAGAAGGTTGCTCGATGATCTGTTTTGATCTGTGTGAACTTTGATTTTGGCCAGCTTTGTGATTCTATATGTGTGCTATTAGTAGTCTGGTGCGGTCAGAGTATGGTCCTTAGTTGCTGATAGTTCTGTGCTTTGTCAGCTTTTCATTTCTGGATGCTTATGTGGTATTGTAAGAACATATGTCTCTTTCTATTTCGTAATGAAATAGGGGGTTATTCCCTCTGTCAAAAAAGTAATATTAGTGGTCAAAATAGTTTTTGGATTAGGGCTCGCTCGGACAAGAAAACACCATTTTGTAACGATAGCATCAGATCCTGCAAAGC--------------------------------------------------------------ACGTGTATACTCAAGTCAAGTGGCAGCAAGCCAATTATTTTTTCTTCACCAAACAGATGAAATATCAGGAAATTAATTATATG---------CCAAGTCCCGAATGGCAGGCGCTTCTTCTACCTGCAGACGAGTAGTACTCGCAGAACCCAAGATTGACCATGGCCAGCGCTGCTGGGTCAACTCTGACACACGGATTCACCGTCCCCCTCTCGTGTCTCA---TCAACGCAGGCCCTCTACAAAAGGCCAAGAAAAAGGAACCTGCCGTGCCCGTCGCGCTCGCGATATGGCTGTGGCCGGCGGCGACGATGCTCCAAGTCCAGCCACCAGAGGCCATGGCGGCACCGTGCGCCTCCTCGGCTACGGACCCCGGACGCCCACGCCGCAACTCACCGAGCGCCTCCTCGACGACAAGCCGCAGCAGCGACCGCACTGCTGCGTCGAGGAGGAGCTCCCCTCCTTCTGGCGCTGGAAGCCGAGCGACC---------------GCGGCCACGTGGAGTGGGCCTCCGTCCGCCAGACATGCAAGGAGTGGATAAAGAACCCCATGAACGTGGCGCTGCTCCTGTGGCTGCTCTGCGTCGGCGTCTCCGGCGGCATGCTCGTGCTCCTCCTCCTCGGCCTGCTCGACGGCGCGTTCCCGGCGACGGCCGACAGGAACCGCTGGATCGAGATCAACAACCAGGTCCTCAACGCGCTCTTCACGCTCATGAGCCTGTACCAGCACCCTGCCCTCTGCCACCACCTCTTCCTGCTCTGCCGCTGGCGCCCGGCCGACGCCGCCGAGCTCCGCGCCGCCTACTGCAAGGAGGGCGCCGCCGCCGCGCCGCGCCACGGGGACCGCGCGCACGTGGCCGTCGTCGTCGCGCTGCTGCACCTCACCGTGCTGTGCCAGTACGTGCTGTGCGGCCTCTACTGGGGCTACACCAGGACCACGCGCCCGGAGCTCGCCGAGGACGGCTTCTTCGCGCTGGGCATCCTCGCGCCGGTCGCCGCCGCGGTGTACACCGTGTGCAGCCCGTTGGGTAAAGGCGACCGGTGCCACGACCTCGCCTCCTGCTCCGTTCCAGCGGCGTCAAAGGCGCAGCCCGCGCCCACTGGGCACGTCGTGGTGGAGCCGGACTGGGCCGGCGGCATGCTCGACT------------GCGACGCGGCGGCCGGGTGCCTCTCCCTGTCGTGCACGTTCTGCGTCTTCGGGTGGAACATGGAGAGGCTGGGCCTGGGCAACGCGTACGTGCACGCCGTCACGTTCGCGCTCCTGTGCTTCGCGCCGCTCTGGGTGCTGGGCGTCTCGGCGCTGCACATCCACAGCCACGTCGTCGGCGACGCCGTGGGCGGCGCCGGCGTGCTGCTCTGCGCGTGCGGCCTGCTGTACGGCGGCTACTGGCGGATACAGATGCGGAGGAGGTTCGGGCTCCCAGGGACCACGGCGTGCTGCGGCTCCAAGTCGCTGACGGACTACGCGCGGTGGCTCTTCTGCTGGCCCTGCGCGCTGGCGCAGGAGGTCCGCACGGCGAGCATGTACCACGTCGACGGCGAGGTCTTCTACTCGAAGACCGTTGACGACGACGATCGCCACGCCGGCAGCGGGCAGCGGTGGCTCGCGGCGTCCAAGCATCGTGACGTTTTTAGTGCAGCGGACACGGTTGCAGTGTCACAGCAGTCGGCGGCAAGTGGTCATCGTCTGGTTGTCATTCATGACGAAACGAC---CATGGCTCCACCTGTTCAGGTCGTGGTTGTGCCGGTGGAAGACAAGTGCAGTGTTGTTCGTCACGGGGAGACGAGCTG---TTCTTCTTCTTCTATTTCGTCATCGGCGAGCGAGGAAGAGGACGTGTCCTTTTTGGAGTCGAACCGAGAAATGCTGGAAGATGATGCTGATCGTAGTACGTCGTCTGATGGGAGCTGGAGAGTGGAGAAAGTGAAGAGACTGATCAATATGGTCACCCTGGTGTCTCTGCTCATTCTTTTATACACAAGGGGAATTATTCTGTAGAGAAGCAGTGGAATTAAGGTTGTGTCCCTTGTTCTAGATGCTATTTCTCCACTTCTGTTGCTGAAAACAGGATCACAGTGTAGGTTTTGTATAGGGAACTAATGAAGCACCATGAAATTTTTGAAAGTAAACACATTCTTTTAC
>A007
ACCAGCTTCTGGCACAATATTTGGTGTGATGTAGAGCCTTTGTCTTCTAAATATGCTAATCTGTATGATATTGCTTATGATAAAGATATCACAG-T-AAAAAAGCTTTTTCTTCTGAGTTTAGAGCTGTGAATTTCAGAAGAAGGATTTATGGTGCTTTGGAAGTTGAGTATAACAATCTTATTACACAATGTAATAATATTAATATTTCTGAGGAAGAAGATAAATCTGTTTGGCTTCTGGGTGGCAAAGGTTTTTCTGTTAACTCTTTTTACAAAAGAATCAAGTGCTCTCAGACTCCTTTGTCTCCTAGTTTCCTGTGGAAAACTAGACTTCCATATAAGATTAAAGC-TTTTTTGTGGCTTGTTATGCACAAAAAGATTTTAACTAAAGACAATTTGTTCAAGAAAAATTGGAAGGGTAATCTGGATTGTATCTTTTGTGGATTTTCAGAATCCATAGACCATTTGTTTTTCCAATGTCCGGTTGCTAGATTTACTTGGAGAATAGTATACTCAGCTCTTGGATTAGTTTCTACTCCTGAGAATGTGGATGATTTGTTTGGTACTTGGATTAACAGTTTTAATAAGACTGAAAAAAATCTGGTAATGTTCGGCTGTGGAGCTGTCATTTGGGCGATCTGGCGTTGTCGCAATAATTGTTGCTTTGGGACTGACC-----GCATTGATGATC-CGACTAATGTGATTTTCTCTTGTTGTTATTGGCTTGAAACTTGGGCTATTCGTCAAAAAAAGAAGGCAAGAAAACTGGTGGAGCTCGGAAGTCTCAAAATCAAAAAGATGGCGTGTGAGATCTACAGCAAGGCTCGTAATTGGAGGTCAGTTGACAGACGAATCCGATGAAAGAAATCTGTTTTGTTATCTGGCTATTTTGGTTCAACAACTCTGCGGTCGTTCTACTTCCTCTTCCCGGTAGCGCTAAGCTACAGGAAAAACTCTGGGATAGAAGGTTGCTCGATGATCTGTTTTGATCTGTGTGAACTTTGATTTTGGCCAGCTTTGTGATTCTATATGTGTGCTATTAGTAGTCTGGTGCGGTCAGAGTATGGTCCTTAGTTGCTGATAGTTCTGTGCTTTGTCAGCTTTTCATTTCTGGATGCTTATGTGGTATTGTAAGAACATATGTCTCTTTCTATTTCGTAATGAAATAGGGGGTTATTCCCTCTGTCAAAAAAGTAATATTAGTGGTCAAAATAGTTTTTGGATTAGGGCTCGCTCGGACAAGAAAACACCATTTTGTAACGATAGCATCAGATCCTGCAAAGC--------------------------------------------------------------ACGTGTATACTCAAGTCAAGTGGCAGCAAGCCAATTATTTTTTCTTCACCAAACAGATGAAATATCAGGAAATTAATTATATGCCAAGTGGCCCAAGTCCCGAATGGCAGGCGCTTCTTCTACCTGCAGACGAGTAGTACTCGCAGAACCCAAGATTGACCATGGCCAGCGCTGCTGGGTCAACTCTGACACACGGATTCACCGTCCCCCTCTCGTGTCTCA---TCAACGCAGGCCCTCTACAAAAGGCCAAGAAAAAGGAACCTGCCGTGCCCGTCGCGCTCGCGATATGGCTGTGGCCGGCAGCGACGATGCTCCAAGTCCAGCCACCAGAGGCCATGGCGGCACCGTGCGCCTCCTCGGCTACGGACCCCGGACGCCCACGCCGCAACTCACCGAGCGCCTCCTCGACGACAAGCCGCAGCAGCGACCGCACTGCTGCGTCGAGGAGGAGCTCCCCTCCTTCTGGCGCTGGAAGCCGAGCGACC---------------GCGGCCACGTGGACTGGGCCTCCGTCCGCCAGACATGCAAGGAGTGGATCAAGAACCCCATGAACGTGGCGCTGCTCCTGTGGCTGCTCTGCGTCGGCGTCTCCGGCGGCATGCTCGTGCTCCTCCTCCTCGGCCTGCTCGACGGCGCGTTCCCGGCGACGGCCGACAGGAACCGCTGGATCGAGATCAACAACCAGGTCCTCAACGCGCTCTTCACGCTCATGAGCCTGTACCAGCACCCTGCCCTCTGCCACCACCTCTTCCTGCTCTGCCGCTGGCGCCCGGCCGACGCCGCCGAGCTCCGCGCCGCCTACTGCAAGGAGGGCGCCGCCGCCGCGCCGCGCCACGGGGACCGCGCGCACGTGGCCGTCGTCGTCGCGCTGCTGCACCTCACCGTGCTGTGCCAGTACGTGCTGTGCGGCCTCTACTGGGGCTACACCAGGACCACGCGCCCGGAGCTCGCCGAGGACGGCTTCTTCGCGCTGGGCATCCTAGCGCCGGTCGCCGCCGCGGTGTACACCGTGTGCAGCCCGTTGGGTAAAGGCGACCGGTGCCACGACCTCGCCTCCTGCTCCGTTCCAGCGGCGACAAAGGCGCAGCCCACGCCCACGGGGCACGTCGTGCTGGAGCCGGACTGGGCCGGCGGCATGCTCGACT---GCGGCGGCGGCGACGCGGCGGCCGGGTGCCTCTCCCTGTCGTGCACGTTCTGCGTCTTCGGGTGGAACATGGAGAGGCTGGGCCTGGGCAACGCGTACGTGCACGCCGTCACGTTCGCGCTCCTGTGCTTCGCGCCGCTCTGGGTGCTGGGCGTCTCGGCGCTGCACATCCACAGCTACGTCGTCGGCGACGCCGTTGGCGGCGCCGGCGTGCTGCTCTGCGCGTGCGGCCTGCTGTACGGCGGCTACTGGCGGATACAGATGCGGAGGAGGTTCGGGCTCCCAGGGACCACGGCGTGCTGCGGCTCCAAGTCGCTGACGGACTACGCGCGGTGGCTCTTCTGCTGGCCCTGCGCGCTGGCGCAGGAGGTCCGCACGGCGAGCATGTACCACGTCGACGGCGAGGTCTTCTACTCGAAGACCGTTGACGACGACGATCTCCACGCCGGCAGCGGGAAGCGGTGGCTCGCGGTGTCCAAGCATCGTGACGTTTTTAGTGCAGCGGACACGGTTGCAGTGTCACAGCAGTCGGCGGCAAGTGGTCATCGTCTTGTTGTCATTCATGACAAAACGAC---CATGGCTCCACCTGTTCAGGTCGTGGTTGTGCAGGTGGAAGACAAGTGCAGTGTTGTTCGTCACGGGGAGACGAGCGG------TTCTTCTTCTATTTCGTCATCGGCGAGCGAGGAAGAGGACGTGTCCTTTTTGGAGTCGAACCGAGAAATGCTGGAAGATGATGCTGATCGTAGTACGTCGTCTGATGGGAGCTGGAGAGTGGAGAAAGTGAAGAGACTGATCAATATGGTCACCCTGGTGTCTCTGCTCATTCTTTTATACACAAGGGGAATTATTCTGTAGAGAAGCAGTGGAATTAAGCATGTG----TTGTTCTAGATGCTATTTCTCCACTTCTGTTGCTGAAAACAGGATCACAGTGTAGGTTTAGTATAGGGAACTAGTGAAGCACCATGAAATTTATGAAAGTAAATACATTCTTTTAC
>A008
ACCAGCTTCTGGCACAATATTTGGTGTGATGTTGAACCTTTGTCTTCTAAATATGCTAATCTGTATGATATTGCTTATGATAAAGATATCACAGTT-AAAAAAGCTTTTTCTTCTGAGTTTAGAGCTGTGAATTTCAGAAGAAGGATTTATGGTGCTTTGGAAGTTGAATATAACAATCTTATTACACAATGTAATAATTTTAATATTTCTGAGGAAGAAGATAAATCTGTTTGGCTTCTGGGTGACAAAGGTTTTTCTGTTAACTCTTTTTACAAAAGAATCAAGTGCTCTCAGACTCCTTTGTCTCCTAGTTTCCTATGGAAAACTAGACTTCCATATAAGATTAAAGC-TTTTTTGTGGCTTGCTATGCACAAAAAGATTTTAACTAAAGACAATTTGTTCAAGAAAGATTGGAAGGGTAATTTGGATTGTATCTTTTGTGGATTTTCAGAATCCATGGACCATTTGTTTTTCCACTGTCCGGTTGCTAGATTTACTTGGAGAATAATATACTCAGCTCTTGGATTAATTTCTACTCCTGAGAATGTGGATGATTTGTTTGGTACTTGGATTAACAGTTTTAATAAGACTG-AAAAAATCTGGTAATGTTCGGCTGTGGAGCTGTCATTTGGGCGATCTGGCGTTGTCGCAATAATTGTTGCTTTGGGACTGACC-----GCATTGATGATC-CGACTAATGTGATTTTCTCTTGTTGTTATTGGCTTGAAACTTGGGCTATTCGTCAAAAAAAGAAGGCAAGAAAACTGGTGGAGCTCGGAAGTCTCAAAATCAAAAAGATGGCGTGTGAGATCTACAGCAAGGCTCGTAATTGGAGGTCAGTTGACAGACGAATCCGATGAAAGAAATCTGTTTTGTTATCTGGCTATTTTGGTTCAACAACTCTGCGGTCGTTCTACTTCCTCTTCCCGGTAGCGCTAAGCTACAGGAAAAACTCTGGGATAGAAGGTTGCTCGATGATCTGTTTTGATCTGTGTGAACTTTGATTTTGGCCAGCTTTGTGATTCTATATGTGTGCTATTAGTAGTCTGGTGCGGTCAGAGTATGGTCCTTAGTTGCTGATAGTTCTGTGCTTTGTCAGCTTTTCATTTCTGGATGCTTATGTGGTATTGTAAGAACATATGTCTCTTTCTATTTCGTAATGAAATAGGGGGTTATTCCCTCTGTCAAAAAAGTAATATTAGTGGTCAAAATAGTTTTTGGATTAGGGCTCGCTCGGACAAGAAAACACCATTTTGTAACGATAGCATCAGATCCTGCAAAGC--------------------------------------------------------------ACGTGTATACTCAAGTCAAGTGGCAGCAAGCCAATTATTTTTTCTTCACCAAACAGATGAAATATCAGGAAATTAATTATATG---------CCAAGTCCCGAATGGCAGGCGCTTCTTCTACCTGCAGACGAGTAGTACTCGCAGAACCCAAGATTGACCATGGCCAGCGCTGCTGGGTCAACTCTGACACACGGATTCACCGTCCCCCTCTCGTGTCTCA---TCAACGCAGGCCCTCTACAAAAGGCCAAGAAAAAGGAACCTGCCGTGCCCGTCGCGCTCGCGATATGGCTGTGGCCGGCGGCGACGATGCTCCAAGTCCAGCCACCAGAGGCCATGGCGGCACCGTGCGCCTCCTCGGCTACGGACCCCGGACGCCCACGCCGCAACTCACCGAGCGCCTCCTCGACGACAAGCCGCAGCAGCGACCGCACTGCTGCGTCGAGGAGGAGCTCCCCTCCTTCTGGCGCTGGAAGCCGAGCGACC---------------GCGGCCACGTGGAGTGGGCCTCCGTCCGCCAGACATGCAAGGAGTGGATAAAGAACCCCATGAACGTGGCGCTGCTCCTGTGGCTGCTCTGCGTCGGCGTCTCCGGCGGCATGCTCGTGCTCCTCCTCCTCGGCCTGCTCGACGGCGCGTTCCCGGCGACGGCCGACAGGAACCGCTGGATCGAGATCAACAACCAGGTCCTCAACGCGCTCTTCACGCTCATGAGCCTGTACCAGCACCCTGCCCTCTGCCACCACCTCTTCCTGCTCTGCCGCTGGCGCCCGGCCGACGCCGCCGAGCTCCGCGCCGCCTACTGCAAGGAGGGCGCCGCCGCCGCGCCGCGCCACGGGGACCGCGCGCACGTGGCCGTCGTCGTCGCGCTGCTGCACCTCACCGTGCTGTGCCAGTACGTGCTGTGCGGCCTCTACTGGGGCTACACCAGGACCACGCGCCCGGAGCTCGCCGAGGACGGCTTCTTCGCGCTGGGCATCCTCGCGCCGGTCGCCGCCGCGGTGTACACCGTGTGCAGCCCGTTGGGTAAAGGCGACCGGTGCCACGACCTCGCCTCCTGCTCCGTTCCAGCGGCGTCAAAGGCGCAGCCCGCGCCCACTGGGCACGTCGTGGTGGAGCCGGACTGGGCCGGCGGCATGCTCGACT------------GCGACGCGGCGGCCGGGTGCCTCTCCCTGTCGTGCACGTTCTGCGTCTTCGGGTGGAACATGGAGAGGCTGGGCCTGGGCAACGCGTACGTGCACGCCGTCACGTTCGCGCTCCTGTGCTTCGCGCCGCTCTGGGTGCTGGGCGTCTCGGCGCTGCACATCCACAGCCACGTCGTCGGCGACGCCGTGGGCGGCGCCGGCGTGCTGCTCTGCGCGTGCGGCCTGCTGTACGGCGGCTACTGGCGGATACAGATGCGGAGGAGGTTCGGGCTCCCAGGGACCACGGCGTGCTGCGGCTCCAAGTCGCTGACGGACTACGCGCGGTGGCTCTTCTGCTGGCCCTGCGCGCTGGCGCAGGAGGTCCGCACGGCGAGCATGTACCACGTCGACGGCGAGGTCTTCTACTCGAAGACCGTTGACGACGACGATCGCCACGCCGGCAGCGGGCAGCGGTGGCTCGCGGCGTCCAAGCATCGTGACGTTTTTAGTGCAGCGGACACGGTTGCAGTGTCACAGCAGTCGGCGGCAAGTGGTCATCGTCTGGTTGTCATTCATGACGAAACGAC---CATGGCTCCACCTGTTCAGGTCGTGGTTGTGCCGGTGGAAGACAAGTGCAGTGTTGTTCGTCACGGGGAGACGAGCTG---TTCTTCTTCTTCTATTTCGTCGGCGGCGAGCGAGGAAGATGACGTGTCCTTTTTGGAGTCGAACCGAGAAATGCTGGAAGATGATGTTGATCGTAGTACGTCGTCTGATGGGAGTTGGAGAGTGGAGAAAGTGAAGAGACTGATCAATATGGTCACCCTGGTGTCTATGCTCATTCTTTTATACACAAGGGGAATTATTCTGTAGAGAAGCAGTGGAATTAAGGTTGTGTCCCTTGTTCTAGATGCTATTTCTCCACTTTTGTTGCTGAAAACAGGATCACAGTGTAGGTTTTGTATAGTGAACTAATGAAGCACCATGAAATTTTTGAAAGTAAACACATTCTTTTAC
>A010
ACCAGCTTCTGGCACAATATTTGGTGTGATGTAGAGCCTTTGTCTTCTAAATATGCTAATCTGTATGATATTGCTTATGATAAAGATATCACAG-T-AAAAAAGCTTTTTCTTCTGAGTTTAGAGCTGTGAATTTCAGAAGAAGGATTTATGGTGCTTTGGAAGTTGAGTATAACAATCTTATTACACAATGTAATAATATTAATATTTCTGAGGAAGAAGATAAATCTGTTTGGCTTCTGGGTGGCAAAGGTTTTTCTGTTAACTCTTTTTACAAAAGAATCAAGTGCTCTCAGACTCCTTTGTCTCCTAGTTTCCTGTGGAAAACTAGACTTCCATATAAGATTAAAGC-TTTTTTGTGGCTTGTTATGCACAAAAAGATTTTAACTAAAGACAATTTGTTCAAGAAAAATTGGAAGGGTAATCTGGATTGTATCTTTTGTGGATTTTCAGAATCCATAGACCATTTGTTTTTCCAATGTCCGGTTGCTAGATTTACTTGGAGAATAGTTTACTCAGCTCTTGGATTAGTTTCTACTCCTGAGAATGTGGATGATTTGTTTGGTACTTGGATTAACAGTTTTAATAAGACTGAAAAAAATCTGGTAATGTTCGGCTGTGGAGCTGTCATTTGGGCGATCTGGCGTTGTCGCAATAATTGTTGCTTTGGGACTGACC-----GCATTGATGATC-CGACTAATGTGATTTTCTCTTGTTGTTATTGGCTTGAAACTTGGGCTATTCGTCAAAAAAAGAAGGCAAGAAAACTGGTGGAGCTCGGAAGTCTCAAAATCAAAAAGATGGCGTGTGAGATCTACAGCAAGGCTCGTAATTGGAGGTCAGTTGACAGACGAATCCGATGAAAGAAATCTGTTTTGTTATCTGGCTATTTTGGTTCAACAACTCTGCGGTCGTTCTACTTCCTCTTCCCGGTAGCGCTAAGCTACAGGAAAAACTCTGGGATAGAAGGTTGCTCGATGATCTGTTTTGATCTGTGTGAACTTTGATTTTGGCCAGCTTTGTGATTCTATATGTGTGCTATTAGTAGTCTGGTGCGGTCAGAGTATGGTCCTTAGTTGCTGATAGTTCTGTGCTTTGTCAGCTTTTCATTTCTGGATGCTTATGTGGTATTGTAAGAACATATGTCTCTTTCTATTTCGTAATGAAATAGGGGGTTATTCCCTCTGTCAAAAAAGTAATATTAGTGGTCAAAATAGTTTTTGGATTAGGGCTCGCTCGGACAAGAAAACACCATTTTGTAACGATAGCATCAGATCCTGCAAAGC--------------------------------------------------------------ACGTGTATACTCAAGTCAAGTGGCAGCAAGCCAATTATTTTTTCTTCACCAAACAGATGAAATATCAGGAAATTAATTATATGCCAAGTGGCCCAAGTCCCGAATGGCAGGCGCTTCTTCTACCTGCAGACGAGTAGTACTCGCAGAACCCAAGATTGACCATGGCCAGCGCTGCTGGGTCAACTCTGACACACGGATTCACCGTCCCCCTCTCGTGTCTCA---TCAACGCAGGCCCTCTACAAAAGGCCAAGAAAAAGGAACCTGCCGTGCCCGTCGCGCTCGCGATATGGCTGTGGCCGGCAGCGACGATGCTCCAAGTCCAGCCACCAGAGGCCATGGCGGCACCGTGCGCCTCCTCGGCTACGGACCCCGGACGCCCACGCCGCAACTCACCGAGCGCCTCCTCGACGACAAGCCGCAGCAGCGACCGCACTGCTGCGTCGAGGAGGAGCTCCCCTCCTTCTGGCGCTGGAAGCCGAGAGACC---------------GCGGCCACGTGGAGTGGGCCTCCGTCCGCCAGACATGCAAGGAGTGGATAAAGAACCCCATGAACGTGGCGCTGCTCCTGTGGCTGCTCTGCGTCGGCGTCTCCGGCGGCATGCTCGTGCTCCTCCTCCTCGGCCTGCTCGACGGCGCGTTCCCGGCGACGGCCGACAGGAACCGCTGGATCGAGATCAACAACCAGGTCCTCAACGCGCTCTTCACGCTCATGAGCCTGTACCAGCACCCTGCCCTCTGCCACCACCTCTTCCTGCTCTGCCGCTGGCGCCCGCCCGACGCCGCCGAGCTCCGCGCCGCCTACTGCAAGGAGGGCGCCGCCGCCGCGCCGCGCCACGGGGACCGCGCGCACGTGGCCGTCGTCGTCGCGCTGCTGCACCTCACCGTGCTGTGCCAGTACGTGCTGTGCGGCCTCTACTGGGGCTACACCAGGACCACGCGCCCGGAGCTCGCCGAGGATGGCTTCTTCGCGCTGGGCATCCTCGCGCCGGTCGCCGCCGCGGTGTACACCGTGTGCAGCCCGTTGGGTAAAGGCTACCGGTGCCACGACCTCGCCTCCTGCTCCGTTCCAGCGGCGTCAAAGGCGCAGCCCGCGCCCACTGGGCACGTCGTGGTGGAGCCGGACTGGGCCGGCGGCATGCTCGACT------------GCGACGCGGCGGCCGGGTGCCTCTCCCTGTCGTGCACGTTCTGCGTCTTCGGGTGGAACATGGAGAGGCTGGGCCTGGGCAACGCGTACGTGCACGCCGTCACGTTCGCGCTCCTGTGCTTCGCGCCGCTCTGGGTGCTGGGCGTCTCGGCGCTGCACATCCACAGCCACGTCGTCGGCGACGCCGTGGGCGGCGCCGGCGTGCTGCTCTGCGCGTGCGGCCTGCTGTACGGCGGCTACTGGCGGATACAGATGCGGAGGAGGTTCGGGCTCCCAGGGACCACGGCGTGCTGCGGCTCCAAGTCGCTGACGGACTACGCGCGGTGGCTCTTCTGCTGGCCCTGCGCGCTGGCGCAGGAGGTCCGCACGGCGAGCATGTACCACGTCGACGGCGAGGTCTTCTACTCGAAGACCGTTGAGGACGACGATCTCCACGCCGACAGCGGGCAGCGGTGGCTCGCGGCGTCCAAGCATCGTGACGTTTTTAGTGCAGCGGACACGGTTGCAGTGTCACAGCAGTCGGCGGCAAGTGGTCATCGTCTGGTTGTCATTCATGACGAAACGAC---CATGGCTCCACCTGTTCAGGTCGTGGTTGTGCAGGTGGAAGACAAGTGCAGTGTTGTTCGTCACGGGGAGACGAGCGG------TTCTTCTTCTATTTCGTCATCGGCGAGCGAGGAAGAGGACGTGTCCTTTTTGGAGTCGAACCGAGAAATGCTGGAAGATGATGTTGATCGTAGTACGTCGTCTGATGGGAGTTGGAGAGTGGAGAAAGTGAAGAGACTGATCAATATGGTCACCCTGCTCTCTATGCTCATTCTTTTGTATACAAGGGGAATTATTCTGTAGAGAAGCAGTGGAATTAATGTTGTGTCCCTTGTTCTAGATGCTATTTCTTCACTTTTGTTGCTGAAAACAGGATCACAGTGTAGGTTTTGTGTAGTGAACTAATGAAGCACCATGAAATTTTTGAAAGTAAACACATTCTTTTAC
>A014
ACCAGCTTCTGGCACAATATTTGGTGTGATGTTGAACCTTTGTCTTCTAAATATGCTAATCTGTATGATATTGCTTATGATAAAGATATCACAGTT-AAAAAAGCTTTTTCTTCTGAGTTTAGAGCTGTGAATTTCAGAAGAAGGATTTATGGTGCTTTGGAAGTTGAATATAACAATCTTATTACACAATGTAATAATTTTAATATTTCTGAGGAAGAAGATAAATCTGTTTGGCTTCTGGGTGACAAAGGTTTTTCTGTTAACTCTTTTTACAAAAGAATCAAGTGCTCTCAGACTCCTTTGTCTCCTAGTTTCCTGTGGAAAACTAGACTTCCATATAAGATTAAAGC-TTTTTTGTGGCTTGTTATGCACAAAAAGATTTTAACTAAAGACAATTTGTTCAAGAAAGATTGGAAGGGTAATTTGGATTGTATCTTTTGTGGATTTTCAGAATCCATGGACCATTTGTTTTTCCACTGTCCGGTTGCTAGATTTACTTGGAGAATAATATACTCAGCTCTTGGATTAATTTCTACTCCTGAGAATGTGGATGATTTGTTTGGTACTTGGATTAACAGTTTTAATAAGACTGAAAAAAATCTGGTAATGTTCGGCTGTGGAGCTGTCATTTGGGCGATCTGGCGTTGTCGCAATAATTGTTGTTTTGGGACTGACC-----GAATTGATGATC-CGACTAATGTGATTTTCTCTTGTTGTTATTGGCTTGAAACTTGGGCTATTCGGCAAAAAAAGAAGGCAAGAAAACTGGTGGAGCTCGGAAGTCTCAAAATCAAAAAGATGGCGTGTGAGATCTACAACAAGGCTCGTAATTGGAGGTCAGTTGACAGACGAATCCGATGAAAGAAATCTGTTTTGTTATCTGGCTATTTTGGTTCAACAACTCTGCGGTCGTTCTACTTCCTCTTCCCGGTAGCGCTAAGCTACAGGAAAAACTCTGGGATAGAAGGTTGCTCGATGATCTGTTTTGATCTGTGTGAACTTTGATTTTGGCCAGCTTTGTGATTCTATATGTGTGCTATTAGTAGTCTGGTGCGGTCAGAGTATGGTCCTTAGTTGCTGATAGTTCTGTGCTTTGTCAGCTTTTCATTTCTGGATGCTTATGTGGTATTGTAAGAACATATGTCTCTTTCTATTTCGTAATGAAATAGGGGGTTATTCCCTCTGTCAAAAAAGTAATATTAGTGGTCAAAATAGTTTTTGGATTAGGGCTCGCTCGGACAAGAAAACACCATTTTGTAACGATAGCATCAGATCCTGCAAAGC--------------------------------------------------------------ACGTGTATACTCAAGTCAAGTGGCAGCAAGCCAATTATTTTTTCTTCACCAAACAGATGAAATATCAGGAAATTAATTATATGCCAAGTGGCCCAAGTCCCGAATGGCAGGCGCTTCTTCTACCTGCAGACGAGTAGTACTCGCAGAACCCAAGATTGACCATGGCCAGCGCTGCTGGGTCAACTCTGACACACGGATTCACCGTCCCCCTCTCGTGTCTCA---TCAACGCAGGCCCTCTACAAAAGGCCAAGAAAAAGGAACCTGCCGTGCCCGTCGCGCTCGCGATATGGCTGTGGCCGGCAGCGACGATGCTCCAAGTCCAGCCACCAGAGGCCATGGCGGCACCGTGCGCCTCCTCGGCTACGGACCCCGGACGCCCACGCCGCAACTCACCGAGCGCCTCCTCGACGACAAGCCGCAGCAGCGACCGCACTGCTGCGTCGAGGAGGAGCTCCCCTCCTTCTGGCGCTGGAAGCCGAGCGACC---------------GCGGCCACGTGGAGTGGGCCTCCGTCCGCCAGACATGCAAGGAGTGGATAAAGAACCCCATGAACGTGGCGCTGCTCCTGTGGCTGCTCTGCGTCGGCGTCTCCGGCGGCATGCTCGTGCTCCTCCTCCTCGGCCTGCTCGACGGCGCGTTCCCGGCGACGGCCGACAGGAACCGCTGGATCGAGATCAACAACCAGGTCCTCAACGCGCTCTTCACGCTCATGAGCCTGTACCAGCACCCTGCCCTCTGCCACCACCTCTTCCTGCTCTGCCGCTGGCGCCCGCCCGACGCCGCCGAGCTCCGCGCCGCCTACTGCAAGGAGGGCGCCGCCGCCGCGCCGCGCCACGGGGACCGCGCGCACGTGGCCGTCGTCGTCGCGCTGCTGCACCTCACCGTGCTGTGCCAGTACGTGCTGTGCGGCCTCTACTGGGGCTACACCAGGACCACGCGCCCGGAGCTCGCCGAGGATGGCTTCTTCGCGCTGGGCATCCTCGCGCCGGTCGCCGCCGCGGTGTACACCGTGTGCAGCCCGTTGGGTAAAGGCTACCGGTGCCACGACCTCGCCTCCTGCTCCGTTCCAGCGGCGTCAAAGGCGCAGCCCGCGCCCACTGGGCACGTCGTGGTGGAGCCGGACTGGGCCGGCGGCATGCTCGACT------------GCGACGCGGCGGCCGGGTGCCTCTCCCTGTCGTGCACGTTCTGCGTCTTCGGGTGGAACATGGAGAGGCTGGGCCTGGGCAACGCGTACGTGCACGCCGTCACGTTCGCGCTCCTGTGCTTCGCGCCGCTCTGGGTGCTGGGCGTCTCGGCGCTGCACATCCACAGCCACGTCGTCGGCGACGCCGTGGGCGGCGCCGGCGTGCTGCTCTGCGCGTGCGGCCTGCTGTACGGCGGCTACTGGCGGATACAGATGCGGAGGAGGTTCGGGCTCCCAGGGACCACGGCGTGCTGCGGCTCCAAGTCGCTGACGGACTACGCGCGGTGGCTCTTCTGCTGGCCCTGCGCGCTGGCGCAGGAGGTCCGCACGGCGAGCATGTACCACGTCGACGGCGAGGTCTTCTACTCGAAGACCGTTGACGACGACGATCTCCACGCCGACAGCGGGCAGCGGTGGCTCGCGGCGTCCAAGCATCGTGACGTTTTTAGTGCAGCGGACACGGTTGCAGTGTCACAGCAGTCGCCGGCAAGTGGTCATCGTCTGGTTGTCATTCATGACGAAACGACCATCATGGCTCCACCTGTTCAGGTCGTGGTTGTGCAGGTGGAGGACAAGTGCAGTGTTGTTCGTCACGGGGAGACGAGCGGTTCTTCTTCTTCTTCTATTTCGTCATCGGCGAGCGAGGAAGAGGACGTGTCCTTTTTGGAGTCGAACCGAGAAATGCTGGAAGATGATGCTGATCGTAGTACGTCCTCTGATGGGAGCTGGAGAGTGGAGAAAGTGAAGAGACTGATCAACATGGTCACCCTGGTGTCTCTGCTCATTCTTTTGTACACAAGGGGAATTATTCTGTAGAGAAGCAGTGGAATTAAGGATGTG----TTGTTCTAGATGCTATTTCTCCACTTCTGTTGCTGAAAACAGGATCACAGTGTAGGTTTTGTATAGGGAACTAGTGAAGCACCATGAAATTTATGAAAGTAAACACATTCTTTTAC
>A015
ACCAGCTTCTGGCACAATATTTGGTGTGATGTAGAGCCTTTGTCTTCTAAATATGCTAATCTGTATGATATTGCTTATGATAAAGATATCACAG-T-AAAAAAGCTTTTTCTTCTGAGTTTAGAGCTGTGAATTTCAGAAGAAGGATTTATGGTGCTTTGGAAGTTGAGTATAACAATCTTATTACACAATGTAATAATATTAATATTTCTGAGGAAGAAGATAAATCTGTTTGGCTTCTGGGTGGCAAAGGTTTTTCTGTTAACTCTTTTTACAAAAGAATCAAGTGCTCTCAGACTCCTTTGTCTCCTAGTTTCCTATGGAAAACTAGACTTCCATATAAGATTAAAGC-TTTTTTGTGGCTTGCTATGCACAAAAAGATTTTAACTAAAGACAATTTGTTCAAGAAAAATTGGAAGGGTAATCTGGATTGTATCTTTTGTGGATTTTCAGAATCCATAGACCATTTGTTTTTCCAATGTCCGGTTGCTAGATTTACTTGGAGAATAGTTTACTCAGCTCTTGGATTAGTTTCTACTCCTGAGAATGTGGATGATTTGTTTGGTACTTGGATTAACAGTTTTAATAAGACTG-AAAAAATCTGGTAATGTTCGGCTGTGGAGCTGTCATTTGGGCGATCTGGCGTTGTCGCAATAATTGTTGCTTTGGGACTGACC-----GCATTGATGATC-CGACTAATGTGATTTTCTCTTGTTGTTATTGGCTTGAAACTTGGGCTATTCGTCAAAAAAAGAAGGCAAGAAAACTGGTGGAGCTCGGAAGTCTCAAAATCAAAAAGATGGCGTGTGAGATCTACAGCAAGGCTCGTAATTGGAGGTCAGTTGACAGACGAATCCGATGAAAGAAATCTGTTTTGTTATCTGGCTATTTTGGTTCAACAACTCTGCGGTCGTTCTACTTCCTCTTCCCGGTAGCGCTAAGCTACAGGAAAAACTCTGGGATAGAAGGTTGCTCGATGATCTGTTTTGATCTGTGTGAACTTTGATTTTGGCCAGCTTTGTGATTCTATATGTGTGCTATTAGTAGTCTGGTGCGGTCAGAGTATGGTCCTTAGTTGCTGATAGTTCTGTGCTTTGTCAGCTTTTCATTTCTGGATGCTTATGTGGTATTGTAAGAACATATGTCTCTTTCTATTTCGTAATGAAATAGGGGGTTATTCCCTCTGTCAAAAAAGTAATATTAGTGGTCAAAATAGTTTTTGGATTAGGGCTCGCTCGGACAAGAAAACACCATTTTGTAACGATAGCATCAGATCCTGCAAAGC--------------------------------------------------------------ACGTGTATACTCAAGTCAAGTGGCAGCAAGCCAATTATTTTTTCTTCACCAAACAGATGAAATATCAGGAAATTAATTATATG---------CCAAGTCCCGAATGGCAGGCGCTTCTTCTACCTGCAGACGAGTAGTACTCGCAGAACCCAAGATTGACCATGGCCAGCGCTGCTGGGTCAACTCTGACACACGGATTCACCGTCCCCCTCTCGTGTCTCA---TCAACGCAGGCCCTCTACAAAAGGCCAAGAAAAAGGAACCTGCCGTGCCCGTCGCGCTCGCGATATGGCTGTGGCCGGCGGCGACGATGCTCCAAGTCCAGCCACCAGAGGCCATGGCGGCACCGTGCGCCTCCTCGGCTACGGACCCCGGACGCCCACGCCGCAACTCACCGAGCGCCTCCTCGACGACAAGCCGCAGCAGCGACCGCACTGCTGCGTCGAGGAGGAGCTCCCCTCCTTCTGGCGCTGGAAGCCGAGCGACC---------------GCGGCCACGTGGAGTGGGCCTCCGTCCGCCAGACATGCAAGGAGTGGATAAAGAACCCCATGAACGTGGCGCTGCTCCTGTGGCTGCTCTGCGTCGGCGTCTCCGGCGGCATGCTCGTGCTCCTCCTCCTCGGCCTGCTCGACGGCGCGTTCCCGGCGACGGCCGACAGGAACCGCTGGATCGAGATCAACAACCAGGTCCTCAACGCGCTCTTCACGCTCATGAGCCTGTACCAGCACCCTGCCCTCTGCCACCACCTCTTCCTGCTCTGCCGCTGGCGCCCGGCCGACGCCGCCGAGCTCCGCGCCGCCTACTGCAAGGAGGGCGCCGCCGCCGCGCCGCGCCACGGGGACCGCGCGCACGTGGCCGTCGTCGTCGCGCTGCTGCACCTCACCGTGCTGTGCCAGTACGTGCTGTGCGGCCTCTACTGGGGCTACACCAGGACCACGCGCCCGGAGCTCGCCGAGGACGGCTTCTTCGCGCTGGGCATCCTCGCGCCGGTCGCCGCCGCGGTGTACACCGTGTGCAGCCCGTTGGGTAAAGGCGACCGGTGCCACGACCTCGCCTCCTGCTCCGTTCCAGCGGCGTCAAAGGCGCAGCCCGCGCCCACTGGGCACGTCGTGGTGGAGCCGGACTGGGCCGGCGGCATGCTCGACT------------GCGACGCGGCGGCCGGGTGCCTCTCCCTGTCGTGCACGTTCTGCGTCTTCGGGTGGAACATGGAGAGGCTGGGCCTGGGCAACGCGTACGTGCACGCCGTCACGTTCGCGCTCCTGTGCTTCGCGCCGCTCTGGGTGCTGGGCGTCTCGGCGCTGCACATCCACAGCCACGTCGTCGGCGACGCCGTGGGCGGCGCCGGCGTGCTGCTCTGCGCGTGCGGCCTGCTGTACGGCGGCTACTGGCGGATACAGATGCGGAGGAGGTTCGGGCTCCCAGGGACCACGGCGTGCTGCGGCTCCAAGTCGCTGACGGACTACGCGCGGTGGCTCTTCTGCTGGCCCTGCGCGCTGGCGCAGGAGGTCCGCACGGCGAGCATGTACCACGTCGACGGCGAGGTCTTCTACTCGAAGACCGTTGACGACGACGATCGCCACGCCGGCAGCGGGCAGCGGTGGCTCGCGGCGTCCAAGCATCGTGACGTTTTTAGTGCAGCGGACACGGTTGCAGTGTCACAGCAGTCGGCGGCAAGTGGTCATCGTCTGGTTGTCATTCATGACGAAACGAC---CATGGCTCCACCTGTTCAGGTCGTGGTTGTGCCGGTGGAAGACAAGTGCAGTGTTGTTCGTCATGGGGAGACGAGTTG------TTCTTCTTCTATTTCGTCATCGGCGAGCGAGGAAGATGACGTGTCCTTTTTTGAGTCGAACCGAGAAATGCTGGAAGATGATGTTGATCGTAGTACGTCGTCTGATGGGAGCTGGAGAGTGGAGAAAGTGAAGAGACTGATCAATATGGTCACCCTGGTGTCTCTGCTCATTCTTTTATACACAAGGGGAATTATTCTGTAGAGAAGCAGTGGAATTAAGGTTGTGTCCCTTGTTCTAGATGCTATTTCTCCACTTCTGTTGCTGAAAACAGGATCACAGTGTAGGTTTTGTATAGGGAACTAATGAAGCACCATGAAATTTTTGAAAGTAAACACATTCTTTTAC
>A016
-CCAGCTTCTGGCACAATATTTGGTGTGATGTAGAGCCTTTGTCTTCTAAATATGCTAATCTGTATGATATTGCTTATGATAAAGATATCACAGTT-AAAAAAGCTTTTTCTTCTGAGTTTAGAGCTGTGAATTTCAGAAGAAGGATTTATGGTGCTTTGGAAGTTGAGTATAACAATCTTATTACACAATGTAATAATATTAATATTTCTGAGGAAGAAGATAAATCTGTTTGGCTTCTGGGTGGCAAAGGTTTTTCTGTTAACTCTTTTTACAAAAGAATCAAGTGCTCTCAGACTCCTTTGTCTCCTAGTTTCCTGTGGAAAACTAGACTTCCATATAAGATTAAAGC-TTTTTTGTGGCTTGTTATGCACAAAAAGATTTTAACTAAGGACAATTTGTTCAAGAAAAATTGGAAGGGTAATCTGGATTGTATCTTTTGTGGATTTTCAGAATCCATAGACCATTTGTTTTTCCAATGTCCGGTTGCTAGATTTACTTGGAGAATAGTTTACTCAGCTCTTGGATTAGTTTCTACTCCTGAGAATGTGGATGATTTGTTTGGTACTTGGATTAACAGTTTTAATAAGACTGAAAAAAATCTGGTAATGTTCGGCTGTGGAGCTGTCATTTGGGCGATCTGGCGTTGTCGCAATAATTGTTGCTTTGGGACTGACC-----GCATTGATGATC-CGACTAATGTGATTTTCTCTTGTTGTTATTGGCTTGAAACTTGGGCTATTCGTCAAAAAAAGAAGGCAAGAAAACTGGTGGAGCTCGGAAGTCTCAAAATCAAAAAGATGGCGTGTGAGATCTACAGCAAGGCTCGTAATTGGAGGTCAGTTGACAGACGAATCCGATGAAAGAAATCTGTTTTGTTATCTGGCTATTTTGGTTCAACAACTTTGCGGCCGTTCTACTTCCTCTTCCCGGTAGCGCTAAGCTACAGGAAAAACTCTGGGATAGAAGGTTGCTCGATGATCTGTTTTGATCTGTGTGAACTTTGATTTTGGCCAGCTTTGTGATTCTATATGTGTGCTATTAGTAGTCTGGTGCGGTCAGAGTATGGTCCTTAGTTGCTGATAGTTCTGTGCTTTGTCAGCTTTTCATTTCTGGATGCTTATGTGGTATTGTAAGAACATATGTCTCTTTCTATTTCGTAATGAAATAGGGGGTTATTCCCTCTGTCAAAAAAGTAATATTAGTGGTCAAAATAGTTTTTGGATTAGGGCTCGCTCGGACAAGAAAACACCATTTTGTAACGATAGCATCAGATCCTGCAAAGC--------------------------------------------------------------ACGTGTATACTCAAGTCAAGTGGCGGCAAGCCAATTATTTTTTCTTCATCAAACAGATGAAATATCAGGAAATTAATTATATG---------CCAAGTCCCGGATGGCAGGCGCTTCTTCTACCTGCAGACGAGTAGTACTCACAGAACCCAAGATTGACCATGGCCAGCGCTGCTGGGTCAACTCTGACACACGGATTCACCGT-CCCCTCTCGTGTCTCATCGTCAACGCAAGCCCTCTACAAAAGGCCAAGAAAAAGGAACCTGCCGTGCCCGTCGCGCTCGCGATATGGCTGTGGCCGGCAGCGACGATGCTCCAAGTCCAGCCACCGGAGGCCATGGCGGCACCATGCGCCTCCTCGGCTACGGACCCCGGACGCCCACGCCGCAACTCACCGAGCGCCTCCTCGACGACAAGCCGCAGCAGGGACCGCACT---------------------------------GCTGGAAGCCGAGCGACCGCGGCAGCCCCTCCGGCGGCCACGTGGACTGGGCCTCCGTCCGCCAGACATGCAAGGAGTGGATAAAGAACCCCATGAACGTGGCGCTGCTCCTGTGGCTGCTCTGCGTCGGTGTCTCCGGCGGCATGCTCGTGCTCCTCCTCCTCGGCCTGCTCGACGGCGCGTTCCCGGCGACGGCCGACAGGAACCGCTGGATCGAGATCAACAACCAGGTCCTCAACGCGCTCTTCACGCTCATGAGCCTGTACCAGCACCCTGCCCTCTGCCACCACCTCTTCCTGCTCTGCCGCTGGCGCCCGCCCGACGCCGCCGAGCTCCGCGCCGCCTACTGCAAGGAGGGCGCCGCCGCCGCGCCGCGCCACGGGGACCGCGCGCACGTGGCCGTCGTCGTCGCGCTGCTGCACCTCACCGTGCTGTGCCAGTACGTGCTGTGCGGCCTCTACTGGGGCTACACCAGGACCACGCGCCCGGAGCTCGCCGAGGATGGCTTCTTCGCGCTGGGCATCCTCGCGCCGGTCGCCGCCGCGGTGTACACCGTGTGCAGCCCGTTGGGTAAAGGCTACCGGTGCCACGACCTCGCCTCCTGCTCCGTTCCAGCGGCGTCAAAGGCGCAGCCCGCGCCCACTGGGCACGTCGTGGTGGAGCCGGACTGGGCCGGCGGCATGCTCGACT------------GCGACGCGGCGGCCGGGTGCCTCTCCCTGTCGTGCACGTTCTGCGTCTTCGGGTGGAACATGGAGAGGCTGGGCCTGGGCAACGCGTACGTGCACGCCGTCACGTTCGCGCTCCTGTGCTTCGCGCCGCTCTGGGTGCTGGGCGTCTCGGCGCTGCACATCCACAGCCACGTCGTCGGCGACGCCGTGGGCGGCGCCGGCGTGCTGCTCTGCGCGTGCGGCCTGCTGTACGGCGGCTACTGGCGGATACAGATGCGGAGGAGGTTCGGGCTCCCAGGGACCACGGCGTGCTGCGGCTCCAAGTCGCTGACGGACTACGCGCGGTGGCTCTTCTGCTGGCCCTGCGCGCTGGCGCAGGAGGTCCGCACGGCGAGCATGTACCACGTCGACGGCGAGGTCTTCTACTCGAAGACCGTTGACGACGACGATCTCCACGCCGACAGCGGGCAGCGGTGGCTCGCGGCGTCCAAGCATCGTGACGTTTTTAGTGCAGCGGACACGGTTGCAGTGTCACAGCAGTCGCCGGCAAGTGGTCATCGTCTGGTTGTCATTCATGACGAAACGACCATCATGGCTCCACCTGTTCAGGTCGTGGTTGTGCAGGTGGAGGACAAGTGCAGTGTTGTTCGTCACGGGGAGACGAGCGGTTCTTCTTCTTCTTCTATTTCGTCATCGGCGAGCGAGGAAGAGGACGTGTCCTTTTTGGAGTCGAACCGAGAAATGCTGGAAGATGATGCTGATCGTAGTACGTCCTCTGATGGGAGCTGGAGAGTGGAGAAAGTGAAGAGACTGATCAACATGGTCACCCTGGTGTCTCTGCTCATTCTTTTGTACACAAGGGGAATTATTCTGTAGAGAAGCAGTGGAATTAAGGATGTG----TTGTTCTAGATGCTATTTCTCCACTTCTGTTGCTGAAAACAGGATCACAGTGTAGGTTTTGTATAGGGAACTAGTGAAGCACCATGAAATTTATGAAAGTAAACACATTCTTTTAC
>A017
ACCAGCTTCTGGCACAATATTTGGTGTGATGTAGAGCCTTTGTCTTCTAAATATGCTAATTTGTATGATATTGCTTATGATAAAGATATCACAG-T-AAAAAAGCTTTTTCTTCTGAGTTTAGAGCTGTGAATTTCAGAAGAAGGATTTATGGTGCTTTGGAAGTTGAGTATAACAATCTTATTACACAATGTAATAATATTAATATTTCTGAGGAAGAAGATAAAACTGTTTGGCTTCTGGGTGGCAAAGGTTTTTCTGTTAACTCTTTTTACAAAAGAATCAAGTGCTCTCAGACTCCTTTGTCTCCTAGTTTCCTGTGGAAAACTAGACTTCCATATAAGATTAAAGC-TTTTTTGTGGCTTGTTATGCACAAAAAGATTTTAACTAAAGACAATTTGTTCAAGAAAAATTGGAAGGGTAATCTGGATTGTATCTTTTGTGGATTTTCAGAATCCATAGACCATTTGTTTTTCCAATGTCCGGTTGCTAGATTTACTTGGAGAATAGTATACTCAGCTCTTGGATTAGTTTCTACTCCTGAGAATGTGGATGATTTGTTTGGTACTTGGATTAACAGTTTTAATAAGACTGAAAAAAATCTGGTAATGTTCGGCTGTGGAGCTGTCATTTGGGCGATCTGGCGTTGTCGCAATAATTGTTGCTTTGGGACTGACC-----GCATTGATGATC-CGACTAATGTGATTTTCTCTTGTTGTTATTGGCTTGAAACTTGGGCTATTCGTCAAAAAAAGAAGGCAAGAAAACTGGTGGAGCTCGGAAGTCTCAAAATCAAAAAGATGGCGTGTGAGATCTACAGCAAGGCTCGTAATTGGAGGTCAGTTGACAGACGAATCCGATGAAAGAAATCTGTTTTGTTATCTGGCTATTTTGGTTCAACAACTCTGCGGCCGTTCTACTTCCTCTTCCCGGTAGCGCTAAGCTACAGGAAAAACTCTGGGATAGAAGGTTGCTCGATGATCTGTTTTGATCTGTGTGAACTTTGATTTTGGCCAGCTTTGTGATTCTATATGTGTGCTATTAGTAGTCTGGTGCGGTCAGAGTATGGTCCTTAGTTGCTGATAGTTCTGTGCTTTGTCAGCTTTTCATTTCTGGATGCTTATGTGGTATTGTAAGAACATATGTCTCTTTCTATTTCGTAATGAAATAGGGGGTTATTCCCTCTGTCAAAAAAGTAATATTAGTGGTCAAAATAGTTTTTGGATTAGGGCTCGCTCGGACAAGAAAACACCATTTTGTAACGATAGCATCAGATCCTGCAAAGC--------------------------------------------------------------ACGTGTATACTCAAGTCAAGTGGCAGCAAGCCAATTATTTTTTCTTCACCAAACAGATGAAATATCAGGAAATTAATTATATGCCAAGTGGCCCAAGTCCCGAATGGCAGGCGCTTCTTCTACCTGCAGACGAGTAGTACTCGCAGAACCCAAGATTGACCATGGCCAGCGCTGCTGGGTCAACTCTGACACACGGATTCACCGTCCCCCTCTCGTGTCTCA---TCAACGCAGGCCCTCTACAAAAGGCCAAGAAAAAGGAACCTGCCGTGCCCGTCGCGCTCGCGATATGGCTGTGGCCGGCAGCGACGATGCTCCAAGTCCAGCCACCAGAGGCCATGGCGGCACCGTGCGCCTCCTCGGCTACGGACCCCGGACGCCCACGCCGCAACTCACCGAGCGCCTCCTCGACGACAAGCCGCAGCAGCGACCGCACTGCTGCGTCGAGGAGGAGCTCCCCTCCTTCTGGCGCTGGAAGCCGAGCGACC---------------GCGGCCACGTGGAGTGGGCCTCCGTCCGCCAGACATGCAAGGAGTGGATAAAGAACCCCATGAACGTGGCGCTGCTCCTGTGGCTGCTCTGCGTCGGCGTCTCCGGCGGCATGCTCGTGCTCCTCCTCCTCGGCCTGCTCGACGGCGCGTTCCCGGCGACGGCCGACAGGAACCGCTGGATCGAGATCAACAACCAGGTCCTCAACGCGCTCTTCACGCTCATGAGCCTGTACCAGCACCCTGCCCTCTGCCACCACCTCTTCCTGCTCTGCCGCTGGCGCCCGCCCGACGCCGCCGAGCTCCGCGCCGCCTACTGCAAGGAGGGCGCCGCCGCCGCGCCGCGCCACGGGGACCGCGCGCACGTGGCCGTCGTCGTCGCGCTGCTGCACCTCACCGTGCTGTGCCAGTACGTGCTGTGCGGCCTCTACTGGGGCTACACCAGGACCACGCGCCCGGAGCTCGCCGAGGATGGCTTCTTCGCGCTGGGCATCCTCGCGCCGGTCGCCGCCGCGGTGTACACCGTGTGCAGCCCGTTGGGTAAAGGCTACCGGTGCCACGACCTCGCCTCCTGCTCCGTTCCAGCGGCGTCAAAGGCGCAGCCCGCGCCCACTGGGCACGTCGTGGTGGAGCCGGACTGGGCCGGCGGCATGCTCGACT------------GCGACGCGGCGGCCGGGTGCCTCTCCCTGTCGTGCACGTTCTGCGTCTTCGGGTGGAACATGGAGAGGCTGGGCCTGGGCAACGCGTACGTGCACGCCGTCACGTTCGCGCTCCTGTGCTTCGCGCCGCTCTGGGTGCTGGGCGTCTCGGCGCTGCACATCCACAGCCACGTCGTCGGCGACGCCGTGGGCGGCGCCGGCGTGCTGCTCTGCGCGTGCGGCCTGCTGTACGGCGGCTACTGGCGGATACAGATGCGGAGGAGGTTCGGGCTCCCAGGGACCACGGCGTGCTGCGGCTCCAAGTCGCTGACGGACTACGCGCGGTGGCTCTTCTGCTGGCCCTGCGCGCTGGCGCAGGAGGTCCGCACGGCGAGCATGTACCACGTCGACGGCGAGGTCTTCTACTCGAAGACCGTTGACGACGACGATCTCCACGCCGACAGCGGGCAGCGGTGGCTCGCGGCGTCCAAGCATCGTGACGTTTTTAGTGCAGCGGACACGGTTGCAGTGTCACAGCAGTCGCCGGCAAGTGGTCATCGTCTGGTTGTCATTCATGACGAAACGACCATCATGGCTCCACCTGTTCAGGTCGTGGTTGTGCAGGTGGAGGACAAGTGCAGTGTTGTTCGTCACGGGGAGACGAGCGGTTCTTCTTCTTCTTCTATTTCGTCATCGGCGAGCGAGGAAGAGGACGTGTCCTTTTTGGAGTCGAACCGAGAAATGCTGGAAGATGATGCTGATCGTAGTACGTCCTCTGATGGGAGCTGGAGAGTGGAGAAAGTGAAGAGACTGATCAACATGGTCACCCTGGTGTCTCTGCTCATTCTTTTGTACACAAGGGGAATTATTCTGTAGAGAAGCAGTGGAATTAAGGATGTG----TTGTTCTAGATGCTATTTCTCCACTTCTGTTGCTGAAAACAGGATCACAGTGTAGGTTTTGTATAGGGAACTAGTGAAGCACCATGAAATTTATGAAAGTAAACACATTCTTTTAC
>A018
ACCAGCTTCTGGCACAATATTTGGTGTGATGTAGAGCCTTTGTCTTCTAAATATGCTAATCTGTATGATATTGCTTATGATAAAGATATCACAG-T-AAAAAAGCTTTTTCTTCTGAGTTTAGAGCTGTGAATTTCAGAAGAAGGATTTATGGTGCTTTGGAAGTTGAGTATAACAATCTTATTACACAATGTAATAATATTAATATTTCTGAGGAAGAAGATAAATCTGTTTGGCTTCTGGGTGGCAAAGGTTTTTCTGTTAACTCTTTTTACAAAAGAATCAAGTGCTCTCAGACTCCTTTGTCTCCTAGTTTCCTGTGGAAAACTAGACTTCCATATAAGATTAAAGC-TTTTTTGTGGCTTGTTATGCACAAAAAGATTTTAACTAAAGACAATTTGTTCAAGAAAAATTGGAAGGGTAATCTGGATTGTATCTTTTGTGGATTTTCAGAATCCATAGACCATTTGTTTTTCCAATGTCCGGTTGCTAGATTTACTTGGAGAATAGTATACTCAGCTCTTGGATTAGTTTCTACTCCTGAGAATGTGGATGATTTGTTTGGTACTTGGATTAACAGTTTTAATAAGACTGAAAAAAATCTGGTAATGTTCGGCTGTGGAGCTGTCATTTGGGCGATCTGGCGTTGTCGCAATAATTGTTGCTTTGGGACTGACC-----GCATTGATGATC-CGACTAATGTGATTTTCTCTTGTTGTTATTGGCTTGAAACTTGGGCTATTCGTCAAAAAAAGAAGGCAAGAAAACTGGTGGAGCTCGGAAGTCTCAAAATCAAAAAGATGGCGTGTGAGATCTACAGCAAGGCTCGTAATTGGAGGTCAGTTGACAGACGAATCCGATGAAAGAAATCTGTTTTGTTATCTGGCTATTTTGGTTCAACAACTCTGCGGTCGTTCTACTTCCTCTTCCCGGTAGCGCTAAGCTACAGGAAAAACTCTGGGATAGAAGGTTGCTCGATGATCTGTTTTGATCTGTGTGAACTTTGATTTTGGCCAGCTTTGTGATTCTATATGTGTGCTATTAGTAGTCTGGTGCGGTCAGAGTATGGTCCTTAGTTGCTGATAGTTCTGTGCTTTATCAGCTTTTCATTTCTGGATGCTTATGTGGTATTGTAAGAACATATGTCTCTTTCTATTTCGTAATGAAATAGGGGGTTATTCCCTCTGTCAAAAAAGTAATATTAGTGGTCAAAATAGTTTTTGGATTAGGGCTCGCTCGGACAAGAAAACACCATTTTGTAACGATAGCATCAGATCCTGCAAAGC--------------------------------------------------------------ACGTGTATACTCAAGTCAAGTGGCGGCAAGCCAATTATTTTTTCTTCATCAAACAGATGAAATATCAGGAAATTAATTATATG---------CCAAGTCCCGGATGGCAGGCGCTTCTTCTACCTGCAGACGAGTAGTACTCACAGAACCCAAGATTGACCATGGCCAGCGCTGCTGGGTCAACTCTGACACACGGATTCACCGT-CCCCTCTCGTGTCTCATCGTCAACGCAAGCCCTCTACAAAAGGCCAAGAAAAAGGAACCTGCCGTGCCCGTCGCGCTCGCGATATGGCTGTGGCCGGCGGCGACGATGCTCCAAGTCCAGCCACCAGAGGCCATGGCGGCACCGTGCGCCTCCTCGGCTACGGACCCCGGACGCCCACGCCGCAACTCACCGAGCGCCTCCTCGACGACAAGCCGCAGCAGCGACCGCACTGCTGCGTCGAGGAGGAGCTCCCCTCCTTCTGGCGCTGGAAGCCGAGCGACC---------------GCGGCCACGTGGAGTGGGCCTCCGTCCGCCAGACATGCAAGGAGTGGATAAAGAACCCCATGAACGTGGCGCTGCTCCTGTGGCTGCTCTGCGTCGGCGTCTCCGGCGGCATGCTCGTGCTCCTCCTCCTCGGCCTGCTCGACGGCGCGTTCCCGGCGACGGCCGACAGGAACCGCTGGATCGAGATCAACAACCAGGTCCTCAACGCGCTCTTCACGCTCATGAGCCTGTACCAGCACCCTGCCCTCTGCCACCACCTCTTCCTGCTCTGCCGCTGGCGCCCGGCCGACGCCGCCGAGCTCCGCGCCGCCTACTGCAAGGAGGGCGCCGCCGCCGCGCCGCGCCACGGGGACCGCGCGCACGTGGCCGTCGTCGTCGCGCTGCTGCACCTCACCGTGCTGTGCCAGTACGTGCTGTGCGGCCTCTACTGGGGCTACACCAGGACCACGCGCCCGGAGCTCGCCGAGGACGGCTTCTTCGCGCTGGGCATCCTAGCGCCGGTCGCCGCCGCGGTGTACACCGTGTGCAGCCCGTTGGGTAAAGGCGACCGGTGCCACGACCTCGCCTCCTGCTCCGTTCCAGCGGCGACAAAGGCGCAGCCCACGCCCACGGGGCACGTCGTGCTGGAGCCGGACTGGGCCGGCGGCATGCTCGACT---GCGGCGGCGGCGACGCGGCGGCCGGGTGCCTCTCCCTGTCGTGCACGTTCTGCGTCTTCGGGTGGAAAATGGAGAGGCTGGGCCTGGGCAACGCGTACGTGCACGCCGTCACGTTCGCGCTCCTGTGCTTCGCGCCGCTCTGGGTGCTGGGCGTCTCGGCGCTGCACATCCACAGCCACGTCGTCGGCGACGCCGTGGGCGGCGCCGGCGTGCTGCTCTGCGCGTGCGGCCTGCTGTACGGCGGCTACTGGCGGATACAGATGCGGAGGAGGTTCGGGCTCCCAGGGACCACGGCGTGCTGCGGCTCCAAGTCGCTGACGGACTACGCGCGGTGGCTCTTCTGCTGGCCCTGCGCGCTGGCGCAGGAGGTCCGCACGGCGAGCATGTACCACGTCGACGGCGAGGTCTTCTACTCGAAGACCGTTGAGGACGACGATCTCCACGCCGACAGCGGGCAGCGGTGGCTCGCGGCGTCCAAGCATCGTGACGTTTTTAGTGCAGCGGACACGGTTGCAGTGTCACAGCAGTCGGCGGCAAGTGGTCATCGTCTGGTTGTCATTCATGACGAAACGAC---CATGGCTCCACCTGTTCAGGTCGTGGTTGTGCAGGTGGAAGACAAGTGCAGTGTTGTTCGTCACGGGGAGACGAGCGG------TTCTTCTTCTATTTCGTCATCGGCGAGCGAGGAAGAGGACGTGTCCTTTTTGGAGTCGAACCGAGAAATGCTGGAAGATGATGCTGATCGTAGTACGTCGTCTGATGGGAGCTGGAGAGTGGAGAAAGTGAAGAGACTGATCAATATGGTCACCCTGCTCTCTCTGCTCATTCTTTTGTATACAAGGGGAATTATTCTGTAGAGAAGCAGTGGAATTAATGTTGTGTCCCTTGTTCTAGATGCTATTTCTTCACTTCTGTTGCTGAAAACAGGATCACAGTGTAGGTTTTGTGTAGGGAACTAGTGAAGCACCATGCAATTTTTGAAAGTAAACACATTCTTTTAC
>A021
-CCAGCTTCTGGCACAATATTTGGTGTGATGTAGAGCCTTTGTCTTCTAAATATGCTAATCTGTATGATATTGCTTATGATAAAGATATCACAG-T-AAAAAAGCTTTTTCTTCTGAGTTTAGAGCTGTGAATTTCAGAAGAAGGATTTATGGTGCTTTGGAAGTTGAGTATAACAATCTTATTACACAATGTAATAATATTAATATTTCTGAGGAAGAAGATAAATCTGTTTGGCTTCTGGGTGGCAAAGGTTTTTCTGTTAACTCTTTTTACAAAAGAATCAAGTGCTCTCAGACTCCTTTGTCTCCTAGTTTCCTGTGGAAAACTAGACTTCCATATAAGATTAAAGC-TTTTTTGTGGCTTGTTATGCACAAAAAGATTTTAACTAAAGACAATTTGTTCAAGAAAAATTGGAAGGGTAATCTGGATTGTATCTTTTGTGGATTTTCAGAATCCATAGACCATTTGTTTTTCCAATGTCCGGTTGCTAGATTTACTTGGAGAATAGTATACTCAGCTCTTGGATTAGTTTCTACTCCTGAGAATGTGGATGATTTGTTTGGTACTTGGATTAACAGTTTTAATAAGACTGAAAAAAATCTGGTAATGTTCGGCTGTGGAGCTGTCATTTGGGCGATCTGGCGTTGTCGCAATAATTGTTGCTTTGGGACTGACC-----GCATTGATGATC-CGACTAATGTGATTTTCTCTTGTTGTTATTGGCTTGAAACTTGGGCTATTCGTCAAAAAAAGAAGGCAAGAAAACTGGTGGAGCTCGGAAGTCTCAAAATCAAAAAGATGGCGTGTGAGATCTACAGCAAGGCTCGTAATTGGAGGTCAGTTGACAGACGAATCCGATGAAAGAAATCTGTTTTGTTATCTGGCTATTTTGGTTCAACAACTCTGCGGCCGTTCTACTTCCTCTTCCCGGTAGCGCTAAGCTACAGGAAAAACTCTGGGATAGAAGGTTGCTCGATGATCTGTTTTGATCTGTGTGAACTTTGATTTTGGCCAGCTTTGTGATTCTATATGTGTGCTATTAGTAGTCTGGTGCGGTCAGAGTATGGTCCTTAGTTGCTGATAGTTCTGTGCTTTGTCAGCTTTTCATTTCTGGATGCTTATGTGGTATTGTAAGAACATATGTCTCTTTCTATTTCGTAATGAAATAGGGGGTTATTCCCTCTGTCAAAAAAGTAATATTAGTGGTCAAAATAGTTTTTGGATTAGGGCTCGCTCGGACAAGAAAACACCATTTTGTAACGATAGCATCAGATCCTGCAAAGC--------------------------------------------------------------ACGTGTATACTCAAGTCAAGTGGCAGCAAGCCAATTATTTTTTCTTCACCAAACAGATGAAATATCAGGAAATTAATTATATGCCAAGTGGCCCAAGTCCCGAATGGCAGGCGCTTCTTCTACCTGCAGACGAGTAGTACTCGCAGAACCCAAGATTGACCATGGCCAGCGCTGCTGGGTCAACTCTGACACACGGATTCACCGTCCCCCTCTCGTGTCTCA---TCAACGCAGGCCCTCTACAAAAGGCCAAGAAAAAGGAACCTGCCGTGCCCGTCGCGCTCGCGATATGGCTGTGGCCGGCAGCGACGATGCTCCAAGTCCAGCCACCAGAGGCCATGGCGGCACCGTGCGCCTCCTCGGCTACGGACCCCGGACGCCCACGCCGCAACTCACCGAGCGCCTCCTCGACGACAAGCCGCAGCAGCGACCGCACTGCTGCGTCGAGGAGGAGCTCCCCTCCTTCTGGCGCTGGAAGCCGAGCGACC---------------GCGGCCACGTGGAGTGGGCCTCCGTCCGCCAGACATGCAAGGAGTGGATAAAGAACCCCATGAACGTGGCGCTGCTCCTGTGGCTGCTCTGCGTCGGCGTCTCCGGCGGCATGCTCGTGCTCCTCCTCCTCGGCCTGCTCGACGGCGCGTTCCCGGCGACGGCCGACAGGAACCGCTGGATCGAGATCAACAACCAGGTCCTCAACGCGCTCTTCACGCTCATGAGCCTGTACCAGCACCCTGCCCTCTGCCACCACCTCTTCCTGCTCTGCCGCTGGCGCCCGCCCGACGCCGCCGAGCTCCGCGCCGCCTACTGCAAGGAGGGCGCCGCCGCCGCGCCGCGCCACGGGGACCGCGCGCACGTGGCCGTCGTCGTCGCGCTGCTGCACCTCACCGTGCTGTGCCAGTACGTGCTGTGCGGCCTCTACTGGGGCTACACCAGGACCACGCGCCCGGAGCTCGCCGAGGATGGCTTCTTCGCGCTGGGCATCCTCGCGCCGGTCGCCGCCGCGGTGTACACCGTGTGCAGCCCGTTGGGTAAAGGCTACCGGTGCCACGACCTCGCCTCCTGCTCCGTTCCAGCGGCGTCAAAGGCGCAGCCCGCGCCCACTGGGCACGTCGTGGTGGAGCCGGACTGGGCCGGCGGCATGCTCGACT------------GCGACGCGGCGGCCGGGTGCCTCTCCCTGTCGTGCACGTTCTGCGTCTTCGGGTGGAACATGGAGAGGCTGGGCCTGGGCAACGCGTACGTGCACGCCGTCACGTTCGCGCTCCTGTGCTTCGCGCCGCTCTGGGTGCTGGGCGTCTCGGCGCTGCACATCCACAGCCACGTCGTCGGCGACGCCGTGGGCGGCGCCGGCGTGCTGCTCTGCGCGTGCGGCCTGCTGTACGGCGGCTACTGGCGGATACAGATGCGGAGGAGGTTCGGGCTCCCAGGGACCACGGCGTGCTGCGGCTCCAAGTCGCTGACGGACTACGCGCGGTGGCTCTTCTGCTGGCCCTGCGCGCTGGCGCAGGAGGTCCGCACGGCGAGCATGTACCACGTCGACGGCGAGGTCTTCTACTCGAAGACCGTTGACGACGACGATCTCCACGCCGACAGCGGGCAGCGGTGGCTCGCGGCGTCCAAGCATCGTGACGTTTTTAGTGCAGCGGACACGGTTGCAGTGTCACAGCAGTCGCCGGCAAGTGGTCATCGTCTGGTTGTCATTCATGACGAAACGACCATCATGGCTCCACCTGTTCAGGTCGTGGTTGTGCAGGTGGAGGACAAGTGCAGTGTTGTTCGTCACGGGGAGACGAGCGGTTCTTCTTCTTCTTCTATTTCGTCATCGGCGAGCGAGGAAGAGGACGTGTCCTTTTTGGAGTCGAACCGAGAAATGCTGGAAGATGATGCTGATCGTAGTACGTCCTCTGATGGGAGCTGGAGAGTGGAGAAAGTGAAGAGACTGATCAACATGGTCACCCTGGTGTCTCTGCTCATTCTTTTGTACACAAGGGGAATTATTCTGTAGAGAAGCAGTGGAATTAAGGATGTG----TTGTTCTAGATGCTATTTCTCCACTTCTGTTGCTGAAAACAGGATCACAGTGTAGGTTTTGTATAGGGAACTAGTGAAGCACCATGAAATTTATGAAAGTAAACACATTCTTTTAC
>A024
-CCAGCTTCTGGCACAATATTTGGTGTGATGTAGAGCCTTTGTCTTCTAAATATGCTAATCTGTATGATATTGCTTATGATAAAGATATCACAG-T-AAAAAAGCTTTTTCTTCTGAGTTTAGAGCTGTGAATTTCAGAAGAAGGATTTATGGTGCTTTGGAAGTTGAGTATAACAATCTTATTACACAATGTAATAATATTAATATTTCTGAGGAAGAAGATAAATCTGTTTGGCTTCTGGGTGGCAAAGGTTTTTCTGTTAACTCTTTTTACAAAAGAATCAAGTGCTCTCAGACTCCTTTGTCTCCTAGTTTCCTGTGGAAAACTAGACTTCCATATAAGATTAAAGC-TTTTTTGTGGCTTGTTATGCACAAAAAGATTTTAACTAAGGACAATTTGTTCAAGAAAAATTGGAAGGGTAATCTGGATTGTATCTTTTGTGGATTTTCAGAATCCATAGACCATTTGTTTTTCCAATGTCCGGTTGCTAGATTTACTTGGAGAATAGTATACTCAGCTCTTGGATTAGTTTCTACTCCTGAGAATGTGGATGATTTGTTTGGTACTTGGATTAACAGTTTTAATAAGACTGAAAAAAATCTGGTAATGTTCGGCTGTGGAGCTGTCATTTGGGCGATCTGGCGTTGTCGCAATAATTGTTGCTTTGGGACTGACC-----GCATTGATGATC-CGACTAATGTGATTTTCTCTTGTTGTTATTGGCTTGAAACTTGGGCTATTCGTCAAAAAAAGAAGGCAAGAAAACTGGTGGAGCTCGGAAGTCTCAAAATCAAAAAGATGGCGTGTGAGATCTACAGCAAGGCTCGTAATTGGAGGTCAGTTGACAGACGAATCCGATGAAAGAAATCTGTTTTGTTATCTGACTATTTTGGTTCAACAACTCTGCGGCCGTTCTACTTCCTCTTCCCGGTAGCGCTAAGCTACAGGAAAAACTCTGGGATAGAAGGTTGCTCGATGATCTGTTTTGATCTGTGTGAACTTTGATTTTGGCCAGCTTTGTGATTCTATATGTGTGCTATTAGTAGTCTGGTGCGGTCAGAGTATGGTCCTTAGTTGCTGATAGTTCTGTGCTTTGTCAGCTTTTCATTTCTGGATGCTTATGTGGTATTGTAAGAACATATGTCTCTTTCTATTTCGTAATGAAATAGGGGGTTATTCCCTCTGTCAAAAAAGTAATATTAGTGGTCAAAATAGTTTTTGGATTAGGGCTCGCTCGGACAAGAAAACACCATTTTGTAACGATAGCATCAGATCCTGCAAAGC--------------------------------------------------------------ACGTGTATACTCAAGTCAAGTGGCAGCAAGCCAATTATTTTTTCTTCACCAAACAGATGAAATATCAGGAAATTAATTATATGCCAAGTGGCCCAAGTCCCGAATGGCAGGCGCTTCTTCTACCTGCAGACGAGTAGTACTCGCAGAACCCAAGATTGACCATGGCCAGCGCTGCTGGGTCAACTCTGACACACGGATTCACCGTCCCCCTCTCGTGTCTCA---TCAACGCAGGCCCTCTACAAAAGGCCAAGAAAAAGGAACCTGCCGTGCCCGTCGCGCTCGCGATATGGCTGTGGCCGGCAGCGACGATGCTCCAAGTCCAGCCACCAGAGGCCATGGCGGCACCGTGCGCCTCCTCGGCTACGGACCCCGGACGCCCACGCCGCAACTCACCGAGCGCCTCCTCGACGACAAGCCGCAGCAGCGACCGCACTGCTGCGTCGAGGAGGAGCTCCCCTCCTTCTGGCGCTGGAAGCCGAGCGACC---------------GCGGCCACGTGGAGTGGGCCTCCGTCCGCCAGACATGCAAGGAGTGGATAAAGAACCCCATGAACGTGGCGCTGCTCCTGTGGCTGCTCTGCGTCGGCGTCTCCGGCGGCATGCTCGTGCTCCTCCTCCTCGGCCTGCTCGACGGCGCGTTCCCGGCGACGGCCGACAGGAACCGCTGGATCGAGATCAACAACCAGGTCCTCAACGCGCTCTTCACGCTCATGAGCCTGTACCAGCACCCTGCCCTCTGCCACCACCTCTTCCTGCTCTGCCGCTGGCGCCCGCCCGACGCCGCCGAGCTCCGCGCCGCCTACTGCAAGGAGGGCGCCGCCGCCGCGCCGCGCCACGGGGACCGCGCGCACGTGGCCGTCGTCGTCGCGCTGCTGCACCTCACCGTGCTGTGCCAGTACGTGCTGTGCGGCCTCTACTGGGGCTACACCAGGACCACGCGCCCGGAGCTCGCCGAGGATGGCTTCTTCGCGCTGGGCATCCTCGCGCCGGTCGCCGCCGCGGTGTACACCGTGTGCAGCCCGTTGGGTAAAGGCTACCGGTGCCACGACCTCGCCTCCTGCTCCGTTCCAGCGGCGTCAAAGGCGCAGCCCGCGCCCACTGGGCACGTCGTGGTGGAGCCGGACTGGGCCGGCGGCATGCTCGACT------------GCGACGCGGCGGCCGGGTGCCTCTCCCTGTCGTGCACGTTCTGCGTCTTCGGGTGGAACATGGAGAGGCTGGGCCTGGGCAACGCGTACGTGCACGCCGTCACGTTCGCGCTCCTGTGCTTCGCGCCGCTCTGGGTGCTGGGCGTCTCGGCGCTGCACATCCACAGCCACGTCGTCGGCGACGCCGTGGGCGGCGCCGGCGTGCTGCTCTGCGCGTGCGGCCTGCTGTACGGCGGCTACTGGCGGATACAGATGCGGAGGAGGTTCGGGCTCCCAGGGACCACGGCGTGCTGCGGCTCCAAGTCGCTGACGGACTACGCGCGGTGGCTCTTCTGCTGGCCCTGCGCGCTGGCGCAGGAGGTCCGCACGGCGAGCATGTACCACGTCGACGGCGAGGTCTTCTACTCGAAGACCGTTGACGACGACGATCTCCACGCCGACAGCGGGCAGCGGTGGCTCGCGGCGTCCAAGCATCGTGACGTTTTTAGTGCAGCGGACACGGTTGCAGTGTCACAGCAGTCGCCGGCAAGTGGTCATCGTCTGGTTGTCATTCATGACGAAACGACCATCATGGCTCCACCTGTTCAGGTCGTGGTTGTGCAGGTGGAGGACAAGTGCAGTGTTGTTCGTCACGGGGAGACGAGCGGTTCTTCTTCTTCTTCTATTTCGTCATCGGCGAGCGAGGAAGAGGACGTGTCCTTTTTGGAGTCGAACCGAGAAATGCTGGAAGATGATGTTGATCGTAGTACGTCGTCTGATGGGAGCTGGAGAGTGGAGAAAGTGAAGAGACTGATCAATATGGTCACCCTGGTGTCTCTGCTCATTCTTTTGTACACAAGGGGAATTATTCTGTAGAGAAGCAGTGGAATTAAGGATGTG----TTGTTCTAGACGCTATTTCTCCACTTCTGTTGCTGAAAACAGGATCTTAGTGTAGGTTTAGTATAGGGAACTAGTGAAGCACCATGAAATTTATGAAAGTAAACACATTCTTTTAC
>A025
ACCAGCTTCTGGCACAATATTTGGTGTGATGTAGAGCCTTTGTCTTCTAAATATGCTAATCTGTATGATATTGCTTATGATAAAGATATCACAG-T-AAAAAAGCTTTTTCTTCTGAGTTTAGAGCTGTGAATTTCAGAAGAAGGATTTATGGTGCTTTGGAAGTTGAGTATAACAATCTTATTACACAATGTAATAATATTAATATTTCTGAGGAAGAAGATAAATCTGTTTGGCTTCTGGGTGGCAAAGGTTTTTCTGTTAACTCTTTTTACAAAAGAATCAAGTGCTCTCAGACTCCTTTGTCTCCTAGTTTCCTGTGGAAAACTAGACTTCCATATAAGATTAAAGC-TTTTTTGTGGCTTGTTATGCACAAAAAGATTTTAACTAAGGACAATTTGTTCAAGAAAAATTGGAAGGGTAATCTGGATTGTATCTTTTGTGGATTTTCAGAATCCATAGACCATTTGTTTTTCCAATGTCCGGTTGCTAGATTTACTTGGAGAATAGTATACTCAGCTCTTGGATTAGTTTCTACTCCTGAGAATGTGGATGATTTGTTTGGTACTTGGATTAACAGTTTTAATAAGACTGAAAAAAATCTGGTAATGTTCGGCTGTGGAGCTGTCATTTGGGCGATCTGGCGTTGTCGCAATAATTGTTGCTTTGGGACTGACC-----GCATTGATGATC-CGACTAATGTGATTTTCTCTTGTTGTTATTGGCTTGAAACTTGGGCTATTCGTCAAAAAAAGAAGGCAAGAAAACTGGTGGAGCTCGGAAGTCTCAAAATCAAAAAGATGGCGTGTGAGATCTACAGCAAGGCTCGTAATTGGAGGTCAGTTGACAGACGAATCCGATGAAAGAAATCTGTTTTGTTATCTGGCTATTTTGGTTCAACAACTCTGCGGTCGTTCTACTTCCTCTTCCCGGTAGCGCTAAGCTACAGGAAAAACTCTGGGATAGAAGGTTGCTCGATGATCTGTTTTGATCTGTGTGAACTTTGATTTTGGCCAGCTTTGTGATTCTATATGTGTGCTATTAGTAGTCTGGTGCGGTCAGAGTATGGTCCTTAGTTGCTGATAGTTCTGTGCTTTGTCAGCTTTTCATTTCTGGATGCTTATGTGGTATTGTAAGAACATATGTCTCTTTCTATTTCGTAATGAAATAGGGGGTTATTCCCTCTGTCAAAAAAGTAATATTAGTGGTCAAAATAGTTTTTGGATTAGGGCTCGCTCGGACAAGAAAACACCATTTTGTAACGATAGCATCAGATCCTGCAAAGC--------------------------------------------------------------ACGTGTATACTCAAGTCAAGTGGCAGCAAGCCAATTATTTTTTCTTCACCAAACAGATGAAATATCAGGAAATTAATTATATGCCAAGTGGCCCAAGTCCCGAATGGCAGGCGCTTCTTCTACCTGCAGACGAGTAGTACTCGCAGAACCCAAGATTGACCATGGCCAGCGCTGCTGGGTCAACTCTGACACACGGATTCACCGTCCCCCTCTCGTGTCTCA---TCAACGCAGGCCCTCTACAAAAGGCCAAGAAAAAGGAACCTGCCGTGCCCGTCGCGCTCGCGATATGGCTGTGGCCGGCAGCGACGATGCTCCAAGTCCAGCCACCAGAGGCCATGGCGGCACCGTGCGCCTCCTCGGCTACGGACCCCGGACGCCCACGCCGCAACTCACCGAGCGCCTCCTCGACGACAAGCCGCAGCAGCGACCGCACTGCTGCGTCGAGGAGGAGCTCCCCTCCTTCTGGCGCTGGAAGCCGAGCGACC---------------GCGGCCACGTGGAGTGGGCCTCCGTCCGCCAGACATGCAAGGAGTGGATAAAGAACCCCATGAACGTGGCGCTGCTCCTGTGGCTGCTCTGCGTCGGCGTCTCCGGCGGCATGCTCGTGCTCCTCCTCCTCGGCCTGCTCGACGGCGCGTTCCCGGCGACGGCCGACAGGAACCGCTGGATCGAGATCAACAACCAGGTCCTCAACGCGCTCTTCACGCTCATGAGCCTGTACCAGCACCCTGCCCTCTGCCACCACCTCTTCCTGCTCTGCCGCTGGCGCCCGCCCGACGCCGCCGAGCTCCGCGCCGCCTACTGCAAGGAGGGCGCCGCCGCCGCGCCGCGCCACGGGGACCGCGCGCACGTGGCCGTCGTCGTCGCGCTGCTGCACCTCACCGTGCTGTGCCAGTACGTGCTGTGCGGCCTCTACTGGGGCTACACCAGGACCACGCGCCCGGAGCTCGCCGAGGATGGCTTCTTCGCGCTGGGCATCCTCGCGCCGGTCGCCGCCGCGGTGTACACCGTGTGCAGCCCGTTGGGTAAAGGCTACCGGTGCCACGACCTCGCCTCCTGCTCCGTTCCAGCGGCGTCAAAGGCGCAGCCCGCGCCCACTGGGCACGTCGTGGTGGAGCCGGACTGGGCCGGCGGCATGCTCGACT------------GCGACGCGGCGGCCGGGTGCCTCTCCCTGTCGTGCACGTTCTGCGTCTTCGGGTGGAACATGGAGAGGCTGGGCCTGGGCAACGCGTACGTGCACGCCGTCACGTTCGCGCTCCTGTGCTTCGCGCCGCTCTGGGTGCTGGGCGTCTCGGCGCTGCACATCCACAGCCACGTCGTCGGCGACGCCGTGGGCGGCGCCGGCGTGCTGCTCTGCGCGTGCGGCCTGCTGTACGGCGGCTACTGGCGGATACAGATGCGGAGGAGGTTCGGGCTCCCAGGGACCACGGCGTGCTGCGGCTCCAAGTCGCTGACGGACTACGCGCGGTGGCTCTTCTGCTGGCCCTGCGCGCTGGCGCAGGAGGTCCGCACGGCGAGCATGTACCACGTCGACGGCGAGGTCTTCTACTCGAAGACCGTTGACGACGACGATCTCCACGCCGACAGCGGGCAGCGGTGGCTCGCGGCGTCCAAGCATCGTGACGTTTTTAGTGCAGCGGACACGGTTGCAGTGTCACAGCAGTCGCCGGCAAGTGGTCATCGTCTGGTTGTCATTCATGACGAAACGACCATCATGGCTCCACCTGTTCAGGTCGTGGTTGTGCAGGTGGAGGACAAGTGCAGTGTTGTTCGTCACGGGGAGACGAGCGGTTCTTCTTCTTCTTCTATTTCGTCATCGGCGAGCGAGGAAGAGGACGTGTCCTTTTTGGAGTCGAACCGAGAAATGCTGGAAGATGATGCTGATCGTAGTACGTCCTCTGATGGGAGCTGGAGAGTGGAGAAAGTGAAGAGACTGATCAACATGGTCACCCTGGTGTCTCTGCTCATTCTTTTGTACACAAGGGGAATTATTCTGTAGAGAAGCAGTGGAATTAAGGATGTG----TTGTTCTAGATGCTATTTCTCCACTTCTGTTGCTGAAAACAGGATCACAGTGTAGGTTTTGTATAGGGAACTAGTGAAGCACCATGAAATTTATGAAAGTAAACACATTCTTTTAC
>A027
-CCAGCTTCTGGCACAATATTTGGTGTGATGTAGAGCCTTTGTCTTCTAAATATGCTAATCTGTATGATATTGCTTATGATAAAGATATCACAG-T-AAAAAAGCTTTTTCTTCTGAGTTTAGAGCTGTGAATTTCAGAAGAAGGATTTATGGTGCTTTGGAAGTTGAGTATAACAATCTTATTACACAATGTAATAATATTAATATTTCTGAGGAAGAAGATAAATCTGTTTGGCTTCTGGGTGGCAAAGGTTTTTCTGTTAACTCTTTTTACAAAAGAATCAAGTGCTCTCAGACTCCTTTGTCTCCTAGTTTCCTGTGGAAAACTAGACTTCCATATAAGATTAAAGC-TTTTTTGTGGCTTGTTATGCACAAAAAGATTTTAACTAAAGACAATTTGTTCAAGAAAAATTGGAAGGGTAATCTGGATTGTATCTTTTGTGGATTTTCAGAATCCATAGACCATTTGTTTTTCCAATGTCCGGTTGCTAGATTTACTTGGAGAATAGTATACTCAGCTCTTGGATTAGTTTCTACTCCTGAGAATGTGGATGATTTGTTTGGTACTTGGATTAACAGTTTTAATAAGACTGAAAAAAATCTGGTAATGTTCGGCTGTGGAGCTGTCATTTGGGCGATCTGGCGTTGTCGCAATAATTGTTGCTTTGGGACTGACC-----GCATTGATGATC-CGACTAATGTGATTTTCTCTTGTTGTTATTGGCTTGAAACTTGGGCTATTCGTCAAAAAAAGAAGGCAAGAAAACTGGTGGAGCTCGGAAGTCTCAAAATCAAAAAGATGGCGTGTGAGATCTACAGCAAGGCTCGTAATTGGAGGTCAGTTGACAGACGAATCCGATGAAAGAAATCTGTTTTGTTATCTGGCTATTTTGGTTCAACAACTCTGCGGCCGTTCTACTTCCTCTTCCCGGTAGCGCTAAGCTACAGGAAAAACTCTGGGATAGAAGGTTGCTCGATGATCTGTTTTGATCTGTGTGAACTTTGATTTTGGCCAGCTTTGTGATTCTATATGTGTGCTATTAGTAGTCTGGTGCGGTCAGAGTATGGTCCTTAGTTGCTGATAGTTCTGTGCTTTGTCAGCTTTTCATTTCTGGATGCTTATGTGGTATTGTAAGAACATATGTCTCTTTCTATTTCGTAATGAAATAGGGGGTTATTCCCTCTGTCAAAAAAGTAATATTAGTGGTCAAAATAGTTTTTGGATTAGGGCTCGCTCGGACAAGAAAACACCATTTTGTAACGATAGCATCAGATCCTGCAAAGC--------------------------------------------------------------ACGTGTATACTCAAGTCAAGTGGCAGCAAGCCAATTATTTTTTCTTCACCAAACAGATGAAATATCAGGAAATTAATTATATGCCAAGTGGCCCAAGTCCCGAATGGCAGGCGCTTCTTCTACCTGCAGACGAGTAGTACTCGCAGAACCCAAGATTGACCATGGCCAGCGCTGCTGGGTCAACTCTGACACACGGATTCACCGTCCCCCTCTCGTGTCTCA---TCAACGCAGGCCCTCTACAAAAGGCCAAGAAAAAGGAACCTGCCGTGCCCGTCGCGCTCGCGATATGGCTGTGGCCGGCAGCGACGATGCTCCAAGTCCAGCCACCAGAGGCCATGGCGGCACCGTGCGCCTCCTCGGCTACGGACCCCGGACGCCCACGCCGCAACTCACCGAGCGCCTCCTCGACGACAAGCCGCAGCAGCGACCGCACTGCTGCGTCGAGGAGGAGCTCCCCTCCTTCTGGCGCTGGAAGCCGAGCGACC---------------GCGGCCACGTGGAGTGGGCCTCCGTCCGCCAGACATGCAAGGAGTGGATAAAGAACCCCATGAACGTGGCGCTGCTCCTGTGGCTGCTCTGCGTCGGCGTCTCCGGCGGCATGCTCGTGCTCCTCCTCCTCGGCCTGCTCGACGGCGCGTTCCCGGCGACGGCCGACAGGAACCGCTGGATCGAGATCAACAACCAGGTCCTCAACGCGCTCTTCACGCTCATGAGCCTGTACCAGCACCCTGCCCTCTGCCACCACCTCTTCCTGCTCTGCCGCTGGCGCCCGCCCGACGCCGCCGAGCTCCGCGCCGCCTACTGCAAGGAGGGCGCCGCCGCCGCGCCGCGCCACGGGGACCGCGCGCACGTGGCCGTCGTCGTCGCGCTGCTGCACCTCACCGTGCTGTGCCAGTACGTGCTGTGCGGCCTCTACTGGGGCTACACCAGGACCACGCGCCCGGAGCTCGCCGAGGATGGCTTCTTCGCGCTGGGCATCCTCGCGCCGGTCGCCGCCGCGGTGTACACCGTGTGCAGCCCGTTGGGTAAAGGCTACCGGTGCCACGACCTCGCCTCCTGCTCCGTTCCAGCGGCGTCAAAGGCGCAGCCCGCGCCCACTGGGCACGTCGTGGTGGAGCCGGACTGGGCCGGCGGCATGCTCGACT------------GCGACGCGGCGGCCGGGTGCCTCTCCCTGTCGTGCACGTTCTGCGTCTTCGGGTGGAACATGGAGAGGCTGGGCCTGGGCAACGCGTACGTGCACGCCGTCACGTTCGCGCTCCTGTGCTTCGCGCCGCTCTGGGTGCTGGGCGTCTCGGCGCTGCACATCCACAGCCACGTCGTCGGCGACGCCGTGGGCGGCGCCGGCGTGCTGCTCTGCGCGTGCGGCCTGCTGTACGGCGGCTACTGGCGGATACAGATGCGGAGGAGGTTCGGGCTCCCAGGGACCACGGCGTGCTGCGGCTCCAAGTCGCTGACGGACTACGCGCGGTGGCTCTTCTGCTGGCCCTGCGCGCTGGCGCAGGAGGTCCGCACGGCGAGCATGTACCACGTCGACGGCGAGGTCTTCTACTCGAAGACCGTTGACGACGACGATCTCCACGCCGACAGCGGGCAGCGGTGGCTCGCGGCGTCCAAGCATCGTGACGTTTTTAGTGCAGCGGACACGGTTGCAGTGTCACAGCAGTCGCCGGCAAGTGGTCATCGTCTGGTTGTCATTCATGACGAAACGACCATCATGGCTCCACCTGTTCAGGTCGTGGTTGTGCAGGTGGAGGACAAGTGCAGTGTTGTTCGTCACGGGGAGACGAGCGGTTCTTCTTCTTCTTCTATTTCGTCATCGGCGAGCGAGGAAGAGGACGTGTCCTTTTTGGAGTCGAACCGAGAAATGCTGGAAGATGATGCTGATCGTAGTACGTCCTCTGATGGGAGCTGGAGAGTGGAGAAAGTGAAGAGACTGATCAACATGGTCACCCTGGTGTCTCTGCTCATTCTTTTGTACACAAGGGGAATTATTCTGTAGAGAAGCAGTGGAATTAAGGATGTG----TTGTTCTAGATGCTATTTCTCCACTTCTGTTGCTGAAAACAGGATCACAGTGTAGGTTTTGTATAGGGAACTAGTGAAGCACCATGAAATTTATGAAAGTAAACACATTCTTTTAC
>A029
ACCAGCTTCTGGCACAATATTTGGTGTGATGTAGAGCCTTTGTCTTCTAAATATGCTAATCTGTATGATATTGCTTATGATAAAGATATCACAG-T-AAAAAAGCTTTTTCTTCTGAGTTTAGAGCTGTGAATTTCAGAAGAAGGATTTATGGTGCTTTGGAAGTTGAGTATAACAATCTTATTACACAATGTAATAATATTAATATTTCTGAGGAAGAAGATAAATCTGTTTGGCTTCTGGGTGGCAAAGGTTTTTCTGTTAACTCTTTTTACAAAAGAATCAAGTGCTCTCAGACTCCTTTGTCTCCTAGTTTCCTGTGGAAAACTAGACTTCCATATAAGATTAAAGC-TTTTTTGTGGCTTGTTATGCACAAAAAGATTTTAACTAAAGACAATTTGTTCAAGAAAAATTGGAAGGGTAATCTGGATTGTATCTTTTGTGGATTTTCAGAATCCATAGACCATTTGTTTTTCCAATGTCCGGTTGCTAGATTTACTTGGAGAATAGTATACTCAGCTCTTGGACTAATTTCTACTCCTGAGAATGTGGATGATTTGTTTGGTACTTGGATTAACAATTTTAATAAGACTGAAAAAAATCTGGTAATGTTCGGCTGTGGAGCTGTCATTTGGGCGATCTGGCGTTGTCGCAATAATTGTTGCTTTGGGACTGACC-----GCATTGATGATC-CGACTAATGTGATTTTCTCTTGTTGTTATTGGCTTGAAACTTGGGCTATTTGTCAAAAAAAGAAGGCAAGAAAACTGGTGGAGCTCGGAAGTCTCAAAATCAAAAAGATGGCGTGTGAGATCTACAGCAAGGCTCGTAATTGGAGGTCAGTTGACAGACGAATCCGATGAAAGAAATCTGTTTTGTTATCTGGCTATTTTGGTTCAACAACTCTGCGGTCGTTCTACTTCCTCTTCCCGGTAGCGCTAAGCTACAGGAAAAACTCTGGGATAGAAGGTTGCTCGATGATCTGTTTTGATCTGTGTGAACTTTGATTTTGGCCAGCTTTGTGATTCTATATGTGTGCTATTAGTAGTCTGGTGCGGTCAGAGTATGGTCCTTAGTTGCTGATAGTTCTGTGCTTTGTCAGCTTTTCATTTCTGGATGCTTATGTGGTATTGTAAGAACATATGTCTCTTTCTATTTCGTAATGAAATAGGGGGTTATTCCCTCTGTCAAAAAAGTAATATTAGTGGTCAAAATAGTTTTTGGATTAGGGCTCGCTCGGACAAGAAAACACCATTTTGTAACGATAGCATCAGATCCTGCAAAGC--------------------------------------------------------------ACGTGTATACTCAAGTCAAGTGGCAGCAAGCCAATTATTTTTTCTTCACCAAACAGATGAAATATCAGGAAATTAATTATATGCCAAGTGGCCCAAGTCCCGAATGGCAGGCGCTTCTTCTACCTGCAGACGAGTAGTACTCGCAGAACCCAAGATTGACCATGGCCAGCGCTGCTGGGTCAACTCTGACACACGGATTCACCGTCCCCCTCTCGTGTCTCA---TCAACGCAGGCCCTCTACAAAAGGCCAAGAAAAAGGAACCTGCCGTGCCCGTCGCGCTCGCGATATGGCTGTGGCCGGCAGCGACGATGCTCCAAGTCCAGCCACCAGAGGCCATGGCGGCACCGTGCGCCTCCTCGGCTACGGACCCCGGACGCCCACGCCGCAACTCACCGAGCGCCTCCTCGACGACAAGCCGCAGCAGCGACCGCACTGCTGCGTCGAGGAGGAGCTCCCCTCCTTCTGGCGCTGGAAGCCGAGCGACC---------------GCGGCCACGTGGAGTGGGCCTCCGTCCGCCAGACATGCAAGGAGTGGATAAAGAACCCCATGAACGTGGCGCTGCTCCTGTGGCTGCTCTGCGTCGGCGTCTCCGGCGGCATGCTCGTGCTCCTCCTCCTCGGCCTGCTCGACGGCGCGTTCCCGGCGACGGCCGACAGGAACCGCTGGATCGAGATCAACAACCAGGTCCTCAACGCGCTCTTCACGCTCATGAGCCTGTACCAGCACCCTGCCCTCTGCCACCACCTCTTCCTGCTCTGCCGCTGGCGCCCGCCCGACGCCGCCGAGCTCCGCGCCGCCTACTGCAAGGAGGGCGCCGCCGCCGCGCCGCGCCACGGGGACCGCGCGCACGTGGCCGTCGTCGTCGCGCTGCTGCACCTCACCGTGCTGTGCCAGTACGTGCTGTGCGGCCTCTACTGGGGCTACACCAGGACCACGCGCCCGGAGCTCGCCGAGGATGGCTTCTTCGCGCTGGGCATCCTCGCGCCGGTCGCCGCCGCGGTGTACACCGTGTGCAGCCCGTTGGGTAAAGGCTACCGGTGCCACGACCTCGCCTCCTGCTCCGTTCCAGCGGCGTCAAAGGCGCAGCCCGCGCCCACTGGGCACGTCGTGGTGGAGCCGGACTGGGCCGGCGGCATGCTCGACT------------GCGACGCGGCGGCCGGGTGCCTCTCCCTGTCGTGCACGTTCTGCGTCTTCGGGTGGAACATGGAGAGGCTGGGCCTGGGCAACGCGTACGTGCACGCCGTCACGTTCGCGCTCCTGTGCTTCGCGCCGCTCTGGGTGCTGGGCGTCTCGGCGCTGCACATCCACAGCCACGTCGTCGGCGACGCCGTGGGCGGCGCCGGCGTGCTGCTCTGCGCGTGCGGCCTGCTGTACGGCGGCTACTGGCGGATACAGATGCGGAGGAGGTTCGGGCTCCCAGGGACCACGGCGTGCTGCGGCTCCAAGTCGCTGACGGACTACGCGCGGTGGCTCTTCTGCTGGCCCTGCGCGCTGGCGCAGGAGGTCCGCACGGCGAGCATGTACCACGTCGACGGCGAGGTCTTCTACTCGAAGACCGTTGACGACGACGATCTCCACGCCGACAGCGGGCAGCGGTGGCTCGCGGCGTCCAAGCATCGTGACGTTTTTAGTGCAGCGGACACGGTTGCAGTGTCACAGCAGTCGCCGGCAAGTGGTCATCGTCTGGTTGTCATTCATGACGAAACGACCATCATGGCTCCACCTGTTCAGGTCGTGGTTGTGCAGGTGGAGGACAAGTGCAGTGTTGTTCGTCACGGGGAGACGAGCGGTTCTTCTTCTTCTTCTATTTCGTCATCGGCGAGCGAGGAAGAGGACGTGTCCTTTTTGGAGTCGAACCGAGAAATGCTGGAAGATGATGCTGATCGTAGTACGTCCTCTGATGGGAGCTGGAGAGTGGAGAAAGTGAAGAGACTGATCAACATGGTCACCCTGGTGTCTCTGCTCATTCTTTTGTACACAAGGGGAATTATTCTGTAGAGAAGCAGTGGAATTAAGGATGTG----TTGTTCTAGATGATATTTCTCCACTTCTGTTGCTGAAAACAGGATCACAGTGTAGGTTTTGTATAGGGAACTAATGAAGCACCATGAAATTTATGAAAGTAAACACATTCTTTTAC
>A031
-CCAGCTTCTGGCACAATATTTGGTGTGATGTAGAGCCTTTGTCTTCTAAATATGCTAATCTGTATGATATTGCTTATGATAAAGATATCACAG-T-AAAAAAGCTTTTTCTTCTGAGTTTAGAGCTGTGAATTTCAGAAGAAGGATTTATGGTGCTTTGGAAGTTGAGTATAACAATCTTATTACACAATGTAATAATATTAATATTTCTGAGGAAGAAGATAAATCTGTTTGGCTTCTGGGTGGCAAAGGTTTTTCTGTTAACTCTTTTTACAAAAGAATCAAGTGCTCTCAGACTCCTTTGTCTCCTAGTTTCCTGTGGAAAACTAGACTTCCATATAAGATTAAAGC-TTTTTTGTGGCTTGTTATGCACAAAAAGATTTTAACTAAAGACAATTTGTTCAAGAAAAATTGGAAGGGTAATCTGGATTGTATCTTTTGTGGATTTTCAGAATCCATAGACCATTTGTTTTTCCAATGTCCGGTTGCTAGATTTACTTGGAGAATAGTATACTCAGCTCTTGGATTAGTTTCTACTCCTGAGAATGTGGATGATTTGTTTGGTACTTGGATTAACAGTTTTAATAAGACTGAAAAAAATCTGGTAATGTTCGGCTGTGGAGCTGTCATTTGGGCGATCTGGCGTTGTCGCAATAATTGTTGCTTTGGGACTGACC-----GCATTGATGATC-CGACTAATGTGATTTTCTCTTGTTGTTATTGGCTTGAAACTTGGGCTATTCGTCAAAAAAAGAAGGCAAGAAAACTGGTGGAGCTCGGAAGTCTCAAAATCAAAAAGATGGCGTGTGAGATCTACAGCAAGGCTCGTAATTGGAGGTCAGTTGACAGACGAATCCGATGAAAGAAATCTGTTTTGTTATCTGGCTATTTTGGTTCAACAACTCTGCGGTCGTTCTACTTCCTCTTCCCGGTAGCGCTAAGCTACAGGAAAAACTCTGGGATAGAAGGTTGCTCGATGATCTGTTTTGATCTGTGTGAACTTTGATTTTGGCCAGCTTTGTGATTCTATATGTGTGCTATTAGTAGTCTGGTGCGGTCAGAGTATGGTCCTTAGTTGCTGATAGTTCTGTGCTTTGTCAGCTTTTCATTTCTGGATGCTTATGTGGTATTGTAAGAACATATGTCTCTTTCTATTTCGTAATGAAATAGGGGGTTATTCCCTCTGTCAAAAAAGTAATATTAGTGGTCAAAATAGTTTTTGGATTAGGGCTCGCTCGGACAAGAAAACACCATTTTGTAACGATAGCATCAGATCCTGCAAAGC--------------------------------------------------------------ACGTGTATACTCAAGTCAAGTGGCAGCAAGCCAATTATTTTTTCTTCACCAAACAGATGAAATATCAGGAAATTAATTATATGCCAAGTGGCCCAAGTCCCGAATGGCAGGCGCTTCTTCTACCTGCAGACGAGTAGTACTCGCAGAACCCAAGATTGACCATGGCCAGCGCTGCTGGGTCAACTCTGACACACGGATTCACCGTCCCCCTCTCGTGTCTCA---TCAACGCAGGCCCTCTACAAAAGGCCAAGAAAAAGGAACCTGCCGTGCCCGTCGCGCTCGCGATATGGCTGTGGCCGGCAGCGACGATGCTCCAAGTCCAGCCACCAGAGGCCATGGCGGCACCGTGCGCCTCCTCGGCTACGGACCCCGGACGCCCACGCCGCAACTCACCGAGCGCCTCCTCGACGACAAGCCGCAGCAGCGACCGCACTGCTGCGTCGAGGAGGAGCTCCCCTCCTTCTGGCGCTGGAAGCCGAGCGACC---------------GCGGCCACGTGGAGTGGGCCTCCGTCCGCCAGACATGCAAGGAGTGGATAAAGAACCCCATGAACGTGGCGCTGCTCCTGTGGCTGCTCTGCGTCGGCGTCTCCGGCGGCATGCTCGTGCTCCTCCTCCTCGGCCTGCTCGACGGCGCGTTCCCGGCGACGGCCGACAGGAACCGCTGGATCGAGATCAACAACCAGGTCCTCAACGCGCTCTTCACGCTCATGAGCCTGTACCAGCACCCTGCCCTCTGCCACCACCTCTTCCTGCTCTGCCGCTGGCGCCCGCCCGACGCCGCCGAGCTCCGCGCCGCCTACTGCAAGGAGGGCGCCGCCGCCGCGCCGCGCCACGGGGACCGCGCGCACGTGGCCGTCGTCGTCGCGCTGCTGCACCTCACCGTGCTGTGCCAGTACGTGCTGTGCGGCCTCTACTGGGGCTACACCAGGACCACGCGCCCGGAGCTCGCCGAGGATGGCTTCTTCGCGCTGGGCATCCTCGCGCCGGTCGCCGCCGCGGTGTACACCGTGTGCAGCCCGTTGGGTAAAGGCTACCGGTGCCACGACCTCGCCTCCTGCTCCGTTCCAGCGGCGTCAAAGGCGCAGCCCGCGCCCACTGGGCACGTCGTGGTGGAGCCGGACTGGGCCGGCGGCATGCTCGACT------------GCGACGCGGCGGCCGGGTGCCTCTCCCTGTCGTGCACGTTCTGCGTCTTCGGGTGGAACATGGAGAGGCTGGGCCTGGGCAACGCGTACGTGCACGCCGTCACGTTCGCGCTCCTGTGCTTCGCGCCGCTCTGGGTGCTGGGCGTCTCGGCGCTGCACATCCACAGCCACGTCGTCGGCGACGCCGTGGGCGGCGCCGGCGTGCTGCTCTGCGCGTGCGGCCTGCTGTACGGCGGCTACTGGCGGATACAGATGCGGAGGAGGTTCGGGCTCCCAGGGACCACGGCGTGCTGCGGCTCCAAGTCGCTGACGGACTACGCGCGGTGGCTCTTCTGCTGGCCCTGCGCGCTGGCGCAGGAGGTCCGCACGGCGAGCATGTACCACGTCGACGGCGAGGTCTTCTACTCGAAGACCGTTGACGACGACGATCTCCACGCCGACAGCGGGCAGCGGTGGCTCGCGGCGTCCAAGCATCGTGACGTTTTTAGTGCAGCGGACACGGTTGCAGTGTCACAGCAGTCGCCGGCAAGTGGTCATCGTCTGGTTGTCATTCATGACGAAACGACCATCATGGCTCCACCTGTTCAGGTCGTGGTTGTGCAGGTGGAGGACAAGTGCAGTGTTGTTCGTCACGGGGAGACGAGCGGTTCTTCTTCTTCTTCTATTTCGTCATCGGCGAGCGAGGAAGAGGACGTGTCCTTTTTGGAGTCGAACCGAGAAATGCTGGAAGATGATGCTGATCGTAGTACGTCCTCTGATGGGAGCTGGAGAGTGGAGAAAGTGAAGAGACTGATCAACATGGTCACCCTGGTGTCTCTGCTCATTCTTTTGTACACAAGGGGAATTATTCTGTAGAGAAGCAGTGGAATTAAGGATGTG----TTGTTCTAGATGCTATTTCTCCACTTCTGTTGCTGAAAACAGGATCACAGTGTAGGTTTTGTATAGGGAACTAGTGAAGCACCATGAAATTTATGAAAGTAAACACATTCTTTTAC
>A032
-CCAGCTTCTGGCACAATATTTGGTGTGATGTAGAGCCTTTGTCTTCTAAATATGCTAATCTGTATGATATTGCTTATGATAAAGATATCACAG-T-AAAAAAGCTTTTTCTTCTGAGTTTAGAGCTGTGAATTTCAGAAGAAGGATTTATGGTGCTTTGGAAGTTGAGTATAACAATCTTATTACACAATGTAATAATATTAATATTTCTGAGGAAGAAGATAAATCTGTTTGGCTTCTGGGTGGCAAAGGTTTTTCTGTTAACTCTTTTTACAAAAGAATCAAGTGCTCTCAGACTCCTTTGTCTCCTAGTTTCCTGTGGAAAACTAGACTTCCATATAAGATTAAAGC-TTTTTTGTGGCTTGTTATGCACAAAAAGATTTTAACTAAAGACAATTTGTTCAAGAAAAATTGGAAGGGTAATCTGGATTGTATCTTTTGTGGATTTTCAGAATCCATAGACCATTTGTTTTTCCAATGTCCGGTTGCTAGATTTACTTGGAGAATAGTATACTCAGCTCTTGGATTAGTTTCTACTCCTGAGAATGTGGATGATTTGTTTGGTACTTGGATTAACAGTTTTAATAAGACTGAAAAAAATCTGGTAATGTTCGGCTGTGGAGCTGTCATTTGGGCAATCTGGCGTTGTCGCAATAATTGTTGCTTTGGGACTGACC-----GCATTGATGATC-CGACTAATGTGATTTTCTCTTGTTGTTATTGGCTTGATACTTGGGCTATTCGTCAAAAAAAGAAGGCAAGAAAACTGGTGGAGCTCGGAAGTCTCAAAATCAAAAAGATGGCGTGTGAGATCTACAGCAAGGCTCGTAATTGGAGGTCAGTTGACAGACGAATCCGATGAAAGAAATCTGTTTTGTTATCTGGCTATTTTGGTTCAACAACTCTGCGGCCGTTCTACTTCCTCTTCCCGGTAGCGCTAAGCTACAGGAAAAACTCTGGGATAGAAGGTTGCTCGATGATCTGTTTTGATCTGTGTGAACTTTGATTTTGGCCAGCTTTGTGATTCTATATGTGTGCTATTAGTAGTCTGGTGCGGTCAGAGTATGGTCCTTAGTTGCTGATAGTTCTGTGCTTTGTCAGCTTTTCATTTCTGGATGCTTATGTGGTATTGTAAGAACATATGTCTCTTTCTATTTCGTAATGAAATAGGGGGTTATTCCCTCTGTCAAAAAAGTAATATTAGTGGTCAAAATAGTTTTTGGATTAGGGCTCGCTCGGACAAGAAAACACCATTTTGTAACGATAGCATCAGATCCTGCAAAGC--------------------------------------------------------------ACGTGTATACTCAAGTCAAGTGGCAGCAAGCCAATTATTTTTTCTTCACCAAACAGATGAAATATCAGGAAATTAATTATATGCCAAGTGGCCCAAGTCCCGAATGGCAGGCGCTTCTTCTACCTGCAGACGAGTAGTACTCGCAGAACCCAAGATTGACCATGGCCAGCGCTGCTGGGTCAACTCTGACACACGGATTCACCGTCCCCCTCTCGTGTCTCA---TCAACGCAGGCCCTCTACAAAAGGCCAAGAAAAAGGAACCTGCCGTGCCCGTCGCGCTCGCGATATGGCTGTGGCCGGCAGCGACGATGCTCCAAGTCCAGCCACCAGAGGCCATGGCGGCACCGTGCGCCTCCTCGGCTACGGACCCCGGACGCCCACGCCGCAACTCACCGAGCGCCTCCTCGACGACAAGCCGCAGCAGCGACCGCACTGCTGCGTCGAGGAGGAGCTCCCCTCCTTCTGGCGCTGGAAGCCGAGCGACC---------------GCGGCCACGTGGAGTGGGCCTCCGTCCGCCAGACATGCAAGGAGTGGATAAAGAACCCCATGAACGTGGCGCTGCTCCTGTGGCTGCTCTGCGTCGGCGTCTCCGGCGGCATGCTCGTGCTCCTCCTCCTCGGCCTGCTCGACGGCGCGTTCCCGGCGACGGCCGACAGGAACCGCTGGATCGAGATCAACAACCAGGTCCTCAACGCGCTCTTCACGCTCATGAGCCTGTACCAGCACCCTGCCCTCTGCCACCACCTCTTCCTGCTCTGCCGCTGGCGCCCGCCCGACGCCGCCGAGCTCCGCGCCGCCTACTGCAAGGAGGGCGCCGCCGCCGCGCCGCGCCACGGGGACCGCGCGCACGTGGCCGTCGTCGTCGCGCTGCTGCACCTCACCGTGCTGTGCCAGTACGTGCTGTGCGGCCTCTACTGGGGCTACACCAGGACCACGCGCCCGGAGCTCGCCGAGGATGGCTTCTTCGCGCTGGGCATCCTCGCGCCGGTCGCCGCCGCGGTGTACACCGTGTGCAGCCCGTTGGGTAAAGGCTACCGGTGCCACGACCTCGCCTCCTGCTCCGTTCCAGCGGCGTCAAAGGCGCAGCCCGCGCCCACTGGGCACGTCGTGGTGGAGCCGGACTGGGCCGGCGGCATGCTCGACT------------GCGACGCGGCGGCCGGGTGCCTCTCCCTGTCGTGCACGTTCTGCGTCTTCGGGTGGAACATGGAGAGGCTGGGCCTGGGCAACGCGTACGTGCACGCCGTCACGTTCGCGCTCCTGTGCTTCGCGCCGCTCTGGGTGCTGGGCGTCTCGGCGCTGCACATCCACAGCCACGTCGTCGGCGACGCCGTGGGCGGCGCCGGCGTGCTGCTCTGCGCGTGCGGCCTGCTGTACGGCGGCTACTGGCGGATACAGATGCGGAGGAGGTTCGGGCTCCCAGGGACCACGGCGTGCTGCGGCTCCAAGTCGCTGACGGACTACGCGCGGTGGCTCTTCTGCTGGCCCTGCGCGCTGGCGCAGGAGGTCCGCACGGCGAGCATGTACCACGTCGACGGCGAGGTCTTCTACTCGAAGACCGTTGACGACGACGATCTCCACGCCGACAGCGGGCAGCGGTGGCTCGCGGCGTCCAAGCATCGTGACGTTTTTAGTGCAGCGGACACGGTTGCAGTGTCACAGCAGTCGCCGGCAAGTGGTCATCGTCTGGTTGTCATTCATGACGAAACGACCATCATGGCTCCACCTGTTCAGGTCGTGGTTGTGCAGGTGGAGGACAAGTGCAGTGTTGTTCGTCACGGGGAGACGAGCGGTTCTTCTTCTTCTTCTATTTCGTCATCGGCGAGCGAGGAAGAGGACGTGTCCTTTTTGGAGTCGAACCGAGAAATGCTGGAAGATGATGCTGATCGTAGTACGTCCTCTGATGGGAGCTGGAGAGTGGAGAAAGTGAAGAGACTGATCAACATGGTCACCCTGGTGTCTCTGCTCATTCTTTTGTACACAAGGGGAATTATTCTGTAGAGAAGCAGTGGAATTAAGGATGTG----TTGTTCTAGATGCTATTTCTCCACTTCTGTTGCTGAAAACAGGATCACAGTGTAGGTTTTGTATAGGGAACTAGTGAAGCACCATGAAATTTATGAAAGTAAACACATTCTTTTAC
>A034
ACCAGCTTCTGGCACAATATTTGGTGTGATGTAGAGCCTTTGTCTTCTAAATATGCTAATATGTATGATATTGCTTATGATAAAGATATCACGG-T-AAAAAAGCTTTTTCTTCTGAGTTTAGAGCTGTGAATTTCAGAAGAAGGATTTATGGTGCTTTGGAAGTTGAATATAACAATCTTATTACACAATGTAATAATTTTAATATTTCTGAGGAAGAAGATAAATATGTTTGGCTTCTGGGTGACAAAGGTTTTTCTGTTAACTCTTTTTACAAAAGAATCAAGTGCTCTCAGACTCCTTTGTCTCCTAGTTTCCTGTGGAAAACTAGACTTCCATATAAGATTAAAGC-TTTTTTGTGGCTTGTTATGCACAAAAAGATTTTAACTAAAGACAATTTGTTCAAGAAAGATTGGAAGGGTAATTTGGATTGTATCTTTTGTGGATTTTCAGAATCCATGGACCATTTGTTTTTCCACTGTCCGGTTGCTAGATTTACTTGGAGAATAATATACTCAGCTCTTGGATTAATTTCTACTCCTGAGAATGTGGATGATTTGTTTGGTACTTGGATTAACAGTTTTAATAAGACTGAAAAAAATCTGGTAATGTTCGGCTGTGGAGCTGTCATTTGGGCGATCTGGCGTTGTCGCAATAATTGTTGCTTTGGGACTGACC-----GCATTGATGATC-CGACTAATGTGATTTTCTCTTGTTGTTATTGGCTTGAAACTTGGGCTATTCGTCAAAAAAAGAAGGCAAGAAAACTGGTGGAGCTCGGAAGTCTCAAAATCAAAAAGATGGCGTGTGAGATCTACAGCAAGGCTCGTAATTGGAGGTCAGTTGACAGACGAATCCGATGAAAGAAATCTGTTTTGTTATCTGGCTATTTTGGTTCAACAACTCTGCGGTCGTTCTACTTCCTCTTCCCGGTAGCGCTAAGCTACAGGAAAAACTCTGGGATAGAAGGTTGCTCGATGATCTGTTTTGATCTGTGTGAACTTTGATTTTGGCCAGCTTTGTGATTCTATATGTGTGCTATTAGTAGTCTGGTGCGGTCAGAGTATGGTCCTTAGTTGCTGATAGTTCTGTGCTTTATCAGCTTTTCATTTCTGGATGCTTATGTGGTATTGTAAGAACATATGTCTCTTTCTATTTCGTAATGAAATAGGGGGTTATTCCCTCTGTCAAAAAAGTAATATTAGTGGTCAAAATAGTTTTTGGATTAGGGCTCGCTCGGACAAGAAAACACCATTTTGTAACGATAGCATCAGATCCTGCAAAGA--------------------------------------------------------------ACGTGTATACTCAAGTCAAGTGGCAGCAAGCCAATTATTTTTTCTTCACCAAACAGATGAAATATCAGGAAATTAATTATATG---------CCAAGTCCCGAATGGCAGGCGCTTCTTCTACCTGCAGACGAGTAGTACTCGCAGAACCCAAGATTGACCATGGCCAGCGCTGCTGGGTCAACTCTGACACACGGATTCACCGTCCCCCTCTCGTGTCTCA---TCAACGCAGGCCCTCTACAAAAGGCCAAGAAAAAGGAACCTGCCGTGCCCGTCGCGCTCGCGATATGGCTGTGGCCGGCAGCGACGATGCTCCAAGTCCAGCCACCAGAGGCCATGGCGGCACCGTGCGCCTCCTCGGCTACGGACCCCGGACGCCCACGCCGCAACTCACCGAGCGCCTCCTCGACGACAAGCCGCAGCAGCGACCGCACTGCTGCGTCGAGGAGGAGCTCCCCTCCTTCTGGCGCTGGAAGCCGAGCGACC---------------GCGGCCACGTGGACTGGGCCTCCGTCCGCCGGACGTGCAAGGAGTGGATCAAGAACCCCATGAACGTGGCGCTGCTCCTGTGGCTGCTCTGCGTCGGCGTCTCCGGCGGCATGCTCGTGCTCCTCCTCCTCGGCCTGCTCGACAGCGCGTTCCAGGGGACGGCCGACAGGAACCGCTGGATCGAGATCAACAACCAGGTCCTCAACGCGCTCTTCACGCTCATGAGCCTGTACCAGCACCCTGCCCTCTGCCACCACCTCTTCCTGCTCTGCCGCTGGCGCCCGGCCGACGCCGCCGAGCTCCGCGCCGCCTACTGCAAGGAGGGCGCCGCCGCCGCGCCGCGCCACGGGGACCGCGCGCACGTGGCCGTCGTCGTCGCGCTGCTGCACCTCACCGTGCTGTGCCAGTACGTGCTGTGCGGCCTCTACTGGGGCTACACCAGGACCACGCGCCCGGAGCTCGCCGAGGACGGCTTCTTCGCGCTGGGCATCCTAGCGCCGGTCGCCGCCGCGGTGTACACCGTGTGCAGCCCGTTGGGTAAAGGCGACCGGTGCCACGACCTCGCCTCCTGCTCCGTTCCAGCCTCGACAAAGGCGCAGCCCACGCCCACTGGGCACGTCGTGCTGGAGCCGGACTGGGCCGGCGGCATGCTCGACT---GCGGCGGCGGCGACGCGGCGGCCGGGTGCCTCTCCCTGTCGTGCACGTTCTGCGTCTTCGGGTGGAACATGGAGAGGCTGGGCCTGGGCAACGCGTACGTGCACGCCGTCACGTTCGCGCTCCTGTGCTTCGCGCCGCTCTGGGTGCTGGGCGTCTCGGCGCTGCACATCCACAGCCACGTCGTCGGCGACGCCGTGGGCGGCGCCGGCGTGCTACTCTGCGCGTGCGGCCTGCTGTACGGCGGCTACTGGCGGATACAGATGCGGAGGAGGTTCGGGCTCCCAGGGACCACGGCGTGCTGCGGCTCCAAGTCGCTGACGGACTACGCGCGGTGGCTCTTCTGCTGGCCCTGCGCGCTGGCGCAGGAGGTCCGCACGGCGAGCATGTACCACGTCGACGGCGAGGTCTTCTACTCGAAGACCGTTGACCACGACGATCTCCACGCCGACAGCGGGAAGCGGTGGCTCGCGGTGTCCAAGCATCGTGACGTTTTTAGTGCAGCGGACACGGTTGCAGTGTCACAGCAGTCGGCGGCAAGTGGTCATCGTCTGGTTGTCATTCATGACGAAACGACCATCATGGCTCCACCTGTTCAGGTCGTGGTTGTGCAGGTGGAAGACAAGTGCAGTGTTGTTCGTCACGGGGAGACGAGCGG---TTCTTCTTCTTCTATTTCGACATCGGCGAGCGAGGAAGAGGACGTGTCCTTTTTGGAGTCGAACCGAGAAATGCTGGAAGATGATGCTGATCGTAGTACGTCGTCTGATGGGAGCTGGAGAGTGGAGAAAGTGAAGAGACTGATCAATATGGTCACCCTGGTGTCTCTGCTCATTCTTTTGTACACAAGGGGAATTATTCTGTAGAGAAGCAGTGGAATTAAGGATGTG----TTGTTCTAGATGCTATTTCTCCACTTCTGTTGCTGAAAACAGGATCACAGTGTAGGTTTTGTATAGGGAACTAGTGAAGCACCATGCAATTTTTGAAAGTAAACTCATTCTTATAC
>A035
ACCAGCTTCTGGCACAATATTTGGTGTGATGTTGAACCTTTGTCTTCTAAATATGCTAATCTGTATGATATTGCTTATGATAAAGATATCACAGTT-AAAAAAGCTTTTTCTTCTGAGTTTAGAGCTGTGAATTTCAGAAGAAGGATTTATGGTGCTTTGGAAGTTGAATATAACAATCTTATTACACAATGTAATAATTTTAATATTTCTGAGGAAGAAGATAAATATGTTTGGCTTCTGGGTGACAAAGGTTTTTCTGTTAACTCTTTTTACAAAAGAATCAAGTGCTCTCAGACTCCTTTGTCTCCTAGTTTCCTATGGAAAACTAGACTTCCATATAAGATTAAAGC-TTTTTTGTGGCTTGCTATGCACAAAAAGATTTTAACTAAAGACAATTTGTTCAAGAAAGATTGGAAGGGTAATTTGGATTGTATCTTTTGTGGATTTTCAGAATCCATGGACCATTTGTTTTTCCACTGTCCGGTTGCTAGATTTACTTGGAGAATAATATACTCAGCTCTTGGATTAATTTCTACTCCTGAGAATGTGGATGATTTGTTTGGTACTTGGATTAACAGTTTTAATAAGACTG-AAAAAATCTGGTAATGTTCGGCTGTGGAGCTGTCATTTGGGCGATCTGGCGTTGTCGCAATAATTGTTGCTTTGGGACTGACC-----GCATTGATGATC-CGACTAATGTGATTTTCTCTTGTTGTTATTGGCTTGAAACTTGGGCTATTCGTCAAAAAAAGAAGGCAAGAAAACTGGTGGAGCTCGGAAGTCTCAAAATCAAAAAGATGGCGTGTGAGATCTACAGCAAGGCTCGTAATTGGAGGTCAGTTGACAGACGAATCCGATGAAAGAAATCTGTTTTGTTATCTGGCTATTTTGGTTCAACAACTCTGCGGTCGTTCTACTTCCTCTTCCCGGTAGCGCTAAGCTACAGGAAAAACTCTGGGATAGAAGGTTGCTCGATGATCTGTTTTGATCTGTGTGAACTTTGATTTTGGCCAGCTTTGTGATTCTATATGTGTGCTATTAGTAGTCTGGTGCGGTCAGAGTATGGTCCTTAGTTGCTGATAGTTCTGTGCTTTGTCAGCTTTTCATTTCTGGATGCTTATGTGGTATTGTAAGAACATATGTCTCTTTCTATTTCGTAATGAAATAGGGGGTTATTCCCTCTGTCAAAAAAGTAATATTAGTGGTCAAAATAGTTTTTGGATTAGGGCTCGCTCGGACAAGAAAACACCATTTTGTAACGATAGCATCAGATCCTGCAAAGC--------------------------------------------------------------ACGTGTATACTCAAGTCAAGTGGCAGCAAGCCAATTATTTTTTCTTCACCAAACAGATGAAATATCAGGAAATTAATTATATGCCAAGTGGCCCAAGTCCCGAATGGCAGGCGCTTCTTCTACCTGCAGACGAGTAGTACTCGCAGAACCCAAGATTGACCATGGCCAGCGCTGCTGGGTCAACTCTGACACACGGATTCACCGTCCCCCTCTCGTGTCTCA---TCAACGCAGGCCCTCTACAAAAGGCCAAGAAAAAGGAACCTGCCGTGCCCGTCGCGCTCGCGATATGGCTGTGGCCGGCGGCGACGATGCTCCAAGTCCAGCCACCAGAGGCCATGGCGGCACCGTGCGCCTCCTCGGCTACGGACCCCGGACGCCCACGCCGCAACTCACCGAGCGCCTCCTCGACGACAAGCCGCAGCAGCGACCGCACTGCTGCGTCGAGGAGGAGCTCCCCTCCTTCTGGCGCTGGAAGCCGAGCGACC---------------GCGGCCACGTGGAGTGGGCCTCCGTCCGCCAGACATGCAAGGAGTGGATAAAGAACCCCATGAACGTGGCGCTGCTCCTGTGGCTGCTCTGCGTCGGCGTCTCCGGCGGCATGCTCGTGCTCCTCCTCCTCGGCCTGCTCGACGGCGCGTTCCCGGCGACGGCCGACAGGAACCGCTGGATCGAGATCAACAACCAGGTCCTCAACGCGCTCTTCACGCTCATGAGCCTGTACCAGCACCCTGCCCTCTGCCACCACCTCTTCCTGCTCTGCCGCTGGCGCCCGCCCGACGCCGCCGAGCTCCGCGCCGCCTACTGCAAGGAGGGCGCCGCCGCCGCGCCGCGCCACGGGGACCGCGCGCACGTGGCCGTCGTCGTCGCGCTGCTGCACCTCACCGTGCTGTGCCAGTACGTGCTGTGCGGCCTCTACTGGGGCTACACCAGGACCACGCGCCCGGAGCTCGCCGAGGATGGCTTCTTCGCGCTGGGCATCCTCGCGCCGGTCGCCGCCGCGGTGTACACCGTGTGCAGCCCGTTGGGTAAAGGCTACCGGTGCCACGACCTCGCCTCCTGCTCCGTTCCAGCGTCGTCAAAGGCGCAGCCCGCGCCCACTGGGCACGTCGTGGTGGAGCCGGACTGGGCCGGCGGCATGCTCGACT------------GCGACGCGGCGGCCGGGTGCCTCTCCCTGTCGTGCACGTTCTGCGTCTTCGGGTGGAACATGGAGAGGCTGGGCCTGGGCAACGCGTACGTGCACGCCGTCACGTTCGCGCTCCTGTGCTTCGCGCCGCTCTGGGTGCTGGGCGTCTCGGCGCTGCACATCCACAGCCACGTCGTCGGCGACGCCGTGGGCGGCGCCGGCGTGCTGCTCTGCGCGTGCGGCCTGCTGTACGGCGGCTACTGGCGGATACAGATGCGGAGGAGGTTCGGGCTCCCAGGGACCACGGCGTGCTGCGGCTCCAAGTCGCTGACGGACTACGCGCGGTGGCTCTTCTGCTGGCCCTGCGCGCTGGCGCAGGAGGTCCGCACGGCGAGCATGTACCACGTCGACGGCGAGGTCTTCTACTCGAAGACCGTTGACGACGACGATCGCCACGCCGGCAGCGGGAAGCGGTGGCTCGCGGCGTCCAAGCATCGTGACGTTTTTAGTGCAGCGGACACGGTTGCAGTGTCACAGCAGTCGCCGGCAAGTGGTCATCGTCTGGTTGTCATTCATGACGAAACGAC---CATGGCTCCACCTGTTCAGGTCGTGGTTGTGCCGGTGGAGGACAAGTGCAGTGTTGTTCGTCACGGGGAGACGAGCTGTTCTTCTTCTTCTTCTATTTCGTCATCGGCGAGCGAGGAAGAGGACGTGTCCTTTTTGGAGTCGAACCGAGAAATGCTGGAAGATGATGCTGATCGTAGTACGTCCTCTGATGGGAGCTGGAGAGTGGAGAAAGTGAAGAGACTGATCAACATGGTCACCCTGGTGTCTCTGCTCATTCTTTTATACACAAGGGGAATTATTCTGTAGAGAAGCAGTGGAATTAAGGTTGTGTCCCTTGTTCTAGATGCTATTTCTCCACTTCTGTTGCTGAAAACAGGATCACAGTGTAGGTTTTGTATAGGGAACTAGTGAAGCACCATGAAATTTATGAAAGTAAACACATTCTTTTAC
>A037
ACCAGCTTCTGGCACAATATTTGGTGTGATGTAGAGCCTTTGTCTTCTAAATATGCTAATATGTATGATATTGCTTATGATAAAGATATCACGG-T-AAAAAAGCTTTTTCTTCTGAGTTTAGAGCTGTGAATTTCAGAAGAAGGATTTATGGTGCTTTGGAAGTTGAGTATAACAATCTTATTACACAATGTAATAATATTAATATTTCTGAGGAAGAAGATAAAACTGTTTGGCTTCTGGGTGGCAAAGGTTTTTCTGTTAACTCTTTTTACAAAAGAATCAAGTGCTCTCAGACTCCTTTGTCTCCTAGTTTCCTGTGGAAAACTAGACTTCCATATAAGATTAAAGC-TTTTTTGTGGCTTGTTATGCACAAAAAGATTTTAACTAAAGACAATTTGTTCAAGAAAAATTGGAAGGGTAATCTGGATTGTATCTTTTGTGGATTTTCAGAATCCATAGACCATTTGTTTTTCCAATGTCCGGTTGCTAGATTTACTTGGAGAATAGTTTACTCAGCTCTTGGATTAGTTTCTACTCCTGAGAATGTGGATGATTTGTTTGGTACTTGGATTAACAGTTTTAATAAGACTGAAAAAAATCTGGTAATGTTCGGCTGTGGAGCTGTCATTTGGGCGATCTGGCGTTGTCGCAATAATTGTTGCTTTGGGACTGACC-----GCATTGATGATC-CGACTAATGTGATTTTCTCTTGTTGTTATTGGCTTGAAACTTGGGCTATTCGTCAAAAAAAGAAGGCAAGAAAACTGGTGGAGCTCGGAAGTCTCAAAATCAAAAAGATGGCGTGTGAGATCTACAGCAAGGCTCGTAATTGGAGGTCAGTTGACAGACGAATCCGATGAAAGAAATCTGTTTTGTTATCTGGCTATTTTGGTTCAACAACTCTGCGGTCGTTCTACTTCCTCTTCCCGGTAGCGCTAAGCTACAGGAAAAACTCTGGGATAGAAGGTTGCTCGATGATCTGTTTTGATCTGTGTGAACTTTGATTTTGGCCAGCTTTGTGATTCTATATGTGTGCTATTAGTAGTCTGGTGCGGTCAGAGTATGGTCCTTAGTTGCTGATAGTTCTGTGCTTTATCAGCTTTTCATTTCTGGATGCTTATGTGGTATTGTAAGAACATATGTCTCTTTCTATTTCGTAATGAAATAGGGGGTTATTCCCTCTGTCAAAAAAGTAATATTAGTGGTCAAAATAGTTTTTGGATTAGGGCTCGCTCGGACAAGAAAACACCATTTTGTAACGATAGCATCAGATCCTGCAAAGA--------------------------------------------------------------ACGTGTATACTCAAGTCAAGTGGCAGCAAGCCAATTATTTTTTCTTCACCAAACAGATGAAATATCAGGAAATTAATTATATG---------CCAAGTCCCGAATGGCAGGCGCTTCTTCTACCTGCAGACGAGTAGTACTCGCAGAACCCAAGATTGACCATGGCCAGCGCTGCTGGGTCAACTCTGACACACGGATTCACCGTCCCCCTCTCGTGTCTCA---TCAACGCAGGCCCTCTACAAAAGGCCAAGAAAAAGGAACCTGCCGTGCCCGTCGCGCTCGCGATATGGCTGTGGCCGGCAGCGACGATGCTCCAAGTCCAGCCACCAGAGGCCATGGCGGCACCGTGCGCCTCCTCGGCTACGGACCCCGGACGCCCACGCCGCAACTCACCGAGCGCCTCCTCGACGACAAGCCGCAGCAGCGACCGCACTGCTGCGTCGAGGAGGAGCTCCCCTCCTTCTGGCGCTGGAAGCCGAGCGACC---------------GCGGCCACGTGGACTGGGCCTCCGTCCGCCGGACGTGCAAGGAGTGGATCAAGAACCCCATGAACGTGGCGCTGCTCCTGTGGCTGCTCTGCGTCGGCGTCTCCGGCGGCATGCTCGTGCTCCTCCTCCTCGGCCTGCTCGACAGCGCGTTCCAGGGGACGGCCGACAGGAACCGCTGGATCGAGATCAACAACCAGGTCCTCAACGCGCTCTTCACGCTCATGAGCCTGTACCAGCACCCTGCCCTCTGCCACCACCTCTTCCTGCTCTGCCGCTGGCGCCCGGCCGACGCCGCCGAGCTCCGCGCCGCCTACTGCAAGGAGGGCGCCGCCGCCGCGCCGCGCCACGGGGACCGCGCGCACGTGGCCGTCGTCGTCGCGCTGCTGCACCTCACCGTGCTGTGCCAGTACGTGCTGTGCGGCCTCTACTGGGGCTACACCAGGACCACGCGCCCGGAGCTCGCCGAGGACGGCTTCTTCGCGCTGGGCATCCTAGCGCCGGTCGCCGCCGCGGTGTACACCGTGTGCAGCCCGTTGGGTAAAGGCGACCGGTGCCACGACCTCGCCTCCTGCTCCGTTCCAGCCTCGACAAAGGCGCAGCCCACGCCCACTGGGCACGTCGTGCTGGAGCCGGACTGGGCCGGCGGCATGCTCGACT---GCGGCGGCGGCGACGCGGCGGCCGGGTGCCTCTCCCTGTCGTGCACGTTCTGCGTCTTCGGGTGGAACATGGAGAGGCTGGGCCTGGGCAACGCGTACGTGCACGCCGTCACGTTCGCGCTCCTGTGCTTCGCGCCGCTCTGGGTGCTGGGCGTCTCGGCGCTGCACATCCACAGCCACGTCGTCGGCGACGCCGTGGGCGGCGCCGGCGTGCTACTCTGCGCGTGCGGCCTGCTGTACGGCGGCTACTGGCGGATACAGATGCGGAGGAGGTTCGGGCTCCCAGGGACCACGGCGTGCTGCGGCTCCAAGTCGCTGACGGACTACGCGCGGTGGCTCTTCTGCTGGCCCTGCGCGCTGGCGCAGGAGGTCCGCACGGCGAGCATGTACCACGTCGACGGCGAGGTCTTCTACTCGAAGACCGTTGACCACGACGATCTCCACGCCGACAGCGGGAAGCGGTGGCTCGCGGTGTCCAAGCATCGTGACGTTTTTAGTGCAGCGGACACGGTTGCAGTGTCACAGCAGTCGGCGGCAAGTGGTCATCGTCTGGTTGTCATTCATGACGAAACGACCATCATGGCTCCACCTGTTCAGGTCGTGGTTGTGCAGGTGGAAGACAAGTGCAGTGTTGTTCGTCACGGGGAGACGAGCGG---TTCTTCTTCTTCTATTTCGACATCGGCGAGCGAGGAAGAGGACGTGTCCTTTTTGGAGTCGAACCGAGAAATGCTGGAAGATGATGCTGATCGTAGTACGTCGTCTGATGGGAGCTGGAGAGTGGAGAAAGTGAAGAGACTGATCAATATGGTCACCCTGGTGTCTCTGCTCATTCTTTTGTACACAAGGGGAATTATTCTGTAGAGAAGCAGTGGAATTAAGGATGTG----TTGTTCTAGATGCTATTTCTCCACTTCTGTTGCTGAAAACAGGATCACAGTGTAGGTTTTGTATAGGGAACTAGTGAAGCACCATGCAATTTTTGAAAGTAAACTCATTCTTATAC
>A038
ACCAGCTTCTGGCACAATATTTGGTGTGATGTAGAGCCTTTGTCTTCTAAATATGCTAATATGTATGATATTGCTTATGATAAAGATATCACAGTT-AAAAAAGCTTTTTCTTCTGAGTTTAGAGCTGTGAATTTCAGAAGAAGGATTTATGGTGCTTTGGAAGTTGAATATAACAATCTTATTACACAATGTAATAATTTTAATATTTCTGAGGAAGAAGATAAATCTGTTTGGCTTCTGGGTGACAAAGGTTTTTCTGTTAACTCTTTTTACAAAAGAATCAAGTGCTCTCAGACTCCTTTGTCTCCTAGTTTCCTGTGGAAAACTAGACTTCCATATAAGATTAAAGC-TTTTTTGTGGCTTGTTATGCACAAAAAGATTTTAACTAAAGACAATTTGTTCAAGAAAGATTGGAAGGGTAATTTGGATTGTATCTTTTGTGGATTTTCAGAATCCATGGACCATTTGTTTTTCCACTGTCCGGTTGCTAGATTTACTTGGAGAATAATATACTCAGCTCTTGGATTAATTTCTACTCCTGAGAATGTGGATGATTTGTTTGGTACTTGGATTAACAGTTTTAATAAGACTGAAAAAAATCTGGTAATGTTCGGCTGTGGAGCTGTCATTTGGGCGATCTGGCGTTGTCGCAATAATTGTTGTTTTGGGACTGACC-----GAATTGATGATC-CGACTAATGTGATTTTCTCTTGTTGTTATTGGCTTGAAACTTGGGCTATTCGGCAAAAAAAGAAGGCAAGAAAACTGGTGGAGCTCGGAAGTCTCAAAATCAAAAAGATGGCGTGTGAGATCTACAACAAGGCTCGTAATTGGAGGTCAGTTGACAGACGAATCCGATGAAAGAAATCTGTTTTGTTATCTGGCTATTTTGGTTCAACAACTCTGCGGTCGTTCTACTTCCTCTTCCCGGTAGCGCTAAGCTACAGGAAAAACTCTGGGATAGAAGGTTGCTCGATGATCTGTTTTGATCTGTGTGAACTTTGATTTTGGCCAGCTTTGTGATTCTATATGTGTGCTATTAGTAGTCTGGTGCGGTCAGGGTATGGTCCTTAGTTGCTGATAGTTCTGTGCTTTGTCAGCTTTTCATTTCTGGATGCTTATGTGGTATTGTAAGAACATATGTCTCTTTCTATTTCGTAATGAAATAGGGGGTTATTCCCTCTGTCAAAAAAGTAATATTAGTGGTCAAAATAGTTTTTGGATTAGGGCTCGCTCGGACAAGAAAACACCATTTTGTAACGATAGCATCAGATCCTGCAAAGC--------------------------------------------------------------ACGTGTATACTCAAGTCAAGTGGCAGCAAGCCAATTATTTTTTCTTCACCAAACAGATGAAATATCAGGAAATTAATTATATGCCAAGTGGCCCAAGTCCCGAATGGCAGGCGCTTCTTCTACCTGCAGACGAGTAGTACTCGCAGAACCCAAGATTGACCATGGCCAGCGCTGCTGGGTCAACTCTGACACACGGATTCACCGTCCCCCTCTCGTGTCTCA---TCAACGCAGGCCCTCTACAAAAGGCCAAGAAAAAGGAACCTGCCGTGCCCGTCGCGCTCGCGATATGGCTGTGGCCGGCAGCGACGATGCTCCAAGTCCAGCCACCAGAGGCCATGGCGGCACCGTGCGCCTCCTCGGCTACGGACCCCGGACGCCCACGCCGCAACTCACCGAGCGCCTCCTCGACGACAAGCCGCAGCAGCGACCGCACTGCTGCGTCGAGGAGGAGCTCCCCTCCTTCTGGCGCTGGAAGCCGAGCGACC---------------GCGGCCACGTGGAGTGGGCCTCCGTCCGCCAGACATGCAAGGAGTGGATAAAGAACCCCATGAACGTGGCGCTGCTCCTGTGGCTGCTCTGCGTCGGCGTCTCCGGCGGCATGCTCGTGCTCCTCCTCCTCGGCCTGCTCGACGGCGCGTTCCCGGCGACGGCCGACAGGAACCGCTGGATCGAGATCAACAACCAGGTCCTCAACGCGCTCTTCACGCTCATGAGCCTGTACCAGCACCCTGCCCTCTGCCACCACCTCTTCCTGCTCTGCCGCTGGCGCCCGCCCGACGCCGCCGAGCTCCGCGCCGCCTACTGCAAGGAGGGCGCCGCCGCCGCGCCGCGCCACGGGGACCGCGCGCACGTGGCCGTCGTCGTCGCGCTGCTGCACCTCACCGTGCTGTGCCAGTACGTGCTGTGCGGCCTCTACTGGGGCTACACCAGGACCACGCGCCCGGAGCTCGCCGAGGATGGCTTCTTCGCGCTGGGCATCCTCGCGCCGGTCGCCGCCGCGGTGTACACCGTGTGCAGCCCGTTGGGTAAAGGCTACCGGTGCCACGACCTCGCCTCCTGCTCCGTTCCAGCGGCGTCAAAGGCGCAGCCCGCGCCCACTGGGCACGTCGTGGTGGAGCCGGACTGGGCCGGCGGCATGCTCGACT------------GCGACGCGGCGGCCGGGTGCCTCTCCCTGTCGTGCACGTTCTGCGTCTTCGGGTGGAACATGGAGAGGCTGGGCCTGGGCAACGCGTACGTGCACGCCGTCACGTTCGCGCTCCTGTGCTTCGCGCCGCTCTGGGTGCTGGGCGTCTCGGCGCTGCACATCCACAGCCACGTCGTCGGCGACGCCGTGGGCGGCGCCGGCGTGCTGCTCTGCGCGTGCGGCCTGCTGTACGGCGGCTACTGGCGGATACAGATGCGGAGGAGGTTCGGGCTCCCAGGGACCACGGCGTGCTGCGGCTCCAAGTCGCTGACGGACTACGCGCGGTGGCTCTTCTGCTGGCCCTGCGCGCTGGCGCAGGAGGTCCGCACGGCGAGCATGTACCACGTCGACGGCGAGGTCTTCTACTCGAAGACCGTTGACGACGACGATCTCCACGCCGACAGCGGGCAGCGGTGGCTCGCGGCGTCCAAGCATCGTGACGTTTTTAGTGCAGCGGACACGGTTGCAGTGTCACAGCAGTCGCCGGCAAGTGGTCATCGTCTGGTTGTCATTCATGACGAAACGACCATCATGGCTCCACCTGTTCAGGTCGTGGTTGTGCAGGTGGAGGACAAGTGCAGTGTTGTTCGTCACGGGGAGACGAGCGGTTCTTCTTCTTCTTCTATTTCGTCATCGGCGAGCGAGGAAGAGGACGTGTCCTTTTTGGAGTCGAACCGAGAAATGCTGGAAGATGATGCTGATCGTAGTACGTCCTCTGATGGGAGCTGGAGAGTGGAGAAAGTGAAGAGACTGATCAACATGGTCACCCTGGTGTCTCTGCTCATTCTTTTGTACACAAGGGGAATTATTCTGTAGAGAAGCAGTGGAATTAAGGATGTG----TTGTTCTAGATGCTATTTCTCCACTTCTGTTGCTGAAAACAGGATCACAGTGTAGGTTTTGTATAGGGAACTAGTGAAGCACCATGAAATTTATGAAAGTAAACACATTCTTTTAC
>A039
ACCAGCTTCTGGCACAATATTTGGTGTGATGTAGAGCCTTTGTCTTCTAAATATGCTAATTTGTATGATATTGCTTATGATAAAGATATCACAG-T-AAAAAAGCTTTTTCTTCTGAGTTTAGAGCTGTGAATTTCAGAAGAAGGATTTATGGTGCTTTGGAAGTTGAGTATAACAATCTTATTACACAATGTAATAATATTAATATTTCTGAGGAAGAAGATAAATCTGTTTGGCTTCTGGGTGGCAAAGGTTTTTCTGTTAACTCTTTTTACAAAAGAATCAAGTGCTCTCAGACTCCTTTGTCTCCTAGTTTCCTGTGGAAAACTAGACTTCCATATAAGATTAAAGC-TTTTTTGTGGCTTGTTATGCACAAAAAGATTTTAACTAAAGACAATTTGTTCAAGAAAAATTGGAAGGGTAATCTGGATTGTATATTTTGTGGATTTTCAGAATCCATAGACCATTTGTTTTTCCAATGTCCGGTTGCTAGATTTACTTGGAGAATAGTATACTCAGCTCTTGGATTAATTTCTACTCCTGAGAATGTGGATGATTTGTTTGGTACTTGGATTAACAAGTTTAATAAGACTGAAAAAAATCTGGTAATGTTCGGCTGTGGAGCTGTCATTTGGGCGATCTGGCGTTGTCGCAATAATTGTTGCTTTGGGACTGACC-----GAATTGATGATC-CGACTAATGTGATTTTCTCTTGTTGTTATTGGCTTGAAACTTGGGCTATTCGTCAAAAAAAGAAGGCAAGAAAACTGGTGGAGCTCGGAAGTCTCAAAATCAAAAAGATGGCGTGTGAGATCTACAACAAGGCTCGTGGTTGGAGGCCAGTTGACAGACGAATCCGATGAAAGAAATCTGTTTTGTTATCTGGCTATTTTGGTTCAACAACTCTGCGGTCGTTCTACTTCCTCTTCCCGGTAGCGCTAAGCTACAGGAAAAACTCTGGGATAGAATGTTGCTCGATGATCTGTTTTGATCTGTGTGAACTTTGATTTTGGCCAGCTTTGTGATTCTATATGTGTGCTATTAGTAGTCTGGTGCGATCAGGGTATGGTCCTTAGTTGCTGATAGTTCTGTGCTTTGTCAGCTTTTCATTTCTGGATGCTTATGTGGTATTGTAAGAACATATGTCTCTTTCTATTTCGTAATGAAATAGGGGGTTATTCCCTCTGTCAAAAAAGTAATATTAGTGGTCAAAATAGTTTTTGGATTAGGGCTCGCTCGGACAAGAAAACACCATTTTGTAACGATAGCATCAGATCCTGCAAAGC--------------------------------------------------------------ACGTGTATACTCAAGTCAAGTGGCAGCAAGCCAATTATTTTTTCTTCACCAAACAGATGAAATATCAGGAAATTAATTATATGCCAAGTGGCCCAAGTCCCGAATGGCAGGCGCTTCTTCTACCTGCAGACGAGTAGTACTCGCAGAACCCAAGATTGACCATGGCCAGCGCTGCTGGGTCAACTCTGACACACGGATTCACCGTCCCCCTCTCGTGTCTCA---TCAACGCAGGCCCTCTACAAAAGGCCAAGAAAAAGGAACCTGCCGTGCCCGTCGCGCTCGCGATATGGCTGTGGCCGGCAGCGACGATGCTCCAAGTCCAGCCACCAGAGGCCATGGCGGCACCGTGCGCCTCCTCGGCTACGGACCCCGGACGCCCACGCCGCAACTCACCGAGCGCCTCCTCGACGACAAGCCGCAGCAGCGACCGCACTGCTGCGTCGAGGAGGAGCTCCCCTCCTTCTGGCGCTGGAAGCCGAGCGACC---------------GCGGCCACGTGGAGTGGGCCTCCGTCCGCCAGACATGCAAGGAGTGGATAAAGAACCCCATGAACGTGGCGCTGCTCCTGTGGCTGCTCTGCGTCGGCGTCTCCGGCGGCATGCTCGTGCTCCTCCTCCTCGGCCTGCTCGACGGCGCGTTCCCGGCGACGGCCGACAGGAACCGCTGGATCGAGATCAACAACCAGGTCCTCAACGCGCTCTTCACGCTCATGAGCCTGTACCAGCACCCTGCCCTCTGCCACCACCTCTTCCTGCTCTGCCGCTGGCGCCCGCCCGACGCCGCCGAGCTCCGCGCCGCCTACTGCAAGGAGGGCGCCGCCGCCGCGCCGCGCCACGGGGACCGCGCGCACGTGGCCGTCGTCGTCGCGCTGCTGCACCTCACCGTGCTGTGCCAGTACGTGCTGTGCGGCCTCTACTGGGGCTACACCAGGACCACGCGCCCGGAGCTCGCCGAGGATGGCTTCTTCGCGCTGGGCATCCTCGCGCCGGTCGCCGCCGCGGTGTACACCGTGTGCAGCCCGTTGGGTAAAGGCTACCGGTGCCACGACCTCGCCTCCTGCTCCGTTCCAGCGGCGTCAAAGGCGCAGCCCGCGCCCACTGGGCACGTCGTGGTGGAGCCGGACTGGGCCGGCGGCATGCTCGACT------------GCGACGCGGCGGCCGGGTGCCTCTCCCTGTCGTGCACGTTCTGCGTCTTCGGGTGGAACATGGAGAGGCTGGGCCTGGGCAACGCGTACGTGCACGCCGTCACGTTCGCGCTCCTGTGCTTCGCGCCGCTCTGGGTGCTGGGCGTCTCGGCGCTGCACATCCACAGCCACGTCGTCGGCGACGCCGTGGGCGGCGCCGGCGTGCTGCTCTGCGCGTGCGGCCTGCTGTACGGCGGCTACTGGCGGATACAGATGCGGAGGAGGTTCGGGCTCCCAGGGACCACGGCGTGCTGCGGCTCCAAGTCGCTGACGGACTACGCGCGGTGGCTCTTCTGCTGGCCCTGCGCGCTGGCGCAGGAGGTCCGCACGGCGAGCATGTACCACGTCGACGGCGAGGTCTTCTACTCGAAGACCGTTGACGACGACGATCTCCACGCCGACAGCGGGCAGCGGTGGCTCGCGGCGTCCAAGCATCGTGACGTTTTTAGTGCAGCGGACACGGTTGCAGTGTCACAGCAGTCGCCGGCAAGTGGTCATCGTCTGGTTGTCATTCATGACGAAACGACCATCATGGCTCCACCTGTTCAGGTCGTGGTTGTGCAGGTGGAGGACAAGTGCAGTGTTGTTCGTCACGGGGAGACGAGCGGTTCTTCTTCTTCTTCTATTTCGTCATCGGCGAGCGAGGAAGAGGACGTGTCCTTTTTGGAGTCGAACCGAGAAATGCTGGAAGATGATGCTGATCGTAGTACGTCCTCTGATGGGAGCTGGAGAGTGGAGAAAGTGAAGAGACTGATCAACATGGTCACCCTGGTGTCTCTGCTCATTCTTTTGTACACAAGGGGAATTATTCTGTAGAGAAGCAGTGGAATTAAGGATGTG----TTGTTCTAGATGCTATTTCTCCACTTCTGTTGCTGAAAACAGGATCACAGTGTAGGTTTTGTATAGGGAACTAGTGAAGCACCATGAAATTTATGAAAGTAAACACATTCTTTTAC
>A040
ACCAGCTTCTGGCACAATATTTGGTGTGATGTAGAGCCTTTGTCTTCTAAATATGCTAATCTGTATGATATTGCTTATGATAAAGATATCACAG-T-AAAAAAGCTTTTTCTTCTGAGTTTAGAGCTGTGAATTTCAGAAGAAGGATTTATGGTGCTTTGGAAGTTGAGTATAACAATCTTATTACACAATGTAATAATATTAATATTTCTGAGGAAGAAGATAAATCTGTTTGGCTTCTGGGTGGCAAAGGTTTTTCTGTTAACTCTTTTTACAAAAGAATCAAGTGCTCTCAGACTCCTTTGTCTCCTAGTTTCCTATGGAAAACTAGACTTCCATATAAGATTAAAGC-TTTTTTGTGGCTTGCTATGCACAAAAAGATTTTAACTAAAGACAATTTGTTCAAGAAAAATTGGAAGGGTAATCTGGATTGTATCTTTTGTGGATTTTCAGAATCCATAGACCATTTGTTTTTCCAATGTCCGGTTGCTAGATTTACTTGGAGAATAGTTTACTCAGCTCTTGGATTAGTTTCTACTCCTGAGAATGTGGATGATTTGTTTGGTACTTGGATTAACAGTTTTAATAAGACTG-AAAAAATCTGGTAATGTTCGGCTGTGGAGCTGTCATTTGGGCGATCTGGCGTTGTCGCAATAATTGTTGCTTTGGGACTGACC-----GCATTGATGATC-CGACTAATGTGATTTTCTCTTGTTGTTATTGGCTTGAAACTTGGGCTATTCGTCAAAAAAAGAAGGCAAGAAAACTGGTGGAGCTCGGAAGTCTCAAAATCAAAAAGATGGCGTGTGAGATCTACAGCAAGGCTCGTAATTGGAGGTCAGTTGACAGACGAATCCGATGAAAGAAATCTGTTTTGTTATCTGGCTATTTTGGTTCAACAACTCTGCGGTCGTTCTACTTCCTCTTCCCGGTAGCGCTAAGCTACAGGAAAAACTCTGGGATAGAAGGTTGCTCGATGATCTGTTTTGATCTGTGTGAACTTTGATTTTGGCCAGCTTTGTGATTCTATATGTGTGCTATTAGTAGTCTGGTGCGGTCAGAGTATGGTCCTTAGTTGCTGATAGTTCTGTGCTTTGTCAGCTTTTCATTTCTGGATGCTTATGTGGTATTGTAAGAACATATGTCTCTTTCTATTTCGTAATGAAATAGGGGGTTATTCCCTCTGTCAAAAAAGTAATATTAGTGGTCAAAATAGTTTTTGGATTAGGGCTCGCTCGGACAAGAAAACACCATTTTGTAACGATAGCATCAGATCCTGCAAAGC--------------------------------------------------------------ACGTGTATACTCAAGTCAAGTGGCAGCAAGCCAATTATTTTTTCTTCACCAAACAGATGAAATATCAGGAAATTAATTATATG---------CCAAGTCCCGAATGGCAGGCGCTTCTTCTACCTGCAGACGAGTAGTACTCGCAGAACCCAAGATTGACCATGGCCAGCGCTGCTGGGTCAACTCTGACACACGGATTCACCGTCCCCCTCTCGTGTCTCA---TCAACGCAGGCCCTCTACAAAAGGCCAAGAAAAAGGAACCTGCCGTGCCCGTCGCGCTCGCGATATGGCTGTGGCCGGCGGCGACGATGCTCCAAGTCCAGCCACCAGAGGCCATGGCGGCACCGTGCGCCTCCTCGGCTACGGACCCCGGACGCCCACGCCGCAACTCACCGAGCGCCTCCTCGACGACAAGCCGCAGCAGCGACCGCACTGCTGCGTCGAGGAGGAGCTCCCCTCCTTCTGGCGCTGGAAGCCGAGCGACC---------------GCGGCCACGTGGAGTGGGCCTCCGTCCGCCAGACATGCAAGGAGTGGATAAAGAACCCCATGAACGTGGCGCTGCTCCTGTGGCTGCTCTGCGTCGGCGTCTCCGGCGGCATGCTCGTGCTCCTCCTCCTCGGCCTGCTCGACGGCGCGTTCCCGGCGACGGCCGACAGGAACCGCTGGATCGAGATCAACAACCAGGTCCTCAACGCGCTCTTCACGCTCATGAGCCTGTACCAGCACCCTGCCCTCTGCCACCACCTCTTCCTGCTCTGCCGCTGGCGCCCGGCCGACGCCGCCGAGCTCCGCGCCGCCTACTGCAAGGAGGGCGCCGCCGCCGCGCCGCGCCACGGGGACCGCGCGCACGTGGCCGTCGTCGTCGCGCTGCTGCACCTCACCGTGCTGTGCCAGTACGTGCTGTGCGGCCTCTACTGGGGCTACACCAGGACCACGCGCCCGGAGCTCGCCGAGGACGGCTTCTTCGCGCTGGGCATCCTCGCGCCGGTCGCCGCCGCGGTGTACACCGTGTGCAGCCCGTTGGGTAAAGGCGACCGGTGCCACGACCTCGCCTCCTGCTCCGTTCCAGCGGCGTCAAAGGCGCAGCCCGCGCCCACTGGGCACGTCGTGGTGGAGCCGGACTGGGCCGGCGGCATGCTCGACT------------GCGACGCGGCGGCCGGGTGCCTCTCCCTGTCGTGCACGTTCTGCGTCTTCGGGTGGAACATGGAGAGGCTGGGCCTGGGCAACGCGTACGTGCACGCCGTCACGTTCGCGCTCCTGTGCTTCGCGCCGCTCTGGGTGCTGGGCGTCTCGGCGCTGCACATCCACAGCCACGTCGTCGGCGACGCCGTGGGCGGCGCCGGCGTGCTGCTCTGCGCGTGCGGCCTGCTGTACGGCGGCTACTGGCGGATACAGATGCGGAGGAGGTTCGGGCTCCCAGGGACCACGGCGTGCTGCGGCTCCAAGTCGCTGACGGACTACGCGCGGTGGCTCTTCTGCTGGCCCTGCGCGCTGGCGCAGGAGGTCCGCACGGCGAGCATGTACCACGTCGACGGCGAGGTCTTCTACTCGAAGACCGTTGACGACGACGATCGCCACGCCGGCAGCGGGCAGCGGTGGCTCGCGGCGTCCAAGCATCGTGACGTTTTTAGTGCAGCGGACACGGTTGCAGTGTCACAGCAGTCGGCGGCAAGTGGTCATCGTCTGGTTGTCATTCATGACGAAACGAC---CATGGCTCCACCTGTTCAGGTCGTGGTTGTGCCGGTGGAAGACAAGTGCAGTGTTGTTCGTCACGGGGAGACGAGCTG---TTCTTCTTCTTCTATTTCGTCATCGGCGAGCGAGGAAGAGGACGTGTCCTTTTTGGAGTCGAACCGAGAAATGCTGGAAGATGATGTTGATCGTAGTACGTCGTCTGATGGGAGTTGGAGAGTGGAGAAAGTGAAGAGACTGATCAATATGGTCACCCTGGTGTCTATGCTCATTCTTTTATACACAAGGGGAATTATTCTGTAGAGAAGCAGTGGAATTAAGGTTGTGTCCCTTGTTCTAGATGCTATTTCTCCACTTTTGTTGCTGAAAACAGGATCACAGTGTAGGTTTTGTATAGTGAACTAATGAAGCACCATGAAATTTTTGAAAGTAAACACATTCTTTTAC
>A041
ACCAGCTTCTGGCACAATATTTGGTGTGATGTAGAGCCTTTGTCTTCTAAATATGCTAATTTGTATGATATTGCTTATGATAAAGATATCACAGTT-AAAAAAGCTTTTTCTTCTGAGTTTAGAGCTGTGAATTTCAGAAGAAGGATTTATGGTGCTTTGGAAGTTGAATATAACAATCTTATTACACAATGTAATAATTTTAATATTTCTGAGGAAGAAGATAAATATGTTTGGCTTCTGGGTGACAAAGGTTTTTCTGTTAACTCTTTTTACAAAAGAATCAAGTGCTCTCAGACTCCTTTGTCTCCTAGTTTCCTGTGGAAAACTAGACTTCCATATAAGATTAAAGC-TTTTTTGTGGCTTGTTATGCACAAAAAGATTTTAACTAAAGACAATTTGTTCAAGAAAGATTGGAAGGGTAATTTGGATTGTATATTTTGTGGATTTTCAGAATCCATGGACCATTTGTTTTTCCACTGTCCGGTTGCTAGATTTACTTGGAGAATAATATACTCAGCTCTTGGATTAATTTCTACTCCTGAGAATGTGGATGATTTGTTTGGTACTTGGATTAACAGTTTTAATAAGACTGAAAAAAATCTGGTAATGTTCGGCTGTGGAGCTGTCATTTGGGCGATCTGGCGTTGTCGCAATAATTGTTGTTTTGGGACTGACC-----GAATTGATGATC-CGACTAATGTGATTTTCTCTTGTTGTTATTGGCTTGAAACTTGGGCTATTCGTCAAAAAAAGAAGGCAAGAAAACTGGTGGAGCTCGGAAGTCTCAAAATCAAAAAGATGGCGTGTGAGATCTACAACAAGGCTCGTGGTTGGAGGCCAGTTGACAGACGAATCCGATGAAAGAAATCTGTTTTGTTATCTGGCTATTTTGGTTCAACAACTCTGCGGTCGTTCTACTTCCTCTTCCCGGTAGCGCTAAGCTACAGGAAAAACTCTGGGATAGAATGTTGCTCGATGATCTGTTTTGATCTGTGTGAACTTTGATTTTGGCCAGCTTTGTGATTCTATATGTGTGCTATTAGTAGTCTGGTGCGATCAGGGTATGGTCCTTAGTTGCTGATAGTTCTGTGCTTTGTCAGCTTTTCATTTCTGGATGCTTATGTGGTATTGTAAGAACATATGTCTCTTTCTATTTCGTAATGAAATAGGGGGTTATTCCCTCTGTCAAAAAAGTAATATTAGTGGTCAAAATAGTTTTTGGATTAGGGCTCGCTCGGACAAGAAAACACCATTTTGTAACGATAGCATCAGATCCTGCAAAGC--------------------------------------------------------------ACGTGTATACTCAAGTCAAGTGGCAGCAAGCCAATTATTTTTTCTTCACCAAACAGATGAAATATCAGGAAATTAATTATATGCCAAGTGGCCCAAGTCCCGAATGGCAGGCGCTTCTTCTACCTGCAGACGAGTAGTACTCGCAGAACCCAAGATTGACCATGGCCAGCGCTGCTGGGTCAACTCTGACACACGGATTCACCGTCCCCCTCTCGTGTCTCA---TCAACGCAGGCCCTCTACAAAAGGCCAAGAAAAAGGAACCTGCCGTGCCCGTCGCGCTCGCGATATGGCTGTGGCCGGCAGCGACGATGCTCCAAGTCCAGCCACCAGAGGCCATGGCGGCACCGTGCGCCTCCTCGGCTACGGACCCCGGACGCCCACGCCGCAACTCACCGAGCGCCTCCTCGACGACAAGCCGCAGCAGCGACCGCACTGCTGCGTCGAGGAGGAGCTCCCCTCCTTCTGGCGCTGGAAGCCGAGCGACC---------------GCGGCCACGTGGAGTGGGCCTCCGTCCGCCAGACATGCAAGGAGTGGATAAAGAACCCCATGAACGTGGCGCTGCTCCTGTGGCTGCTCTGCGTCGGCGTCTCCGGCGGCATGCTCGTGCTCCTCCTCCTCGGCCTGCTCGACGGCGCGTTCCCGGCGACGGCCGACAGGAACCGCTGGATCGAGATCAACAACCAGGTCCTCAACGCGCTCTTCACGCTCATGAGCCTGTACCAGCACCCTGCCCTCTGCCACCACCTCTTCCTGCTCTGCCGCTGGCGCCCGCCCGACGCCGCCGAGCTCCGCGCCGCCTACTGCAAGGAGGGCGCCGCCGCCGCGCCGCGCCACGGGGACCGCGCGCACGTGGCCGTCGTCGTCGCGCTGCTGCACCTCACCGTGCTGTGCCAGTACGTGCTGTGCGGCCTCTACTGGGGCTACACCAGGACCACGCGCCCGGAGCTCGCCGAGGATGGCTTCTTCGCGCTGGGCATCCTCGCGCCGGTCGCCGCCGCGGTGTACACCGTGTGCAGCCCGTTGGGTAAAGGCTACCGGTGCCACGACCTCGCCTCCTGCTCCGTTCCAGCGGCGTCAAAGGCGCAGCCCGCGCCCACTGGGCACGTCGTGGTGGAGCCGGACTGGGCCGGCGGCATGCTCGACT------------GCGACGCGGCGGCCGGGTGCCTCTCCCTGTCGTGCACGTTCTGCGTCTTCGGGTGGAACATGGAGAGGCTGGGCCTGGGCAACGCGTACGTGCACGCCGTCACGTTCGCGCTCCTGTGCTTCGCGCCGCTCTGGGTGCTGGGCGTCTCGGCGCTGCACATCCACAGCCACGTCGTCGGCGACGCCGTGGGCGGCGCCGGCGTGCTGCTCTGCGCGTGCGGCCTGCTGTACGGCGGCTACTGGCGGATACAGATGCGGAGGAGGTTCGGGCTCCCAGGGACCACGGCGTGCTGCGGCTCCAAGTCGCTGACGGACTACGCGCGGTGGCTCTTCTGCTGGCCCTGCGCGCTGGCGCAGGAGGTCCGCACGGCGAGCATGTACCACGTCGACGGCGAGGTCTTCTACTCGAAGACCGTTGACGACGACGATCTCCACGCCGACAGCGGGCAGCGGTGGCTCGCGGCGTCCAAGCATCGTGACGTTTTTAGTGCAGCGGACACGGTTGCAGTGTCACAGCAGTCGCCGGCAAGTGGTCATCGTCTGGTTGTCATTCATGACGAAACGACCATCATGGCTCCACCTGTTCAGGTCGTGGTTGTGCAGGTGGAGGACAAGTGCAGTGTTGTTCGTCACGGGGAGACGAGCGGTTCTTCTTCTTCTTCTATTTCGTCATCGGCGAGCGAGGAAGAGGACGTGTCCTTTTTGGAGTCGAACCGAGAAATGCTGGAAGATGATGCTGATCGTAGTACGTCCTCTGATGGGAGCTGGAGAGTGGAGAAAGTGAAGAGACTGATCAACATGGTCACCCTGGTGTCTCTGCTCATTCTTTTGTACACAAGGGGAATTATTCTGTAGAGAAGCAGTGGAATTAAGGATGTG----TTGTTCTAGATGCTATTTCTCCACTTCTGTTGCTGAAAACAGGATCACAGTGTAGGTTTTGTATAGGGAACTAGTGAAGCACCATGAAATTTATGAAAGTAAACACATTCTTTTAC
>A042
ACCAGCTTCTGGCACAATATTTGGTGTGATGTTGAACCTTTGTCTTCTAAATATGCTAATCTGTATGATATTGCTTATGATAAAGATATCACAGTT-AAAAAAGCTTTTTCTTCTGAGTTTAGAGCTGTGAATTTCAGAAGAAGGATTTATGGTGCTTTGGAAGTTGAATATAACAATCTTATTACACAATGTAATAATTTTAATATTTCTGAGGAAGAAGATAAATCTGTTTGGCTTCTGGGTGACAAAGGTTTTTCTGTTAACTCTTTTTACAAAAGAATCAAGTGCTCTCAGACTCCTTTGTCTCCTAGTTTCCTGTGGAAAACTAGACTTCCATATAAGATTAAAGC-TTTTTTGTGGCTTGTTATGCACAAAAAGATTTTAACTAAGGACAATTTGTTCAAGAAAGATTGGAAGGGTAATTTGGATTGTATCTTTTGTGGATTTTCAGAATCCATGGACCATTTGTTTTTCCACTGTCCGGTTGCTAGATTTACTTGGAGAATAATATACTCAGCTCTTGGATTAATTTCTACTCCTGAGAATGTGGATGATTTGTTTGGTACTTGGATTAACAGTTTTAATAAGACTGAAAAAAATCTGGTAATGTTCGGCTGTGGAGCTGTCATTTGGGCGATCTGGCGTTGTCGCAATAATTGTTGTTTTGGGACTGACC-----GAATTGATGATC-CGACTAATGTGATTTTCTCTTGTTGTTATTGGCTTGAAACTTGGGCTATTCGGCAAAAAAAGAAGGCAAGAAAACTGGTGGAGCTCGGAAGTCTCAAAATCAAAAAGATGGCGTGTGAGATCTACAACAAGGCTCGTAATTGGAGGTCAGTTGACAGACGAATCCGATGAAAGAAATCTGTTTTGTTATCTGGCTATTTTGGTTCAACAACTTTGCGGCCGTTCTACTTCCTCTTCCCGGTAGCGCTAAGCTACAGGAAAAACTCTGGGATAGAAGGTTGCTCGATGATCTGTTTTGATCTGTGTGAACTTTGATTTTGGCCAGCTTTGTGATTCTATATGTGTGCTATTAGTAGTCTGGTGCGGTCAGAGTATGGTCCTTAGTTGCTGATAGTTCTGTGCTTTGTCAGCTTTTCATTTCTGGATGCTTATGTGGTATTGTAAGAACATATGTCTCTTTCTATTTCGTAATGAAATAGGGGGTTATTCCCTCTGTCAAAAAAGTAATATTAGTGGTCAAAATAGTTTTTGGATTAGGGCTCGCTCGGACAAGAAAACACCATTTTGTAACGATAGCATCAGATCCTGCAAAGA--------------------------------------------------------------ACGTGTATACTCAAGTCAAGTGGCAGCAAGCCAATTATTTTTTCTTCACCAAACAGATGAAATATCAGGAAATTAATTATATGCCAAGTGGCCCAAGTCCCGAATGGCAGGCGCTTCTTCTACCTGCAGACGAGTAGTACTCGCAGAACCCAAGATTGACCATGGCCAGCGCTGCTGGGTCAACTCTGACACACGGATTCACCGTCCCCCTCTCGTGTCTCA---TCAACGCAGGCCCTCTACAAAAGGCCAAGAAAAAGGAACCTGCCGTGCCCGTCGCGCTCGCGATATGGCTGTGGCCGGCAGCGACGATGCTCCAAGTCCAGCCACCAGAGGCCATGGCGGCACCGTGCGCCTCCTCGGCTACGGACCCCGGACGCCCACGCCGCAACTCACCGAGCGCCTCCTCGACGACAAGCCGCAGCAGCGACCGCACTGCTGCGTCGAGGAGGAGCTCCCCTCCTTCTGGCGCTGGAAGCCGAGCGACC---------------GCGGCCACGTGGAGTGGGCCTCCGTCCGCCAGACATGCAAGGAGTGGATAAAGAACCCCATGAACGTGGCGCTGCTCCTGTGGCTGCTCTGCGTCGGCGTCTCCGGCGGCATGCTCGTGCTCCTCCTCCTCGGCCTGCTCGACGGCGCGTTCCCGGCGACGGCCGACAGGAACCGCTGGATCGAGATCAACAACCAGGTCCTCAACGCGCTCTTCACGCTCATGAGCCTGTACCAGCACCCTGCCCTCTGCCACCACCTCTTCCTGCTCTGCCGCTGGCGCCCGCCCGACGCCGCCGAGCTCCGCGCCGCCTACTGCAAGGAGGGCGCCGCCGCCGCGCCGCGCCACGGGGACCGCGCGCACGTGGCCGTCGTCGTCGCGCTGCTGCACCTCACCGTGCTGTGCCAGTACGTGCTGTGCGGCCTCTACTGGGGCTACACCAGGACCACGCGCCCGGAGCTCGCCGAGGATGGCTTCTTCGCGCTGGGCATCCTCGCGCCGGTCGCCGCCGCGGTGTACACCGTGTGCAGCCCGTTGGGTAAAGGCTACCGGTGCCACGACCTCGCCTCCTGCTCCGTTCCAGCGGCGTCAAAGGCGCAGCCCGCGCCCACTGGGCACGTCGTGGTGGAGCCGGACTGGGCCGGCGGCATGCTCGACT------------GCGACGCGGCGGCCGGGTGCCTCTCCCTGTCGTGCACGTTCTGCGTCTTCGGGTGGAACATGGAGAGGCTGGGCCTGGGCAACGCGTACGTGCACGCCGTCACGTTCGCGCTCCTGTGCTTCGCGCCGCTCTGGGTGCTGGGCGTCTCGGCGCTGCACATCCACAGCCACGTCGTCGGCGACGCCGTGGGCGGCGCCGGCGTGCTGCTCTGCGCGTGCGGCCTGCTGTACGGCGGCTACTGGCGGATACAGATGCGGAGGAGGTTCGGGCTCCCAGGGACCACGGCGTGCTGCGGCTCCAAGTCGCTGACGGACTACGCGCGGTGGCTCTTCTGCTGGCCCTGCGCGCTGGCGCAGGAGGTCCGCACGGCGAGCATGTACCACGTCGACGGCGAGGTCTTCTACTCGAAGACCGTTGACGACGACGATCTCCACGCCGACAGCGGGCAGCGGTGGCTCGCGGCGTCCAAGCATCGTGACGTTTTTAGTGCAGCGGACACGGTTGCAGTGTCACAGCAGTCGCCGGCAAGTGGTCATCGTCTGGTTGTCATTCATGACGAAACGACCATCATGGCTCCACCTGTTCAGGTCGTGGTTGTGCAGGTGGAGGACAAGTGCAGTGTTGTTCGTCACGGGGAGACGAGCGGTTCTTCTTCTTCTTCTATTTCGTCATCGGCGAGCGAGGAAGAGGACGTGTCCTTTTTGGAGTCGAACCGAGAAATGCTGGAAGATGATGCTGATCGTAGTACGTCCTCTGATGGGAGCTGGAGAGTGGAGAAAGTGAAGAGACTGATCAACATGGTCACCCTGGTGTCTCTGCTCATTCTTTTGTACACAAGGGGAATTATTCTGTAGAGAAGCAGTGGAATTAAGGATGTG----TTGTTCTAGATGCTATTTCTCCACTTCTGTTGCTGAAAACAGGATCACAGTGTAGGTTTTGTATAGGGAACTAGTGAAGCACCATGAAATTTATGAAAGTAAACACATTCTTTTAC
>A044
ACCAGCTTCTGGCACAATATTTGGTGTGATGTAGAGCCTTTGTCTTCTAAATATGCTAATATGTATGATATTGCTTATGATAAAGATATCACGG-T-AAAAAAGCTTTTTCTTCTGAGTTTAGAGCTGTGAATTTCAGAAGAAGGATTTATGGTGCTTTGGAAGTTGAGTATAACAATCTTATTACACAATGTAATAATATTAATATTTCTGAGGAAGAAGATAAAACTGTTTGGCTTCTGGGTGGCAAAGGTTTTTCTGTTAACTCTTTTTACAAAAGAATCAAGTGCTCTCAGACTCCTTTGTCTCCTAGTTTCCTGTGGAAAACTAGACTTCCATATAAGATTAAAGC-TTTTTTGTGGCTTGTTATGCACAAAAAGATTTTAACTAAAGACAATTTGTTCAAGAAAAATTGGAAGGGTAATCTGGATTGTATCTTTTGTGGATTTTCAGAATCCATAGACCATTTGTTTTTCCAATGTCCGGTTGCTAGATTTACTTGGAGAATAGTTTACTCAGCTCTTGGATTAGTTTCTACTCCTGAGAATGTGGATGATTTGTTTGGTACTTGGATTAACAGTTTTAATAAGACTGAAAAAAATCTGGTAATGTTCGGCTGTGGAGCTGTCATTTGGGCGATCTGGCGTTGTCGCAATAATTGTTGCTTTGGGACTGACC-----GCATTGATGATC-CGACTAATGTGATTTTCTCTTGTTGTTATTGGCTTGAAACTTGGGCTATTCGTCAAAAAAAGAAGGCAAGAAAACTGGTGGAGCTCGGAAGTCTCAAAATCAAAAAGATGGCGTGTGAGATCTACAGCAAGGCTCGTAATTGGAGGTCAGTTGACAGACGAATCCGATGAAAGAAATCTGTTTTGTTATCTGGCTATTTTGGTTCAACAACTCTGCGGTCGTTCTACTTCCTCTTCCCGGTAGCGCTAAGCTACAGGAAAAACTCTGGGATAGAAGGTTGCTCGATGATCTGTTTTGATCTGTGTGAACTTTGATTTTGGCCAGCTTTGTGATTCTATATGTGTGCTATTAGTAGTCTGGTGCGGTCAGAGTATGGTCCTTAGTTGCTGATAGTTCTGTGCTTTATCAGCTTTTCATTTCTGGATGCTTATGTGGTATTGTAAGAACATATGTCTCTTTCTATTTCGTAATGAAATAGGGGGTTATTCCCTCTGTCAAAAAAGTAATATTAGTGGTCAAAATAGTTTTTGGATTAGGGCTCGCTCGGACAAGAAAACACCATTTTGTAACGATAGCATCAGATCCTGCAAAGA--------------------------------------------------------------ACGTGTATACTCAAGTCAAGTGGCAGCAAGCCAATTATTTTTTCTTCACCAAACAGATGAAATATCAGGAAATTAATTATATG---------CCAAGTCCCGAATGGCAGGCGCTTCTTCTACCTGCAGACGAGTAGTACTCGCAGAACCCAAGATTGACCATGGCCAGCGCTGCTGGGTCAACTCTGACACACGGATTCACCGTCCCCCTCTCGTGTCTCA---TCAACGCAGGCCCTCTACAAAAGGCCAAGAAAAAGGAACCTGCCGTGCCCGTCGCGCTCGCGATATGGCTGTGGCCGGCAGCGACGATGCTCCAAGTCCAGCCACCAGAGGCCATGGCGGCACCGTGCGCCTCCTCGGCTACGGACCCCGGACGCCCACGCCGCAACTCACCGAGCGCCTCCTCGACGACAAGCCGCAGCAGCGACCGCACTGCTGCGTCGAGGAGGAGCTCCCCTCCTTCTGGCGCTGGAAGCCGAGCGACC---------------GCGGCCACGTGGACTGGGCCTCCGTCCGCCGGACGTGCAAGGAGTGGATCAAGAACCCCATGAACGTGGCGCTGCTCCTGTGGCTGCTCTGCGTCGGCGTCTCCGGCGGCATGCTCGTGCTCCTCCTCCTCGGCCTGCTCGACAGCGCGTTCCAGGGGACGGCCGACAGGAACCGCTGGATCGAGATCAACAACCAGGTCCTCAACGCGCTCTTCACGCTCATGAGCCTGTACCAGCACCCTGCCCTCTGCCACCACCTCTTCCTGCTCTGCCGCTGGCGCCCGGCCGACGCCGCCGAGCTCCGCGCCGCCTACTGCAAGGAGGGCGCCGCCGCCGCGCCGCGCCACGGGGACCGCGCGCACGTGGCCGTCGTCGTCGCGCTGCTGCACCTCACCGTGCTGTGCCAGTACGTGCTGTGCGGCCTCTACTGGGGCTACACCAGGACCACGCGCCCGGAGCTCGCCGAGGACGGCTTCTTCGCGCTGGGCATCCTAGCGCCGGTCGCCGCCGCGGTGTACACCGTGTGCAGCCCGTTGGGTAAAGGCGACCGGTGCCACGACCTCGCCTCCTGCTCCGTTCCAGCCTCGACAAAGGCGCAGCCCACGCCCACTGGGCACGTCGTGCTGGAGCCGGACTGGGCCGGCGGCATGCTCGACT---GCGGCGGCGGCGACGCGGCGGCCGGGTGCCTCTCCCTGTCGTGCACGTTCTGCGTCTTCGGGTGGAACATGGAGAGGCTGGGCCTGGGCAACGCGTACGTGCACGCCGTCACGTTCGCGCTCCTGTGCTTCGCGCCGCTCTGGGTGCTGGGCGTCTCGGCGCTGCACATCCACAGCCACGTCGTCGGCGACGCCGTGGGCGGCGCCGGCGTGCTACTCTGCGCGTGCGGCCTGCTGTACGGCGGCTACTGGCGGATACAGATGCGGAGGAGGTTCGGGCTCCCAGGGACCACGGCGTGCTGCGGCTCCAAGTCGCTGACGGACTACGCGCGGTGGCTCTTCTGCTGGCCCTGCGCGCTGGCGCAGGAGGTCCGCACGGCGAGCATGTACCACGTCGACGGCGAGGTCTTCTACTCGAAGACCGTTGACCACGACGATCTCCACGCCGACAGCGGGAAGCGGTGGCTCGCGGTGTCCAAGCATCGTGACGTTTTTAGTGCAGCGGACACGGTTGCAGTGTCACAGCAGTCGGCGGCAAGTGGTCATCGTCTGGTTGTCATTCATGACGAAACGACCATCATGGCTCCACCTGTTCAGGTCGTGGTTGTGCAGGTGGAAGACAAGTGCAGTGTTGTTCGTCACGGGGAGACGAGCGG---TTCTTCTTCTTCTATTTCGACATCGGCGAGCGAGGAAGAGGACGTGTCCTTTTTGGAGTCGAACCGAGAAATGCTGGAAGATGATGCTGATCGTAGTACGTCGTCTGATGGGAGCTGGAGAGTGGAGAAAGTGAAGAGACTGATCAATATGGTCACCCTGGTGTCTCTGCTCATTCTTTTGTACACAAGGGGAATTATTCTGTAGAGAAGCAGTGGAATTAAGGATGTG----TTGTTCTAGATGCTATTTCTCCACTTCTGTTGCTGAAAACAGGATCACAGTGTAGGTTTTGTATAGGGAACTAGTGAAGCACCATGCAATTTTTGAAAGTAAACTCATTCTTATAC
>A046
ACCAGCTTCTGGCACAATATTTGGTGTGATGTTGAACCTTTGTCTTCTAAATATGCTAATCTGTATGATATTGCTTATGATAAAGATATCACAGTT-AAAAAAGCTTTTTCTTCTGAGTTTAGAGCTGTGAATTTCAGAAGAAGGATTTATGGTGCTTTGGAAGTTGAATATAACAATCTTATTACACAATGTAATAATTTTAATATTTCTGAGGAAGAAGATAAATATGTTTGGCTTCTGGGTGACAAAGGTTTTTCTGTTAACTCTTTTTACAAAAGAATCAAGTGCTCTCAGACTCCTTTGTCTCCTAGTTTCCTGTGGAAAACTAGACTTCCATATAAGATTAAAGC-TTTTTTGTGGCTTGTTATGCACAAAAAGATTTTAACTAAAGACAATTTGTTCAAGAAAGATTGGAAGGGTAATTTGGATTGTATCTTTTGTGGATTTTCAGAATCCATGGACCATTTGTTTTTCCACTGTCCGGTTGCTAGATTTACTTGGAGAATAATATACTCAGCTCTTGGATTAATTTCTACTCCTGAGAATGTGGATGATTTGTTTGGTACTTGGATTAACAGTTTTAATAAGACTGAAAAAAATCTGGTAATGTTCGGCTGTGGAGCTGTCATTTGGGCGATCTGGCGTTGTCGCAATAATTGTTGTTTTGGGACTGACC-----GAATTGATGATC-CGACTGATGTGATTTTCTCTTGTTGTTATTGGCTTGAAACTTGGGCTATTCGGCAAAAAAAGAAGGCAAGAAAACTGGTGGAGCTCGGAAGTCTCAAAATCAAAAAGATGGCGTGTGAGATCTACAGCAAGGCTCGTAATTGGAGGTCAGTTGACAGACGAATCCGATGAAAGAAATCTGTTTTGTTATCTGGCTATTTTGGTTCAACAACTCTGCGGTCGTTCTACTTCCTCTTCCCGGTAGCGCTAAGCTACAGGAAAAACTCTGGGATAGAAGGTTGCTCGATGATCTGTTTTGATCTGTGTGAACTTTGATTTTGGCCAGCTTTGTGATTCTATATGTGTGCTATTAGTAGTCTGGTGCGGTCAGAGTATGGTCCTTAGTTGCTGATAGTTCTGTGCTTTATCAGCTTTTCATTTCTGGATGCTTATGTGGTATTGTAAGAACATATGTCTCTTTCTATTTCGTAATGAAATAGGGGGTTATTCCCTCTGTCAAAAAAGTAATATTAGTGGTCAAAATAGTTTTTGGATTAGGGCTCGCTCGGACAAGAAAACACCATTTTGTAACGATAGCATCAGATCCTGCAAAGC--------------------------------------------------------------ACGTGTATACTCAAGTCAAGTGGCAGCAAGCCAATTATTTTTTCTTCACCAAACAGATGAAATATCAGGAAATTAATTATATGCCAAGTGGCCCAAGTCCCGAATGGCAGGCGCTTCTTCTACCTGCAGACGAGTAGTACTCGCAGAACCCAAGATTGACCATGGCCAGCGCTGCTGGGTCAACTCTGACACACGGATTCACCGTCCCCCTCTCGTGTCTCA---TCAACGCAGGCCCTCTACAAAAGGCCAAGAAAAAGGAACCTGCCGTGCCCGTCGCGCTCGCGATATGGCTGTGGCCGGCAGCGACGATGCTCCAAGTCCAGCCACCAGAGGCCATGGCGGCACCGTGCGCCTCCTCGGCTACGGACCCCGGACGCCCACGCCGCAACTCACCGAGCGCCTCCTCGACGACAAGCCGCAGCAGCGACCGCACTGCTGCGTCGAGGAGGAGCTCCCCTCCTTCTGGCGCTGGAAGCCGAGCGACC---------------GCGGCCACGTGGAGTGGGCCTCCGTCCGCCAGACATGCAAGGAGTGGATAAAGAACCCCATGAACGTGGCGCTGCTCCTGTGGCTGCTCTGCGTCGGCGTCTCCGGCGGCATGCTCGTGCTCCTCCTCCTCGGCCTGCTCGACGGCGCGTTCCCGGCGACGGCCGACAGGAACCGCTGGATCGAGATCAACAACCAGGTCCTCAACGCGCTCTTCACGCTCATGAGCCTGTACCAGCACCCTGCCCTCTGCCACCACCTCTTCCTGCTCTGCCGCTGGCGCCCGCCCGACGCCGCCGAGCTCCGCGCCGCCTACTGCAAGGAGGGCGCCGCCGCCGCGCCGCGCCACGGGGACCGCGCGCACGTGGCCGTCGTCGTCGCGCTGCTGCACCTCACCGTGCTGTGCCAGTACGTGCTGTGCGGCCTCTACTGGGGCTACACCAGGACCACGCGCCCGGAGCTCGCCGAGGATGGCTTCTTCGCGCTGGGCATCCTCGCGCCGGTCGCCGCCGCGGTGTACACCGTGTGCAGCCCGTTGGGTAAAGGCTACCGGTGCCACGACCTCGCCTCCTGCTCCGTTCCAGCGGCGTCAAAGGCGCAGCCCGCGCCCACTGGGCACGTCGTGGTGGAGCCGGACTGGGCCGGCGGCATGCTCGACT------------GCGACGCGGCGGCCGGGTGCCTCTCCCTGTCGTGCACGTTCTGCGTCTTCGGGTGGAACATGGAGAGGCTGGGCCTGGGCAACGCGTACGTGCACGCCGTCACGTTCGCGCTCCTGTGCTTCGCGCCGCTCTGGGTGCTGGGCGTCTCGGCGCTGCACATCCACAGCCACGTCGTCGGCGACGCCGTGGGCGGCGCCGGCGTGCTGCTCTGCGCGTGCGGCCTGCTGTACGGCGGCTACTGGCGGATACAGATGCGGAGGAGGTTCGGGCTCCCAGGGACCACGGCGTGCTGCGGCTCCAAGTCGCTGACGGACTACGCGCGGTGGCTCTTCTGCTGGCCCTGCGCGCTGGCGCAGGAGGTCCGCACGGCGAGCATGTACCACGTCGACGGCGAGGTCTTCTACTCGAAGACCGTTGACGACGACGATCTCCACGCCGACAGCGGGCAGCGGTGGCTCGCGGCGTCCAAGCATCGTGACGTTTTTAGTGCAGCGGACACGGTTGCAGTGTCACAGCAGTCGCCGGCAAGTGGTCATCGTCTGGTTGTCATTCATGACGAAACGACCATCATGGCTCCACCTGTTCAGGTCGTGGTTGTGCAGGTGGAGGACAAGTGCAGTGTTGTTCGTCACGGGGAGACGAGCGGTTCTTCTTCTTCTTCTATTTCGTCATCGGCGAGCGAGGAAGAGGACGTGTCCTTTTTGGAGTCGAACCGAGAAATGCTGGAAGATGATGCTGATCGTAGTACGTCCTCTGATGGGAGCTGGAGAGTGGAGAAAGTGAAGAGACTGATCAACATGGTCACCCTGGTGTCTCTGCTCATTCTTTTGTACACAAGGGGAATTATTCTGTAGAGAAGCAGTGGAATTAAGGATGTG----TTGTTCTAGATGCTATTTCTCCACTTCTGTTGCTGAAAACAGGATCACAGTGTAGGTTTTGTATAGGGAACTAATGAAGCACCATGAAATTTATGAAAGTAAACACATTCTTTTAC
>A047
ACCAGCTTCTGGCACAATATTTGGTGTGATGTAGAGCCTTTGTCTTCTAAATATGCTAATCTGTATGATATTGCTTATGATAAAGATATCACAG-T-AAAAAAGCTTTTTCTTCTGAGTTTAGAGCTGTGAATTTCAGAAGAAGGATTTATGGTGCTTTGGAAGTTGAGTATAACAATCTTATTACACAATGTAATAATATTAATATTTCTGAGGAAGAAGATAAATCTGTTTGGCTTCTGGGTGGCAAAGGTTTTTCTGTTAACTCTTTTTACAAAAGAATCAAGTGCTCTCAGACTCCTTTGTCTCCTAGTTTCCTGTGGAAAACTAGACTCCCATATAAGATAAAAGC-TTTTTTGTGGCTTGTTATGCACAAAAAGATTTTAACTAAAGACAATTTGTTCAAGAAAAATTGGAAGGGTAATCTGGATTGTATCTTTTGTGGATTTTCAGAATCCATAGACCATTTGTTTTTCCAATGTCCGGTTGCTAGATTTACTTGGAGAATAGTATACTCAGCTCTTGGATTAGTTTCTACTCCTGAGAATGTGGATGATTTGTTTGGTACTTGGATTAACAGTTTTAATAAGACTGAAAAAAATCTGGTAATGTTCGGCTGTGGAGCTGTCATTTGGGCGATCTGGCGTTGTCGCAATAATTGTTGCTTTGGGACTGACC-----GCATTGATGATC-CGACTAATGTGATTTTCTCTTGTTGTTATTGGCTTGAAACTTGGGCTATTCGTCAAAAAAAGAAGGCAAGAAAACTGGTGGAGCTCGGAAGTCTCAAAATCAAAAAGATGGCGTGTGAGATCTACAGCAAGGCTCGTAATTGGAGGTCAGTTGACAGACGAATCCGATGAAAGAAATCTGTTTTGTTATCTGGCTATTTTGGTTCAACAACTCTGCGGTCGTTCTACTTCCTCTTCCCGGTAGCGCTAAGCTACAGGAAAAACTCTGGGATAGAAGGTTGCTCGATGATCTGTTTTGATCTGTGTGAACTTTGATTTTGGCCAGCTTTGTGATTCTATATGTGTGCTATTAGTAGTCTGGTGCGGTCAGAGTATGGTCCTTAGTTGCTGATAGTTCTGTGCTTTGTCAGCTTTTCATTTCTGGATGCTTATGTGGTATTGTAAGAACATATGTCTCTTTCTATTTCGTAATGAAATAGGGGGTTATTCCCTCTGTCAAAAAAGTAATATTAGTGGTCAAAATAGTTTTTGGATTAGGGCTCGCTCGGACAAGAAAACACCATTTTGTAACGATAGCATCAGATCCTGCAAAGC--------------------------------------------------------------ACGTGTATACTCAAGTCAAGTGGCAGCAAGCCAATTATTTTTTCTTCACCAAACAGATGAAATATCAGGAAATTAATTATATGCCAAGTGGCCCAAGTCCCGAATGGCAGGCGCTTCTTCTACCTGCAGACGAGTAGTACTCGCAGAACCCAAGATTGACCATGGCCAGCGCTGCTGGGTCAACTCTGACACACGGATTCACCGTCCCCCTCTCGTGTCTCA---TCAACGCAGGCCCTCTACAAAAGGCCAAGAAAAAGGAACCTGCCGTGCCCGTCGCGCTCGCGATATGGCTGTGGCCGGCAGCGACGATGCTCCAAGTCCAGCCACCAGAGGCCATGGCGGCACCGTGCGCCTCCTCGGCTACGGACCCCGGACGCCCACGCCGCAACTCACCGAGCGCCTCCTCGACGACAAGCCGCAGCAGCGACCGCACTGCTGCGTCGAGGAGGAGCTCCCCTCCTTCTGGCGCTGGAAGCCGAGCGACC---------------GCGGCCACGTGGACTGGGCCTCCGTCCGCCAGACATGCAAGGAGTGGATCAAGAACCCCATGAACGTGGCGCTGCTCCTGTGGCTGCTCTGCGTCGGCGTCTCCGGCGGCATGCTCGTGCTCCTCCTCCTCGGCCTGCTCGACGGCGCGTTCCCGGCGACGGCCGACAGGAACCGCTGGATCGAGATCAACAACCAGGTCCTCAACGCGCTCTTCACGCTCATGAGCCTGTACCAGCACCCTGCCCTCTGCCACCACCTCTTCCTGCTCTGCCGCTGGCGCCCGGCCGACGCCGCCGAGCTCCGCGCCGCCTACTGCAAGGAGGGCGCCGCCGCCGCGCCGCGCCACGGGGACCGCGCGCACGTGGCCGTCGTCGTCGCGCTGCTGCACCTCACCGTGCTGTGCCAGTACGTGCTGTGCGGCCTCTACTGGGGCTACACCAGGACCACGCGCCCGGAGCTCGCCGAGGACGGCTTCTTCGCGCTGGGCATCCTAGCGCCGGTCGCCGCCGCGGTGTACACCGTGTGCAGCCCGTTGGGTAAAGGCGACCGGTGCCACGACCTCGCCTCCTGCTCCGTTCCAGCGGCGACAAAGGCGCAGCCCACGCCCACGGGGCACGTCGTGCTGGAGCCGGACTGGGCCGGCGGCATGCTCGACT---GCGGCGGCGGCGACGCGGCGGCCGGGTGCCTCTCCCTGTCGTGCACGTTCTGCGTCTTCGGGTGGAACATGGAGAGGCTGGGCCTGGGCAACGCGTACGTGCACGCCGTCACGTTCGCGCTCCTGTGCTTCGCGCCGCTCTGGGTGCTGGGCGTCTCGGCGCTGCACATCCACAGCTACGTCGTCGGCGACGCCGTTGGCGGCGCCGGCGTGCTGCTCTGCGCGTGCGGCCTGCTGTACGGCGGCTACTGGCGGATACAGATGCGGAGGAGGTTCGGGCTCCCAGGGACCACGGCGTGCTGCGGCTCCAAGTCGCTGACGGACTACGCGCGGTGGCTCTTCTGCTGGCCCTGCGCGCTGGCGCAGGAGGTCCGCACGGCGAGCATGTACCACGTCGACGGCGAGGTCTTCTACTCGAAGACCGTTGACGACGACGATCTCCACGCCGGCAGCGGGAAGCGGTGGCTCGCGGTGTCCAAGCATCGTGACGTTTTTAGTGCAGCGGACACGGTTGCAGTGTCACAGCAGTCGGCGGCAAGTGGTCATCGTCTTGTTGTCATTCATGACAAAACGAC---CATGGCTCCACCTGTTCAGGTCGTGGTTGTGCAGGTGGAAGACAAGTGCAGTGTTGTTCGTCACGGGGAGACGAGCGG------TTCTTCTTCTATTTCGTCATCGGCGAGCGAGGAAGAGGACGTGTCCTTTTTGGAGTCGAACCGAGAAATGCTGGAAGATGATGCTGATCGTAGTACGTCGTCTGATGGGAGCTGGAGAGTGGAGAAAGTGAAGAGACTGATCAATATGGTCACCCTGGTGTCTCTGCTCATTCTTTTATACACAAGGGGAATTATTCTGTAGAGAAGCAGTGGAATTAAGCATGTG----TTGTTCTAGATGCTATTTCTCCACTTCTGTTGCTGAAAACAGGATCACAGTGTAGGTTTAGTATAGGGAACTAGTGAAGCACCATGAAATTTATGAAAGTAAATACATTCTTTTAC
>A049
ACCAGCTTCTGGCACAATATTTGGTGTGATGTAGAGCCTTTGTCTTCTAAATATGCTAATCTGTATGATATTGCTTATGATAAAGATATCACAG-T-AAAAAAGCTTTTTCTTCTGAGTTTAGAGCTGTGAATTTCAGAAGAAGGATTTATGGTGCTTTGGAAGTTGAGTATAACAATCTTATTACACAATGTAATAATATTAATATTTCTGAGGAAGAAGATAAATCTGTTTGGCTTCTGGGTGGCAAAGGTTTTTCTGTTAACTCTTTTTACAAAAGAATCAAGTGCTCTCAGACTCCTTTGTCTCCTAGTTTCCTGTGGAAAACTAGACTTCCATATAAGATTAAAGC-TTTTTTGTGGCTTGTTATGCACAAAAAGATTTTAACTAAAGACAATTTGTTCAAGAAAAATTGGAAGGGTAATCTGGATTGTATCTTTTGTGGATTTTCAGAATCCATAGACCATTTGTTTTTCCAATGTCCGGTTGCTAGATTTACTTGGAGAATAGTATACTCAGCTCTTGGATTAGTTTCTACTCCTGAGAATGTGGATGATTTGTTTGGTACTTGGATTAACAGTTTTAATAAGACTGAAAAAAATCTGGTAATGTTCGGCTGTGGAGCTGTCATTTGGGCAATCTGGCGTTGTCGCAATAATTGTTGCTTTGGGACTGACC-----GCATTGATGATC-CGACTAATGTGATTTTCTCTTGTTGTTATTGGCTTGATACTTGGGCTATTTGTCAAAAAAAGAAGGCAAGAAAACTGGTGGAGCTCGGAAGTCTCAAAATCAAAAAGATGGCGTGTGAGATCTACAGCAAGGCTCGTAATTGGAGGTCAGTTGACAGACGAATCCGATGAAAGAAATCTGTTTTGTTATCTGGCTATTTTGGTTCAACAACTCTGCGGTCGTTCTACTTCCTCTTCCCGGTAGCGCTAAGCTACAGGAAAAACTCTGGGATAGAAGGTTGCTCGATGATCTGTTTTGATCTGTGTGAACTTTGATTTTGGCCAGCTTTGTGATTCTATATGTGTGCTATTAGTAGTCTGGTGCGGTCAGAGTATGGTCCTTAGTTGCTGATAGTTCTGTGCTTTGTCAGCTTTTCATTTCTGGATGCTTATGTGGTATTGTAAGAACATATGTCTCTTTCTATTTCGTAATGAAATAGGGGGTTATTCCCTCTGTCAAAAAAGTAATATTAGTGGTCAAAATAGTTTTTGGATTAGGGCTCGCTCGGACAAGAAAACACCATTTTGTAACGATAGCATCAGATCCTGCAAAGC--------------------------------------------------------------ACGTGTATACTCAAGTCAAGTGGCAGCAAGCCAATTATTTTTTCTTCACCAAACAGATGAAATATCAGGAAATTAATTATATGCCAAGTGGCCCAAGTCCCGAATGGCAGGCGCTTCTTCTACCTGCAGACGAGTAGTACTCGCAGAACCCAAGATTGACCATGGCCAGCGCTGCTGGGTCAACTCTGACACACGGATTCACCGTCCCCCTCTCGTGTCTCA---TCAACGCAGGCCCTCTACAAAAGGCCAAGAAAAAGGAACCTGCCGTGCCCGTCGCGCTCGCGATATGGCTGTGGCCGGCAGCGACGATGCTCCAAGTCCAGCCACCAGAGGCCATGGCGGCACCGTGCGCCTCCTCGGCTACGGACCCCGGACGCCCACGCCGCAACTCACCGAGCGCCTCCTCGACGACAAGCCGCAGCAGCGACCGCACTGCTGCGTCGAGGAGGAGCTCCCCTCCTTCTGGCGCTGGAAGCCGAGCGACC---------------GCGGCCACGTGGACTGGGCCTCCGTCCGCCAGACATGCAAGGAGTGGATCAAGAACCCCATGAACGTGGCGCTGCTCCTGTGGCTGCTCTGCGTCGGCGTCTCCGGCGGCATGCTCGTGCTCCTCCTCCTCGGCCTGCTCGACGGCGCGTTCCCGGCGACGGCCGACAGGAACCGCTGGATCGAGATCAACAACCAGGTCCTCAACGCGCTCTTCACGCTCATGAGCCTGTACCAGCACCCTGCCCTCTGCCACCACCTCTTCCTGCTCTGCCGCTGGCGCCCGGCCGACGCCGCCGAGCTCCGCGCCGCCTACTGCAAGGAGGGCGCCGCCGCCGCGCCGCGCCACGGGGACCGCGCGCACGTGGCCGTCGTCGTCGCGCTGCTGCACCTCACCGTGCTGTGCCAGTACGTGCTGTGCGGCCTCTACTGGGGCTACACCAGGACCACGCGCCCGGAGCTCGCCGAGGACGGCTTCTTCGCGCTGGGCATCCTAGCGCCGGTCGCCGCCGCGGTGTACACCGTGTGCAGCCCGTTGGGTAAAGGCGACCGGTGCCACGACCTCGCCTCCTGCTCCGTTCCAGCGGCGACAAAGGCGCAGCCCACGCCCACGGGGCACGTCGTGCTGGAGCCGGACTGGGCCGGCGGCATGCTCGACT---GCGGCGGCGGCGACGCGGCGGCCGGGTGCCTCTCCCTGTCGTGCACGTTCTGCGTCTTCGGGTGGAACATGGAGAGGCTGGGCCTGGGCAACGCGTACGTGCACGCCGTCACGTTCGCGCTCCTGTGCTTCGCGCCGCTCTGGGTGCTGGGCGTCTCGGCGCTGCACATCCACAGCTACGTCGTCGGCGACGCCGTTGGCGGCGCCGGCGTGCTGCTCTGCGCGTGCGGCCTGCTGTACGGCGGCTACTGGCGGATACAGATGCGGAGGAGGTTCGGGCTCCCAGGGACCACGGCGTGCTGCGGCTCCAAGTCGCTGACGGACTACGCGCGGTGGCTCTTCTGCTGGCCCTGCGCGCTGGCGCAGGAGGTCCGCACGGCGAGCATGTACCACGTCGACGGCGAGGTCTTCTACTCGAAGACCGTTGACGACGACGATCTCCACGCCGGCAGCGGGCAGCGGTGGCTCGCGGTGTCCAAGCATCGTGACGTTTTTAGTGCAGCGGACACGGTTGCAGTGTCACAGCAGTCGGCGGCAAGTGGTCATCGTCTTGTTGTCATTCATGACAAAACGAC---CATGGCTCCACCTGTTCAGGTCGTGGTTGTGCAGGTGGAAGACAAGTGCAGTGTTGTTCGTCACGGGGAGACGAGCGG------TTCTTCTTCTATTTCGTCATCGGCGAGCGAGGAAGAGGACGTGTCCTTTTTGGAGTCGAACCGAGAAATGCTGGAAGATGATGCTGATCGTAGTACGTCGTCTGATGGGAGCTGGAGAGTGGAGAAAGTGAAGAGACTGATCAATATGGTCACCCTGGTGTCTCTGCTCATTCTTTTATACACAAGGGGAATTATTCTGTAGAGAAGCAGTGGAATTAAGCATGTG----TTGTTCTAGATGCTATTTCTCCACTTCTGTTGCTGAAAACAGGATCACAGTGTAGGTTTAGTATAGGGAACTAGTGAAGCACCATGAAATTTATGAAAGTAAATACATTCTTTTAC
>A052
ACCAGCTTCTGGCACAATATTTGGTGTGATGTTGAACCTTTGTCTTCTAAATATGCTAATCTGTATGATATTGCTTATGATAAAGATATCACAGTT-AAAAAAGCTTTTTCTTCTGAGTTTAGAGCTGTGAATTTCAGAAGAAGGATTTATGGTGCTTTGGAAGTTGAATATAACAATCTTATTACACAATGTAATAATTTTAATATTTCTGAGGAAGAAGATAAATCTGTTTGGCTTCTGGGTGACAAAGGTTTTTCTGTTAACTCTTTTTACAAAAGAATCAAGTGCTCTCAGACTCCTTTGTCTCCTAGTTTCCTGTGGAAAACTAGACTTCCATATAAGATTAAAGC-TTTTTTGTGGCTTGTTATGCACAAAAAGATTTTAACTAAAGACAATTTGTTCAAGAAAGATTGGAAGGGTAATTTGGATTGTATCTTTTGTGGATTTTCAGAATCCATGGACCATTTGTTTTTCCACTGTCCGGTTGCTAGATTTACTTGGAGAATAATATACTCAGCTCTTGGATTAATTTCTACTCCTGAGAATGTGGATGATTTGTTTGGTACTTGGATTAACAGTTTTAATAAGACTGAAAAAAATCTGGTAATGTTCGGCTGTGGAGCTGTCATTTGGGCGATCTGGCGTTGTCGCAATAATTGTTGTTTTGGGACTGACC-----GAATTGATGATC-CGACTAATGTGATTTTCTCTTGTTGTTATTGGCTTGAAACTTGGGCTATTCGTCAAAAAAAGAAGGCAAGAAAACTGGTGGAGCTCGGAAGTCTCAAAATCAAAAAGATGGCGTGTGAGATCTACAGCAAGGCTCGTAATTGGAGGTCAGTTGACAGACGAATCCGATGAAAGAAATCTGTTTTGTTATCTGGCTATTTTGGTTCAACAACTCTGCGGTCGTTCTACTTCCTCTTCCCGGTAGCGCTAAGCTACAGGAAAAACTCTGGGATAGAAGGTTGCTCGATGATCTGTTTTGATCTGTGTGAACTTTGATTTTGGCCAGCTTTGTGATTCTATATGTGTGCTATTAGTAGTCTGGTGCGGTCAGAGTATGGTCCTTAGTTGCTGATAGTTCTGTGCTTTGTCAGCTTTTCATTTCTGGATGCTTATGTGGTATTGTAAGAACTTATGTCTCTTTCTATTTCGTAATGAAATA-GGGGTTATCCCCTCTGTCAAAAAAGTAATATTAGTGGTCAAAATAGTTTTTGGATTAGGGCTCGCTCGGACAAGAAAACACCATTTTGTAACGATAGCATCAGATCCTGCAAAGC--------------------------------------------------------------ACGTGTATACTCAAGTCAAGTGGCAGCAAGCCAATTATTTTTTCTTCACCAAACAGATGAAATATCAGGAAATTAATTATATGCCAAGTGGCCCAAGTCCCGAATGGCAGGCGCTTCTTCTACCTGCAGACGAGTAGTACTCGCAGAACCCAAGATTGACCATGGCCAGCGCTGCTGGGTCAACTCTGACACACGGATTCACCGTCCCCCTCTCGTGTCTCA---TCAACGCAGGCCCTCTACAAAAGGCCAAGAAAAAGGAACCTGCCGTGCCCGTCGCGCTCGCGATATGGCTGTGGCCGGCAGCGACGATGCTCCAAGTCCAGCCACCAGAGGCCATGGCGGCACCGTGCGCCTCCTCGGCTACGGACCCCGGACGCCCACGCCGCAACTCACCGAGCGCCTCCTCGACGACAAGCCGCAGCAGCGACCGCACTGCTGCGTCGAGGAGGAGCTCCCCTCCTTCTGGCGCTGGAAGCCGAGCGACC---------------GCGGCCACGTGGAGTGGGCCTCCGTCCGCCAGACATGCAAGGAGTGGATAAAGAACCCCATGAACGTGGCGCTGCTCCTGTGGCTGCTCTGCGTCGGCGTCTCCGGCGGCATGCTCGTGCTCCTCCTCCTCGGCCTGCTCGACGGCGCGTTCCCGGCGACGGCCGACAGGAACCGCTGGATCGAGATCAACAACCAGGTCCTCAACGCGCTCTTCACGCTCATGAGCCTGTACCAGCACCCTGCCCTCTGCCACCACCTCTTCCTGCTCTGCCGCTGGCGCCCGCCCGACGCCGCCGAGCTCCGCGCCGCCTACTGCAAGGAGGGCGCCGCCGCCGCGCCGCGCCACGGGGACCGCGCGCACGTGGCCGTCGTCGTCGCGCTGCTGCACCTCACCGTGCTGTGCCAGTACGTGCTGTGCGGCCTCTACTGGGGCTACACCAGGACCACGCGCCCGGAGCTCGCCGAGGATGGCTTCTTCGCGCTGGGCATCCTCGCGCCGGTCGCCGCCGCGGTGTACACCGTGTGCAGCCCGTTGGGTAAAGGCTACCGGTGCCACGACCTCGCCTCCTGCTCCGTTCCAGCGTCGTCAAAGGCGCAGCCCGCGCCCACTGGGCACGTCGTGGTGGAGCCGGACTGGGCCGGCGGCATGCTCGACT------------GCGACGCGGCGGCCGGGTGCCTCTCCCTGTCGTGCACGTTCTGCGTCTTCGGGTGGAACATGGAGAGGCTGGGCCTGGGCAACGCGTACGTGCACGCCGTCACGTTCGCGCTCCTGTGCTTCGCGCCGCTCTGGGTGCTGGGCGTCTCGGCGCTGCACATCCACAGCCACGTCGTCGGCGACGCCGTGGGCGGCGCCGGCGTGCTGCTCTGCGCGTGCGGCCTGCTGTACGGCGGCTACTGGCGGATACAGATGCGGAGGAGGTTCGGGCTCCCAGGGACCACGGCGTGCTGCGGCTCCAAGTCGCTGACGGACTACGCGCGGTGGCTCTTCTGCTGGCCCTGCGCGCTGGCGCAGGAGGTCCGCACGGCGAGCATGTACCACGTCGACGGCGAGGTCTTCTACTCGAAGACCGTTGACGACGACGATCTCCACGCCGACAGCGGGAAGCGGTGGCTCGCGGCGTCCAAGCATCGTGACGTTTTTAGTGCAGCGGACACGGTTGCAGTGTCACAGCAGTCGCCGGCAAGTGGTCATCGTCTGGTTGTCATTCATGACGAAACGACCATCATGGCTCCACCTGTTCAGGTCGTGGTTGTGCAGGTGGAGGACAAGTGCAGTGTTGTTCGTCACGGGGAGACGAGCGGTTCTTCTTCTTCTTCTATTTCGTCATCGGCGAGCGAGGAAGAGGACGTGTCCTTTTTGGAGTCGAACCGAGAAATGCTGGAAGATGATGCTGATCGTAGTACGTCCTCTGATGGGAGCTGGAGAGTGGAGAAAGTGAAGAGACTGATCAACATGGTCACCCTGGTGTCTCTGCTCATTCTTTTGTACACAAGGGGAATTATTCTGTAGAGAAGCAGTGGAATTAAGGATGTG----TTGTTCTAGATGCTATTTCTCCACTTCTGTTGCTGAAAACAGGATCACAGTGTAGGTTTTGTATAGGGAACTAGTGAAGCACCATGAAATTTATGAAAGTAAACACATTCTTTTAC
>A055
ACCAGCTTCTGGCACAATATTTGGTGTGATGTAGAGCCTTTGTCTTCTAAATATGCTAATCTGTATGATATTGCTTATGATAAAGATATCACAG-T-AAAAAAGCTTTTTCTTCTGAGTTTAGAGCTGTGAATTTCAGAAGAAGGATTTATGGTGCTTTGGAAGTTGAGTATAACAATCTTATTACACAATGTAATAATATTAATATTTCTGAGGAAGAAGATAAATCTGTTTGGCTTCTGGGTGGCAAAGGTTTTTCTGTTAACTCTTTTTACAAAAGAATCAAGTGCTCTCAGACTCCTTTGTCTCCTAGTTTCCTGTGGAAAACTAGACTTCCATATAAGATTAAAGC-TTTTTTGTGGCTTGTTATGCACAAAAAGATTTTAACTAAAGACAATTTGTTCAAGAAAAATTGGAAGGGTAATCTGGATTGTATCTTTTGTGGATTTTCAGAATCCATAGACCATTTGTTTTTCCAATGTCCGGTTGCTAGATTTACTTGGAGAATAGTATACTCAGCTCTTGGATTAGTTTCTACTCCTGAGAATGTGGATGATTTGTTTGGTACTTGGATTAACAGTTTTAATAAGACTGAAAAAAATCTGGTAATGTTCGGCTGTGGAGCTGTCATTTGGGCGATCTGGCGTTGTCGCAATAATTGTTGCTTTGGGACTGACC-----GCATTGATGATC-CGACTAATGTGATTTTCTCTTGTTGTTATTGGCTTGAAACTTGGGCTATTCGTCAAAAAAAGAAGGCAAGAAAACTGGTGGAGCTCGGAAGTCTCAAAATCAAAAAGATGGCGTGTGAGATCTACAGCAAGGCTCGTAATTGGAGGTCAGTTGACAGACGAATCCGATGAAAGAAATCTGTTTTGTTATCTGGCTATTTTGGTTCAACAACTCTGCGGTCGTTCTACTTCCTCTTCCCGGTAGCGCTAAGCTACAGGAAAAACTCTGGGATAGAAGGTTGCTCGATGATCTGTTTTGATCTGTGTGAACTTTGATTTTGGCCAGCTTTGTGATTCTATATGTGTGCTATTAGTAGTCTGGTGCGGTCAGAGTATGGTCCTTAGTTGCTGATAGTTCTGTGCTTTGTCAGCTTTTCATTTCTGGATGCTTATGTGGTATTGTAAGAACATATGTCTCTTTCTATTTCGTAATGAAATAGGGGGTTATTCCCTCTGTCAAAAAAGTAATATTAGTGGTCAAAATAGTTTTTGGATTAGGGCTCGCTCGGACAAGAAAACACCATTTTGTAACGATAGCATCAGATCCTGCAAAGC--------------------------------------------------------------ACGTGTATACTCAAGTCAAGTGGCAGCAAGCCAATTATTTTTTCTTCACCAAACAGATGAAATATCAGGAAATTAATTATATGCCAAGTGGCCCAAGTCCCGAATGGCAGGCGCTTCTTCTACCTGCAGACGAGTAGTACTCGCAGAACCCAAGATTGACCATGGCCAGCGCTGCTGGGTCAACTCTGACACACGGATTCACCGTCCCCCTCTCGTGTCTCA---TCAACGCAGGCCCTCTACAAAAGGCCAAGAAAAAGGAACCTGCCGTGCCCGTCGCGCTCGCGATATGGCTGTGGCCGGCAGCGACGATGCTCCAAGTCCAGCCACCAGAGGCCATGGCGGCACCGTGCGCCTCCTCGGCTACGGACCCCGGACGCCCACGCCGCAACTCACCGAGCGCCTCCTCGACGACAAGCCGCAGCAGCGACCGCACTGCTGCGTCGAGGAGGAGCTCCCCTCCTTCTGGCGCTGGAAGCCGAGCGACC---------------GCGGCCACGTGGACTGGGCCTCCGTCCGCCAGACATGCAAGGAGTGGATCAAGAACCCCATGAACGTGGCGCTGCTCCTGTGGCTGCTCTGCGTCGGCGTCTCCGGCGGCATGCTCGTGCTCCTCCTCCTCGGCCTGCTCGACGGCGCGTTCCCGGCGACGGCCGACAGGAACCGCTGGATCGAGATCAACAACCAGGTCCTCAACGCGCTCTTCACGCTCATGAGCCTGTACCAGCACCCTGCCCTCTGCCACCACCTCTTCCTGCTCTGCCGCTGGCGCCCGGCCGACGCCGCCGAGCTCCGCGCCGCCTACTGCAAGGAGGGCGCCGCCGCCGCGCCGCGCCACGGGGACCGCGCGCACGTGGCCGTCGTCGTCGCGCTGCTGCACCTCACCGTGCTGTGCCAGTACGTGCTGTGCGGCCTCTACTGGGGCTACACCAGGACCACGCGCCCGGAGCTCGCCGAGGACGGCTTCTTCGCGCTGGGCATCCTAGCGCCGGTCGCCGCCGCGGTGTACACCGTGTGCAGCCCGTTGGGTAAAGGCGACCGGTGCCACGACCTCGCCTCCTGCTCCGTTCCAGCGGCGACAAAGGCGCAGCCCACGCCCACGGGGCACGTCGTGCTGGAGCCGGACTGGGCCGGCGGCATGCTCGACT---GCGGCGGCGGCGACGCGGCGGCCGGGTGCCTCTCCCTGTCGTGCACGTTCTGCGTCTTCGGGTGGAACATGGAGAGGCTGGGCCTGGGCAACGCGTACGTGCACGCCGTCACGTTCGCGCTCCTGTGCTTCGCGCCGCTCTGGGTGCTGGGCGTCTCGGCGCTGCACATCCACAGCTACGTCGTCGGCGACGCCGTTGGCGGCGCCGGCGTGCTGCTCTGCGCGTGCGGCCTGCTGTACGGCGGCTACTGGCGGATACAGATGCGGAGGAGGTTCGGGCTCCCAGGGACCACGGCGTGCTGCGGCTCCAAGTCGCTGACGGACTACGCGCGGTGGCTCTTCTGCTGGCCCTGCGCGCTGGCGCAGGAGGTCCGCACGGCGAGCATGTACCACGTCGACGGCGAGGTCTTCTACTCGAAGACCGTTGACGACGACGATCTCCACGCCGGCAGCGGGCAGCGGTGGCTCGCGGTGTCCAAGCATCGTGACGTTTTTAGTGCAGCGGACACGGTTGCAGTGTCACAGCAGTCGGCGGCAAGTGGTCATCGTCTTGTTGTCATTCATGACAAAACGAC---CATGGCTCCACCTGTTCAGGTCGTGGTTGTGCAGGTGGAAGACAAGTGCAGTGTTGTTCGTCACGGGGAGACGAGCGG------TTCTTCTTCTATTTCGTCATCGGCGAGCGAGGAAGAGGACGTGTCCTTTTTGGAGTCGAACCGAGAAATGCTGGAAGATGATGCTGATCGTAGTACGTCGTCTGATGGGAGCTGGAGAGTGGAGAAAGTGAAGAGACTGATCAATATGGTCACCCTGGTGTCTCTGCTCATTCTTTTATACACAAGGGGAATTATTCTGTAGAGAAGCAGTGGAATTAAGCATGTG----TTGTTCTAGATGCTATTTCTCCACTTCTGTTGCTGAAAACAGGATCACAGTGTAGGTTTAGTATAGGGAACTAGTGAAGCACCATGAAATTTATGAAAGTAAATACATTCTTTTAC
>A056
ACCAGCTTCTGGCACAATATTTGGTGTGATGTAGAGCCTTTGTCTTCTAAATATGCTAATCTGTATGATATTGCTTATGATAAAGATATCACAG-T-AAAAAAGCTTTTTCTTCTGAGTTTAGAGCTGTGAATTTCAGAAGAAGGATTTATGGTGCTTTGGAAGTTGAGTATAACAATCTTATTACACAATGTAATAATATTAATATTTCTGAGGAAGAAGATAAATCTGTTTGGCTTCTGGGTGGCAAAGGTTTTTCTGTTAACTCTTTTTACAAAAGAATCAAGTGCTCTCAGACTCCTTTGTCTCCTAGTTTCCTGTGGAAAACTAGACTTCCATATAAGATTAAAGC-TTTTTTGTGGCTTGTTATGCACAAAAAGATTTTAACTAAGGACAATTTGTTCAAGAAAAATTGGAAGGGTAATCTGGATTGTATCTTTTGTGGATTTTCAGAATCCATAGACCATTTGTTTTTCCAATGTCCGGTTGCTAGATTTACTTGGAGAATAGTATACTCAGCTCTTGGATTAGTTTCTACTCCTGAGAATGTGGATGATTTGTTTGGTACTTGGATTAACAGTTTTAATAAGACTGAAAAAAATCTGGTAATGTTCGGCTGTGGAGCTGTCATTTGGGCAATCTGGCGTTGTCGCAATAATTGTTGCTTTGGGACTGACC-----GCATTGATGATC-CGACTAATGTGATTTTCTCTTGTTGTTATTGGCTTGATACTTGGGCTATTTGTCAAAAAAAGAAGGCAAGAAAACTGGTGGAGCTCGGAAGTCTCAAAATCAAAAAGATGGCGTGTGAGATCTACAGCAAGGCTCGTAATTGGAGGTCAGTTGACAGACGAATCCGATGAAAGAAATCTGTTTTGTTATCTGGCTATTTTGGTTCAACAACTTTGCGGCCGTTCTACTTCCTCTTCCCGGTAGCGCTAAGCTACAGGAAAAACTCTGGGATAGAAGGTTGCTCGATGATCTGTTTTGATCTGTGTGAACTTTGATTTTGGCCAGCTTTGTGATTCTATATGTGTGCTATTAGTAGTCTGGTGCGGTCAGAGTATGGTCCTTAGTTGCTGATAGTTCTGTGCTTTGTCAGCTTTTCATTTCTGGATGCTTATGTGGTATTGTAAGAACATATGTCTCTTTCTATTTCGTAATGAAATAGGGGGTTATTCCCTCTGTCAAAAAAGTAATATTAGTGGTCAAAATAGTTTTTGGATTAGGGCTCGCTCGGACAAGAAAACACCATTTTGTAACGATAGCATCAGATCCTGCAAAGC--------------------------------------------------------------ACGTGTATACTCAAGTCAAGTGGCAGCAAGCCAATTATTTTTTCTTCACCAAACAGATGAAATATCAGGAAATTAATTATATGCCAAGTGGCCCAAGTCCCGAATGGCAGGCGCTTCTTCTACCTGCAGACGAGTAGTACTCGCAGAACCCAAGATTGACCATGGCCAGCGCTGCTGGGTCAACTCTGACACACGGATTCACCGTCCCCCTCTCGTGTCTCA---TCAACGCAGGCCCTCTACAAAAGGCCAAGAAAAAGGAACCTGCCGTGCCCGTCGCGCTCGCGATATGGCTGTGGCCGGCAGCGACGATGCTCCAAGTCCAGCCACCAGAGGCCATGGCGGCACCGTGCGCCTCCTCGGCTACGGACCCCGGACGCCCACGCCGCAACTCACCGAGCGCCTCCTCGACGACAAGCCGCAGCAGCGACCGCACTGCTGCGTCGAGGAGGAGCTCCCCTCCTTCTGGCGCTGGAAGCCGAGCGACC---------------GCGGCCACGTGGACTGGGCCTCCGTCCGCCAGACATGCAAGGAGTGGATCAAGAACCCCATGAACGTGGCGCTGCTCCTGTGGCTGCTCTGCGTCGGCGTCTCCGGCGGCATGCTCGTGCTCCTCCTCCTCGGCCTGCTCGACGGCGCGTTCCCGGCGACGGCCGACAGGAACCGCTGGATCGAGATCAACAACCAGGTCCTCAACGCGCTCTTCACGCTCATGAGCCTGTACCAGCACCCTGCCCTCTGCCACCACCTCTTCCTGCTCTGCCGCTGGCGCCCGGCCGACGCCGCCGAGCTCCGCGCCGCCTACTGCAAGGAGGGCGCCGCCGCCGCGCCGCGCCACGGGGACCGCGCGCACGTGGCCGTCGTCGTCGCGCTGCTGCACCTCACCGTGCTGTGCCAGTACGTGCTGTGCGGCCTCTACTGGGGCTACACCAGGACCACGCGCCCGGAGCTCGCCGAGGACGGCTTCTTCGCGCTGGGCATCCTAGCGCCGGTCGCCGCCGCGGTGTACACCGTGTGCAGCCCGTTGGGTAAAGGCGACCGGTGCCACGACCTCGCCTCCTGCTCCGTTCCAGCGGCGACAAAGGCGCAGCCCACGCCCACGGGGCACGTCGTGCTGGAGCCGGACTGGGCCGGCGGCATGCTCGACT---GCGGCGGCGGCGACGCGGCGGCCGGGTGCCTCTCCCTGTCGTGCACGTTCTGCGTCTTCGGGTGGAACATGGAGAGGCTGGGCCTGGGCAACGCGTACGTGCACGCCGTCACGTTCGCGCTCCTGTGCTTCGCGCCGCTCTGGGTGCTGGGCGTCTCGGCGCTGCACATCCACAGCTACGTCGTCGGCGACGCCGTTGGCGGCGCCGGCGTGCTGCTCTGCGCGTGCGGCCTGCTGTACGGCGGCTACTGGCGGATACAGATGCGGAGGAGGTTCGGGCTCCCAGGGACCACGGCGTGCTGCGGCTCCAAGTCGCTGACGGACTACGCGCGGTGGCTCTTCTGCTGGCCCTGCGCGCTGGCGCAGGAGGTCCGCACGGCGAGCATGTACCACGTCGACGGCGAGGTCTTCTACTCGAAGACCGTTGACGACGACGATCTCCACGCCGGCAGCGGGAAGCGGTGGCTCGCGGTGTCCAAGCATCGTGACGTTTTTAGTGCAGCGGACACGGTTGCAGTGTCACAGCAGTCGGCGGCAAGTGGTCATCGTCTTGTTGTCATTCATGACAAAACGAC---CATGGCTCCACCTGTTCAGGTCGTGGTTGTGCAGGTGGAAGACAAGTGCAGTGTTGTTCGTCACGGGGAGACGAGCGG------TTCTTCTTCTATTTCGTCATCGGCGAGCGAGGAAGAGGACGTGTCCTTTTTGGAGTCGAACCGAGAAATGCTGGAAGATGATGCTGATCGTAGTACGTCGTCTGATGGGAGCTGGAGAGTGGAGAAAGTGAAGAGACTGATCAATATGGTCACCCTGGTGTCTCTGCTCATTCTTTTATACACAAGGGGAATTATTCTGTAGAGAAGCAGTGGAATTAAGCATGTG----TTGTTCTAGATGCTATTTCTCCACTTCTGTTGCTGAAAACAGGATCACAGTGTAGGTTTAGTATAGGGAACTAGTGAAGCACCATGAAATTTATGAAAGTAAATACATTCTTTTAC
>A057
ACCAGCTTCTGGCACAATATTTGGTGTGATGTAGAGCCTTTGTCTTCTAAATATGCTAATCTGTATGATATTGCTTATGATAAAGATATCACAG-T-AAAAAAGCTTTTTCTTCTGAGTTTAGAGCTGTGAATTTCAGAAGAAGGATTTATGGTGCTTTGGAAGTTGAGTATAACAATCTTATTACACAATGTAATAATATTAATATTTCTGAGGAAGAAGATAAATCTGTTTGGCTTCTGGGTGGCAAAGGTTTTTCTGTTAACTCTTTTTACAAAAGAATCAAGTGCTCTCAGACTCCTTTGTCTCCTAGTTTCCTGTGGAAAACTAGACTTCCATATAAGATTAAAGC-TTTTTTGTGGCTTGTTATGCACAAAAAGATTTTAACTAAAGACAATTTGTTCAAGAAAAATTGGAAGGGTAATCTGGATTGTATCTTTTGTGGATTTTCAGAATCCATAGACCATTTGTTTTTCCAATGTCCGGTTGCTAGATTTACTTGGAGAATAGTATACTCAGCTCTTGGATTAGTTTCTACTCCTGAGAATGTGGATGATTTGTTTGGTACTTGGATTAACAGTTTTAATAAGACTGAAAAAAATCTGGTAATGTTCGGCTGTGGAGCTGTCATTTGGGCGATCTGGCGTTGTCGCAATAATTGTTGCTTTGGGACTGACC-----GCATTGATGATC-CGACTAATGTGATTTTCTCTTGTTGTTATTGGCTTGAAACTTGGGCTATTCGTCAAAAAAAGAAGGCAAGAAAACTGGTGGAGCTCGGAAGTCTCAAAATCAAAAAGATGGCGTGTGAGATCTACAGCAAGGCTCGTAATTGGAGGTCAGTTGACAGACGAATCCGATGAAAGAAATCTGTTTTGTTATCTGGCTATTTTGGTTCAACAACTCTGCGGTCGTTCTACTTCCTCTTCCCGGTAGCGCTAAGCTACAGGAAAAACTCTGGGATAGAAGGTTGCTCGATGATCTGTTTTGATCTGTGTGAACTTTGATTTTGGCCAGCTTTGTGATTCTATATGTGTGCTATTAGTAGTCTGGTGCGGTCAGAGTATGGTCCTTAGTTGCTGATAGTTCTGTGCTTTGTCAGCTTTTCATTTCTGGATGCTTATGTGGTATTGTAAGAACATATGTCTCTTTCTATTTCGTAATGAAATAGGGGGTTATTCCCTCTGTCAAAAAAGTAATATTAGTGGTCAAAATAGTTTTTGGATTAGGGCTCGCTCGGACAAGAAAACACCATTTTGTAACGATAGCATCAGATCCTGCAAAGC--------------------------------------------------------------ACGTGTATACTCAAGTCAAGTGGCAGCAAGCCAATTATTTTTTCTTCACCAAACAGATGAAATATCAGGAAATTAATTATATGCCAAGTGGCCCAAGTCCCGAATGGCAGGCGCTTCTTCTACCTGCAGACGAGTAGTACTCGCAGAACCCAAGATTGACCATGGCCAGCGCTGCTGGGTCAACTCTGACACACGGATTCACCGTCCCCCTCTCGTGTCTCA---TCAACGCAGGCCCTCTACAAAAGGCCAAGAAAAAGGAACCTGCCGTGCCCGTCGCGCTCGCGATATGGCTGTGGCCGGCAGCGACGATGCTCCAAGTCCAGCCACCAGAGGCCATGGCGGCACCGTGCGCCTCCTCGGCTACGGACCCCGGACGCCCACGCCGCAACTCACCGAGCGCCTCCTCGACGACAAGCCGCAGCAGCGACCGCACTGCTGCGTCGAGGAGGAGCTCCCCTCCTTCTGGCGCTGGAAGCCGAGCGACC---------------GCGGCCACGTGGACTGGGCCTCCGTCCGCCAGACATGCAAGGAGTGGATCAAGAACCCCATGAACGTGGCGCTGCTCCTGTGGCTGCTCTGCGTCGGCGTCTCCGGCGGCATGCTCGTGCTCCTCCTCCTCGGCCTGCTCGACGGCGCGTTCCCGGCGACGGCCGACAGGAACCGCTGGATCGAGATCAACAACCAGGTCCTCAACGCGCTCTTCACGCTCATGAGCCTGTACCAGCACCCTGCCCTCTGCCACCACCTCTTCCTGCTCTGCCGCTGGCGCCCGGCCGACGCCGCCGAGCTCCGCGCCGCCTACTGCAAGGAGGGCGCCGCCGCCGCGCCGCGCCACGGGGACCGCGCGCACGTGGCCGTCGTCGTCGCGCTGCTGCACCTCACCGTGCTGTGCCAGTACGTGCTGTGCGGCCTCTACTGGGGCTACACCAGGACCACGCGCCCGGAGCTCGCCGAGGACGGCTTCTTCGCGCTGGGCATCCTAGCGCCGGTCGCCGCCGCGGTGTACACCGTGTGCAGCCCGTTGGGTAAAGGCGACCGGTGCCACGACCTCGCCTCCTGCTCCGTTCCAGCGGCGACAAAGGCGCAGCCCACGCCCACGGGGCACGTCGTGCTGGAGCCGGACTGGGCCGGCGGCATGCTCGACT---GCGGCGGCGGCGACGCGGCGGCCGGGTGCCTCTCCCTGTCGTGCACGTTCTGCGTCTTCGGGTGGAACATGGAGAGGCTGGGCCTGGGCAACGCGTACGTGCACGCCGTCACGTTCGCGCTCCTGTGCTTCGCGCCGCTCTGGGTGCTGGGCGTCTCGGCGCTGCACATCCACAGCTACGTCGTCGGCGACGCCGTTGGCGGCGCCGGCGTGCTGCTCTGCGCGTGCGGCCTGCTGTACGGCGGCTACTGGCGGATACAGATGCGGAGGAGGTTCGGGCTCCCAGGGACCACGGCGTGCTGCGGCTCCAAGTCGCTGACGGACTACGCGCGGTGGCTCTTCTGCTGGCCCTGCGCGCTGGCGCAGGAGGTCCGCACGGCGAGCATGTACCACGTCGACGGCGAGGTCTTCTACTCGAAGACCGTTGACGACGACGATCTCCACGCCGGCAGCGGGAAGCGGTGGCTCGCGGTGTCCAAGCATCGTGACGTTTTTAGTGCAGCGGACACGGTTGCAGTGTCACAGCAGTCGGCGGCAAGTGGTCATCGTCTTGTTGTCATTCATGACAAAACGAC---CATGGCTCCACCTGTTCAGGTCGTGGTTGTGCAGGTGGAAGACAAGTGCAGTGTTGTTCGTCACGGGGAGACGAGCGG------TTCTTCTTCTATTTCGTCATCGGCGAGCGAGGAAGAGGACGTGTCCTTTTTGGAGTCGAACCGAGAAATGCTGGAAGATGATGCTGATCGTAGTACGTCGTCTGATGGGAGCTGGAGAGTGGAGAAAGTGAAGAGACTGATCAATATGGTCACCCTGGTGTCTCTGCTCATTCTTTTATACACAAGGGGAATTATTCTGTAGAGAAGCAGTGGAATTAAGCATGTG----TTGTTCTAGATGCTATTTCTCCACTTCTGTTGCTGAAAACAGGATCACAGTGTAGGTTTAGTATAGGGAACTAGTGAAGCACCATGAAATTTATGAAAGTAAATACATTCTTTTAC
>A058
ACCAGCTTCTGGCACAATATTTGGTGTGATGTAGAGCCTTTGTCTTCTAAATATGCTAATCTGTATGATATTGCTTATGATAAAGATATCACAG-T-AAAAAAGCTTTTTCTTCTGAGTTTAGAGCTGTGAATTTCAGAAGAAGGATTTATGGTGCTTTGGAAGTTGAGTATAACAATCTTATTACACAATGTAATAATATTAATATTTCTGAGGAAGAAGATAAATCTGTTTGGCTTCTGGGTGGCAAAGGTTTTTCTGTTAACTCTTTTTACAAAAGAATCAAGTGCTCTCAGACTCCTTTGTCTCCTAGTTTCCTGTGGAAAACTAGACTTCCATATAAGATTAAAGC-TTTTTTGTGGCTTGTTATGCACAAAAAGATTTTAACTAAAGACAATTTGTTCAAGAAAAATTGGAAGGGTAATCTGGATTGTATCTTTTGTGGATTTTCAGAATCCATAGACCATTTGTTTTTCCAATGTCCGGTTGCTAGATTTACTTGGAGAATAGTATACTCAGCTCTTGGATTAGTTTCTACTCCTGAGAATGTGGATGATTTGTTTGGTACTTGGATTAACAGTTTTAATAAGACTGAAAAAAATCTGGTAATGTTCGGCTGTGGAGCTGTCATTTGGGCAATCTGGCGTTGTCGCAATAATTGTTGCTTTGGGACTGACC-----GCATTGATGATC-CGACTAATGTGATTTTCTCTTGTTGTTATTGGCTTGATACTTGGGCTATTTGTCAAAAAAAGAAGGCAAGAAAACTGGTGGAGCTCGGAAGTCTCAAAATCAAAAAGATGGCGTGTGAGATCTACAGCAAGGCTCGTAATTGGAGGTCAGTTGACAGACGAATCCGATGAAAGAAATCTGTTTTGTTATCTGGCTATTTTGGTTCAACAACTCTGCGGCCGTTCTACTTCCTCTTCCCGGTAGCGCTAAGCTACAGGAAAAACTCTGGGATAGAAGGTTGCTCGATGATCTGTTTTGATCTGTGTGAACTTTGATTTTGGCCAGCTTTGTGATTCTATATGTGTGCTATTAGTAGTCTGGTGCGGTCAGAGTATGGTCCTTAGTTGCTGATAGTTCTGTGCTTTGTCAGCTTTTCATTTCTGGATGCTTATGTGGTATTGTAAGAACATATGTCTCTTTCTATTTCGTAATGAAATAGGGGGTTATTCCCTCTGTCAAAAAAGTAATATTAGTGGTCAAAATAGTTTTTGGATTAGGGCTCGCTCGGACAAGAAAACACCATTTTGTAACGATAGCATCAGATCCTGCAAAGC--------------------------------------------------------------ACGTGTATACTCAAGTCAAGTGGCAGCAAGCCAATTATTTTTTCTTCACCAAACAGATGAAATATCAGGAAATTAATTATATGCCAAGTGGCCCAAGTCCCGAATGGCAGGCGCTTCTTCTACCTGCAGACGAGTAGTACTCGCAGAACCCAAGATTGACCATGGCCAGCGCTGCTGGGTCAACTCTGACACACGGATTCACCGTCCCCCTCTCGTGTCTCA---TCAACGCAGGCCCTCTACAAAAGGCCAAGAAAAAGGAACCTGCCGTGCCCGTCGCGCTCGCGATATGGCTGTGGCCGGCAGCGACGATGCTCCAAGTCCAGCCACCAGAGGCCATGGCGGCACCGTGCGCCTCCTCGGCTACGGACCCCGGACGCCCACGCCGCAACTCACCGAGCGCCTCCTCGACGACAAGCCGCAGCAGCGACCGCACTGCTGCGTCGAGGAGGAGCTCCCCTCCTTCTGGCGCTGGAAGCCGAGCGACC---------------GCGGCCACGTGGACTGGGCCTCCGTCCGCCAGACATGCAAGGAGTGGATCAAGAACCCCATGAACGTGGCGCTGCTCCTGTGGCTGCTCTGCGTCGGCGTCTCCGGCGGCATGCTCGTGCTCCTCCTCCTCGGCCTGCTCGACGGCGCGTTCCCGGCGACGGCCGACAGGAACCGCTGGATCGAGATCAACAACCAGGTCCTCAACGCGCTCTTCACGCTCATGAGCCTGTACCAGCACCCTGCCCTCTGCCACCACCTCTTCCTGCTCTGCCGCTGGCGCCCGGCCGACGCCGCCGAGCTCCGCGCCGCCTACTGCAAGGAGGGCGCCGCCGCCGCGCCGCGCCACGGGGACCGCGCGCACGTGGCCGTCGTCGTCGCGCTGCTGCACCTCACCGTGCTGTGCCAGTACGTGCTGTGCGGCCTCTACTGGGGCTACACCAGGACCACGCGCCCGGAGCTCGCCGAGGACGGCTTCTTCGCGCTGGGCATCCTAGCGCCGGTCGCCGCCGCGGTGTACACCGTGTGCAGCCCGTTGGGTAAAGGCGACCGGTGCCACGACCTCGCCTCCTGCTCCGTTCCAGCGGCGACAAAGGCGCAGCCCACGCCCACGGGGCACGTCGTGCTGGAGCCGGACTGGGCCGGCGGCATGCTCGACT---GCGGCGGCGGCGACGCGGCGGCCGGGTGCCTCTCCCTGTCGTGCACGTTCTGCGTCTTCGGGTGGAACATGGAGAGGCTGGGCCTGGGCAACGCGTACGTGCACGCCGTCACGTTCGCGCTCCTGTGCTTCGCGCCGCTCTGGGTGCTGGGCGTCTCGGCGCTGCACATCCACAGCTACGTCGTCGGCGACGCCGTTGGCGGCGCCGGCGTGCTGCTCTGCGCGTGCGGCCTGCTGTACGGCGGCTACTGGCGGATACAGATGCGGAGGAGGTTCGGGCTCCCAGGGACCACGGCGTGCTGCGGCTCCAAGTCGCTGACGGACTACGCGCGGTGGCTCTTCTGCTGGCCCTGCGCGCTGGCGCAGGAGGTCCGCACGGCGAGCATGTACCACGTCGACGGCGAGGTCTTCTACTCGAAGACCGTTGACGACGACGATCTCCACGCCGGCAGCGGGAAGCGGTGGCTCGCGGTGTCCAAGCATCGTGACGTTTTTAGTGCAGCGGACACGGTTGCAGTGTCACAGCAGTCGGCGGCAAGTGGTCATCGTCTTGTTGTCATTCATGACAAAACGAC---CATGGCTCCACCTGTTCAGGTCGTGGTTGTGCAGGTGGAAGACAAGTGCAGTGTTGTTCGTCACGGGGAGACGAGCGG------TTCTTCTTCTATTTCGTCATCGGCGAGCGAGGAAGAGGACGTGTCCTTTTTGGAGTCGAACCGAGAAATGCTGGAAGATGATGCTGATCGTAGTACGTCGTCTGATGGGAGCTGGAGAGTGGAGAAAGTGAAGAGACTGATCAATATGGTCACCCTGGTGTCTCTGCTCATTCTTTTATACACAAGGGGAATTATTCTGTAGAGAAGCAGTGGAATTAAGCATGTG----TTGTTCTAGATGCTATTTCTCCACTTCTGTTGCTGAAAACAGGATCACAGTGTAGGTTTAGTATAGGGAACTAGTGAAGCACCATGAAATTTATGAAAGTAAATACATTCTTTTAC
>A059
ACCAGCTTCTGGCACAATATTTGGTGTGATGTAGAGCCTTTGTCTTCTAAATATGCTAATCTGTATGATATTGCTTATGATAAAGATATCACAG-T-AAAAAAGCTTTTTCTTCTGAGTTTAGAGCTGTGAATTTCAGAAGAAGGATTTATGGTGCTTTGGAAGTTGAGTATAACAATCTTATTACACAATGTAATAATATTAATATTTCTGAGGAAGAAGATAAATCTGTTTGGCTTCTGGGTGGCAAAGGTTTTTCTGTTAACTCTTTTTACAAAAGAATCAAGTGCTCTCAGACTCCTTTGTCTCCTAGTTTCCTGTGGAAAACTAGACTTCCATATAAGATTAAAGC-TTTTTTGTGGCTTGTTATGCACAAAAAGATTTTAACTAAAGACAATTTGTTCAAGAAAAATTGGAAGGGTAATCTGGATTGTATCTTTTGTGGATTTTCAGAATCCATAGACCATTTGTTTTTCCAATGTCCGGTTGCTAGATTTACTTGGAGAATAGTATACTCAGCTCTTGGATTAGTTTCTACTCCTGAGAATGTGGATGATTTGTTTGGTACTTGGATTAACAGTTTTAATAAGACTGAAAAAAATCTGGTAATGTTCGGCTGTGGAGCTGTCATTTGGGCGATCTGGCGTTGTCGCAATAATTGTTGCTTTGGGACTGACC-----GCATTGATGATC-CGACTAATGTGATTTTCTCTTGTTGTTATTGGCTTGATACTTGGGCTATTTGTCAAAAAAAGAAGGCAAGAAAACTGGTGGAGCTCGGAAGTCTCAAAATCAAAAAGATGGCGTGTGAGATCTACAGCAAGGCTCGTAATTGGAGGTCAGTTGACAGACGAATCCGATGAAAGAAATCTGTTTTGTTATCTGGCTATTTTGGTTCAACAACTCTGCGGCCGTTCTACTTCCTCTTCCCGGTAGCGCTAAGCTACAGGAAAAACTCTGGGATAGAAGGTTGCTCGATGATCTGTTTTGATCTGTGTGAACTTTGATTTTGGCCAGCTTTGTGATTCTATATGTGTGCTATTAGTAGTCTGGTGCGGTCAGAGTATGGTCCTTAGTTGCTGATAGTTCTGTGCTTTGTCAGCTTTTCATTTCTGGATGCTTATGTGGTATTGTAAGAACATATGTCTCTTTCTATTTCGTAATGAAATAGGGGGTTATTCCCTCTGTCAAAAAAGTAATATTAGTGGTCAAAATAGTTTTTGGATTAGGGCTCGCTCGGACAAGAAAACACCATTTTGTAACGATAGCATCAGATCCTGCAAAGC--------------------------------------------------------------ACGTGTATACTCAAGTCAAGTGGCAGCAAGCCAATTATTTTTTCTTCACCAAACAGATGAAATATCAGGAAATTAATTATATGCCAAGTGGCCCAAGTCCCGAATGGCAGGCGCTTCTTCTACCTGCAGACGAGTAGTACTCGCAGAACCCAAGATTGACCATGGCCAGCGCTGCTGGGTCAACTCTGACACACGGATTCACCGTCCCCCTCTCGTGTCTCA---TCAACGCAGGCCCTCTACAAAAGGCCAAGAAAAAGGAACCTGCCGTGCCCGTCGCGCTCGCGATATGGCTGTGGCCGGCAGCGACGATGCTCCAAGTCCAGCCACCAGAGGCCATGGCGGCACCGTGCGCCTCCTCGGCTACGGACCCCGGACGCCCACGCCGCAACTCACCGAGCGCCTCCTCGACGACAAGCCGCAGCAGCGACCGCACTGCTGCGTCGAGGAGGAGCTCCCCTCCTTCTGGCGCTGGAAGCCGAGCGACC---------------GCGGCCACGTGGACTGGGCCTCCGTCCGCCAGACATGCAAGGAGTGGATCAAGAACCCCATGAACGTGGCGCTGCTCCTGTGGCTGCTCTGCGTCGGCGTCTCCGGCGGCATGCTCGTGCTCCTCCTCCTCGGCCTGCTCGACGGCGCGTTCCCGGCGACGGCCGACAGGAACCGCTGGATCGAGATCAACAACCAGGTCCTCAACGCGCTCTTCACGCTCATGAGCCTGTACCAGCACCCTGCCCTCTGCCACCACCTCTTCCTGCTCTGCCGCTGGCGCCCGGCCGACGCCGCCGAGCTCCGCGCCGCCTACTGCAAGGAGGGCGCCGCCGCCGCGCCGCGCCACGGGGACCGCGCGCACGTGGCCGTCGTCGTCGCGCTGCTGCACCTCACCGTGCTGTGCCAGTACGTGCTGTGCGGCCTCTACTGGGGCTACACCAGGACCACGCGCCCGGAGCTCGCCGAGGACGGCTTCTTCGCGCTGGGCATCCTAGCGCCGGTCGCCGCCGCGGTGTACACCGTGTGCAGCCCGTTGGGTAAAGGCGACCGGTGCCACGACCTCGCCTCCTGCTCCGTTCCAGCGGCGACAAAGGCGCAGCCCACGCCCACGGGGCACGTCGTGCTGGAGCCGGACTGGGCCGGCGGCATGCTCGACT---GCGGCGGCGGCGACGCGGCGGCCGGGTGCCTCTCCCTGTCGTGCACGTTCTGCGTCTTCGGGTGGAACATGGAGAGGCTGGGCCTGGGCAACGCGTACGTGCACGCCGTCACGTTCGCGCTCCTGTGCTTCGCGCCGCTCTGGGTGCTGGGCGTCTCGGCGCTGCACATCCACAGCTACGTCGTCGGCGACGCCGTTGGCGGCGCCGGCGTGCTGCTCTGCGCGTGCGGCCTGCTGTACGGCGGCTACTGGCGGATACAGATGCGGAGGAGGTTCGGGCTCCCAGGGACCACGGCGTGCTGCGGCTCCAAGTCGCTGACGGACTACGCGCGGTGGCTCTTCTGCTGGCCCTGCGCGCTGGCGCAGGAGGTCCGCACGGCGAGCATGTACCACGTCGACGGCGAGGTCTTCTACTCGAAGACCGTTGACGACGACGATCTCCACGCCGGCAGCGGGAAGCGGTGGCTCGCGGTGTCCAAGCATCGTGACGTTTTTAGTGCAGCGGACACGGTTGCAGTGTCACAGCAGTCGGCGGCAAGTGGTCATCGTCTTGTTGTCATTCATGACAAAACGAC---CATGGCTCCACCTGTTCAGGTCGTGGTTGTGCAGGTGGAAGACAAGTGCAGTGTTGTTCGTCACGGGGAGACGAGCGG------TTCTTCTTCTATTTCGTCATCGGCGAGCGAGGAAGAGGACGTGTCCTTTTTGGAGTCGAACCGAGAAATGCTGGAAGATGATGCTGATCGTAGTACGTCGTCTGATGGGAGCTGGAGAGTGGAGAAAGTGAAGAGACTGATCAATATGGTCACCCTGGTGTCTCTGCTCATTCTTTTATACACAAGGGGAATTATTCTGTAGAGAAGCAGTGGAATTAAGCATGTG----TTGTTCTAGATGCTATTTCTCCACTTCTGTTGCTGAAAACAGGATCACAGTGTAGGTTTAGTATAGGGAACTAGTGAAGCACCATGAAATTTATGAAAGTAAATACATTCTTTTAC
>A060
-CCAGCTTCTGGCACAATATTTGGTGTGATGTAGAGCCTTTGTCTTCTAAATATGCTAATCTGTATGATATTGCTTATGATAAAGATATCACAG-T-AAAAAAGCTTTTTCTTCTGAGTTTAGAGCTGTGAATTTCAGAAGAAGGATTTATGGTGCTTTGGAAGTTGAGTATAACAATCTTATTACACAATGTAATAATATTAATATTTCTGAGGAAGAAGATAAATCTGTTTGGCTTCTGGGTGGCAAAGGTTTTTCTGTTAACTCTTTTTACAAAAGAATCAAGTGCTCTCAGACTCCTTTGTCTCCTAGTTTCCTGTGGAAAACTAGACTTCCATATAAGATTAAAGC-TTTTTTGTGGCTTGTTATGCACAAAAAGATTTTAACTAAGGACAATTTGTTCAAGAAAAATTGGAAGGGTAATCTGGATTGTATCTTTTGTGGATTTTCAGAATCCATAGACCATTTGTTTTTCCAATGTCCGGTTGCTAGATTTACTTGGAGAATAGTTTACTCAGCTCTTGGATTAGTTTCTACTCCTGAGAATGTGGATGATTTGTTTGGTACTTGGATTAACAGTTTTAATAAGACTGAAAAAAATCTGGTAATGTTCGGCTGTGGAGCTGTCATTTGGGCGATCTGGCGTTGTCGCAATAATTGTTGCTTTGGGACTGACC-----GCATTGATGATC-CGACTAATGTGATTTTCTCTTGTTGTTATTGGCTTGAAACTTGGGCTATTCGTCAAAAAAAGAAGGCAAGAAAACTGGTGGAGCTCGGAAGTCTCAAAATCAAAAAGATGGCGTGTGAGATCTACAGCAAGGCTCGTAATTGGAGGTCAGTTGACAGACGAATCCGATGAAAGAAATCTGTTTTGTTATCTGGCTATTTTGGTTCAACAACTTTGCGGCCGTTCTACTTCCTCTTCCCGGTAGCGCTAAGCTACAGGAAAAACTCTGGGATAGAAGGTTGCTCGATGATCTGTTTTGATCTGTGTGAACTTTGATTTTGGCCAGCTTTGTGATTCTATATGTGTGCTATTAGTAGTCTGGTGCGGTCAGAGTATGGTCCTTAGTTGCTGATAGTTCTGTGCTTTGTCAGCTTTTCATTTCTGGATGCTTATGTGGTATTGTAAGAACATATGTCTCTTTCTATTTCGTAATGAAATAGGGGGTTATTCCCTCTGTCAAAAAAGTAATATTAGTGGTCAAAATAGTTTTTGGATTAGGGCTCGCTCGGACAAGAAAACACCATTTTGTAACGATAGCATCAGATCCTGCAAAGC--------------------------------------------------------------ACGTGTATACTCAAGTCAAGTGGCAGCAAGCCAATTATTTTTTCTTCACCAAACAGATGAAATATCAGGAAATTAATTATATGCCAAGTGGCCCAAGTCCCGAATGGCAGGCGCTTCTTCTACCTGCAGACGAGTAGTACTCGCAGAACCCAAGATTGACCATGGCCAGCGCTGCTGGGTCAACTCTGACACACGGATTCACCGTCCCCCTCTCGTGTCTCA---TCAACGCAGGCCCTCTACAAAAGGCCAAGAAAAAGGAACCTGCCGTGCCCGTCGCGCTCGCGATATGGCTGTGGCCGGCAGCGACGATGCTCCAAGTCCAGCCACCAGAGGCCATGGCGGCACCGTGCGCCTCCTCGGCTACGGACCCCGGACGCCCACGCCGCAACTCACCGAGCGCCTCCTCGACGACAAGCCGCAGCAGCGACCGCACTGCTGCGTCGAGGAGGAGCTCCCCTCCTTCTGGCGCTGGAAGCCGAGCGACC---------------GCGGCCACGTGGAGTGGGCCTCCGTCCGCCAGACATGCAAGGAGTGGATAAAGAACCCCATGAACGTGGCGCTGCTCCTGTGGCTGCTCTGCGTCGGCGTCTCCGGCGGCATGCTCGTGCTCCTCCTCCTCGGCCTGCTCGACGGCGCGTTCCCGGCGACGGCCGACAGGAACCGCTGGATCGAGATCAACAACCAGGTCCTCAACGCGCTCTTCACGCTCATGAGCCTGTACCAGCACCCTGCCCTCTGCCACCACCTCTTCCTGCTCTGCCGCTGGCGCCCGCCCGACGCCGCCGAGCTCCGCGCCGCCTACTGCAAGGAGGGCGCCGCCGCCGCGCCGCGCCACGGGGACCGCGCGCACGTGGCCGTCGTCGTCGCGCTGCTGCACCTCACCGTGCTGTGCCAGTACGTGCTGTGCGGCCTCTACTGGGGCTACACCAGGACCACGCGCCCGGAGCTCGCCGAGGATGGCTTCTTCGCGCTGGGCATCCTCGCGCCGGTCGCCGCCGCGGTGTACACCGTGTGCAGCCCGTTGGGTAAAGGCTACCGGTGCCACGACCTCGCCTCCTGCTCCGTTCCAGCGGCGTCAAAGGCGCAGCCCGCGCCCACTGGGCACGTCGTGGTGGAGCCGGACTGGGCCGGCGGCATGCTCGACT------------GCGACGCGGCGGCCGGGTGCCTCTCCCTGTCGTGCACGTTCTGCGTCTTCGGGTGGAACATGGAGAGGCTGGGCCTGGGCAACGCGTACGTGCACGCCGTCACGTTCGCGCTCCTGTGCTTCGCGCCGCTCTGGGTGCTGGGCGTCTCGGCGCTGCACATCCACAGCCACGTCGTCGGCGACGCCGTGGGCGGCGCCGGCGTGCTGCTCTGCGCGTGCGGCCTGCTGTACGGCGGCTACTGGCGGATACAGATGCGGAGGAGGTTCGGGCTCCCAGGGACCACGGCGTGCTGCGGCTCCAAGTCGCTGACGGACTACGCGCGGTGGCTCTTCTGCTGGCCCTGCGCGCTGGCGCAGGAGGTCCGCACGGCGAGCATGTACCACGTCGACGGCGAGGTCTTCTACTCGAAGACCGTTGACGACGACGATCTCCACGCCGACAGCGGGCAGCGGTGGCTCGCGGCGTCCAAGCATCGTGACGTTTTTAGTGCAGCGGACACGGTTGCAGTGTCACAGCAGTCGCCGGCAAGTGGTCATCGTCTGGTTGTCATTCATGACGAAACGACCATCATGGCTCCACCTGTTCAGGTCGTGGTTGTGCAGGTGGAGGACAAGTGCAGTGTTGTTCGTCACGGGGAGACGAGCGGTTCTTCTTCTTCTTCTATTTCGTCATCGGCGAGCGAGGAAGAGGACGTGTCCTTTTTGGAGTCGAACCGAGAAATGCTGGAAGATGATGCTGATCGTAGTACGTCCTCTGATGGGAGCTGGAGAGTGGAGAAAGTGAAGAGACTGATCAACATGGTCACCCTGGTGTCTCTGCTCATTCTTTTGTACACAAGGGGAATTATTCTGTAGAGAAGCAGTGGAATTAAGGATGTG----TTGTTCTAGATGCTATTTCTCCACTTCTGTTGCTGAAAACAGGATCACAGTGTAGGTTTTGTATAGGGAACTAGTGAAGCACCATGAAATTTATGAAAGTAAACACATTCTTTTAC
>A063
ACCAGCTTCTGGCACAATATTTGGTGTGATGTAGAGCCTTTGTCTTCTAAATATGCTAATCTGTATGATATTGCTTATGATAAAGATATCACAG-T-AAAAAAGCTTTTTCTTCTGAGTTTAGAGCTGTGAATTTCAGAAGAAGGATTTATGGTGCTTTGGAAGTTGAGTATAACAATCTTATTACACAATGTAATAATATTAATATTTCTGAGGAAGAAGATAAATCTGTTTGGCTTCTGGGTGGCAAAGGTTTTTCTGTTAACTCTTTTTACAAAAGAATCAAGTGCTCTCAGACTCCTTTGTCTCCTAGTTTCCTGTGGAAAACTAGACTTCCATATAAGATTAAAGC-TTTTTTGTGGCTTGTTATGCACAAAAAGATTTTAACTAAAGACAATTTGTTCAAGAAAAATTGGAAGGGTAATCTGGATTGTATCTTTTGTGGATTTTCAGAATCCATAGACCATTTGTTTTTCCAATGTCCGGTTGCTAGATTTACTTGGAGAATAGTATACTCAGCTCTTGGATTAGTTTCTACTCCTGAGAATGTGGATGATTTGTTTGGTACTTGGATTAACAGTTTTAATAAGACTGAAAAAAATCTGGTAATGTTCGGCTGTGGAGCTGTCATTTGGGCGATCTGGCGTTGTCGCAATAATTGTTGCTTTGGGACTGACC-----GCATTGATGATC-CGACTAATGTGATTTTCTCTTGTTGTTATTGGCTTGAAACTTGGGCTATTCGTCAAAAAAAGAAGGCAAGAAAACTGGTGGAGCTCGGAAGTCTCAAAATCAAAAAGATGGCGTGTGAGATCTACAGCAAGGCTCGTAATTGGAGGTCAGTTGACAGACGAATCCGATGAAAGAAATCTGTTTTGTTATCTGGCTATTTTGGTTCAACAACTCTGCGGCCGTTCTACTTCCTCTTCCCGGTAGCGCTAAGCTACAGGAAAAACTCTGGGATAGAAGGTTGCTCGATGATCTGTTTTGATCTGTGTGAACTTTGATTTTGGCCAGCTTTGTGATTCTATATGTGTGCTATTAGTAGTCTGGTGCGGTCAGAGTATGGTCCTTAGTTGCTGATAGTTCTGTGCTTTGTCAGCTTTTCATTTCTGGATGCTTATGTGGTATTGTAAGAACATATGTCTCTTTCTATTTCGTAATGAAATAGGGGGTTATTCCCTCTGTCAAAAAAGTAATATTAGTGGTCAAAATAGTTTTTGGATTAGGGCTCGCTCGGACAAGAAAACACCATTTTGTAACGATAGCATCAGATCCTGCAAAGC--------------------------------------------------------------ACGTGTATACTCAAGTCAAGTGGCAGCAAGCCAATTATTTTTTCTTCACCAAACAGATGAAATATCAGGAAATTAATTATATGCCAAGTGGCCCAAGTCCCGAATGGCAGGCGCTTCTTCTACCTGCAGACGAGTAGTACTCGCAGAACCCAAGATTGACCATGGCCAGCGCTGCTGGGTCAACTCTGACACACGGATTCACCGTCCCCCTCTCGTGTCTCA---TCAACGCAGGCCCTCTACAAAAGGCCAAGAAAAAGGAACCTGCCGTGCCCGTCGCGCTCGCGATATGGCTGTGGCCGGCAGCGACGATGCTCCAAGTCCAGCCACCAGAGGCCATGGCGGCACCGTGCGCCTCCTCGGCTACGGACCCCGGACGCCCACGCCGCAACTCACCGAGCGCCTCCTCGACGACAAGCCGCAGCAGCGACCGCACTGCTGCGTCGAGGAGGAGCTCCCCTCCTTCTGGCGCTGGAAGCCGAGCGACC---------------GCGGCCACGTGGACTGGGCCTCCGTCCGCCAGACATGCAAGGAGTGGATCAAGAACCCCATGAACGTGGCGCTGCTCCTGTGGCTGCTCTGCGTCGGCGTCTCCGGCGGCATGCTCGTGCTCCTCCTCCTCGGCCTGCTCGACGGCGCGTTCCCGGCGACGGCCGACAGGAACCGCTGGATCGAGATCAACAACCAGGTCCTCAACGCGCTCTTCACGCTCATGAGCCTGTACCAGCACCCTGCCCTCTGCCACCACCTCTTCCTGCTCTGCCGCTGGCGCCCGGCCGACGCCGCCGAGCTCCGCGCCGCCTACTGCAAGGAGGGCGCCGCCGCCGCGCCGCGCCACGGGGACCGCGCGCACGTGGCCGTCGTCGTCGCGCTGCTGCACCTCACCGTGCTGTGCCAGTACGTGCTGTGCGGCCTCTACTGGGGCTACACCAGGACCACGCGCCCGGAGCTCGCCGAGGACGGCTTCTTCGCGCTGGGCATCCTAGCGCCGGTCGCCGCCGCGGTGTACACCGTGTGCAGCCCGTTGGGTAAAGGCGACCGGTGCCACGACCTCGCCTCCTGCTCCGTTCCAGCGGCGACAAAGGCGCAGCCCACGCCCACGGGGCACGTCGTGCTGGAGCCGGACTGGGCCGGCGGCATGCTCGACT---GCGGCGGCGGCGACGCGGCGGCCGGGTGCCTCTCCCTGTCGTGCACGTTCTGCGTCTTCGGGTGGAACATGGAGAGGCTGGGCCTGGGCAACGCGTACGTGCACGCCGTCACGTTCGCGCTCCTGTGCTTCGCGCCGCTCTGGGTGCTGGGCGTCTCGGCGCTGCACATCCACAGCTACGTCGTCGGCGACGCCGTTGGCGGCGCCGGCGTGCTGCTCTGCGCGTGCGGCCTGCTGTACGGCGGCTACTGGCGGATACAGATGCGGAGGAGGTTCGGGCTCCCAGGGACCACGGCGTGCTGCGGCTCCAAGTCGCTGACGGACTACGCGCGGTGGCTCTTCTGCTGGCCCTGCGCGCTGGCGCAGGAGGTCCGCACGGCGAGCATGTACCACGTCGACGGCGAGGTCTTCTACTCGAAGACCGTTGACGACGACGATCTCCACGCCGGCAGCGGGAAGCGGTGGCTCGCGGTGTCCAAGCATCGTGACGTTTTTAGTGCAGCGGACACGGTTGCAGTGTCACAGCAGTCGGCGGCAAGTGGTCATCGTCTTGTTGTCATTCATGACAAAACGAC---CATGGCTCCACCTGTTCAGGTCGTGGTTGTGCAGGTGGAAGACAAGTGCAGTGTTGTTCGTCACGGGGAGACGAGCGG------TTCTTCTTCTATTTCGTCATCGGCGAGCGAGGAAGAGGACGTGTCCTTTTTGGAGTCGAACCGAGAAATGCTGGAAGATGATGCTGATCGTAGTACGTCGTCTGATGGGAGCTGGAGAGTGGAGAAAGTGAAGAGACTGATCAATATGGTCACCCTGGTGTCTCTGCTCATTCTTTTATACACAAGGGGAATTATTCTGTAGAGAAGCAGTGGAATTAAGCATGTG----TTGTTCTAGATGCTATTTCTCCACTTCTGTTGCTGAAAACAGGATCACAGTGTAGGTTTAGTATAGGGAACTAGTGAAGCACCATGAAATTTATGAAAGTAAATACATTCTTTTAC
>A064
ACCAGCTTCTGGCACAATATTTGGTGTGATGTTGAACCTTTGTCTTCTAAATATGCTAATCTGTATGATATTGCTTATGATAAAGATATCACAGTT-AAAAAAGCTTTTTCTTCTGAGTTTAGAGCTGTGAATTTCAGAAGAAGGATTTATGGTGCTTTGGAAGTTGAATATAACAATCTTATTACACAATGTAATAATTTTAATATTTCTGAGGAAGAAGATAAATATGTTTGGCTTCTGGGTGACAAAGGTTTTTCTGTTAACTCTTTTTACAAAAGAATCAAGTGCTCTCAGACTCCTTTGTCTCCTAGTTTCCTGTGGAAAACTAGACTTCCATATAAGATTAAAGC-TTTTTTGTGGCTTGTTATGCACAAAAAGATTTTAACTAAAGACAATTTGTTCAAGAAAGATTGGAAGGGTAATTTGGATTGTATCTTTTGTGGATTTTCAGAATCCATGGACCATTTGTTTTTCCACTGTCCGGTTGCTAGATTTACTTGGAGAATAATATACTCAGCTCTTGGATTAATTTCTACTCCTGAGAATGTGGATGATTTGTTTGGTACTTGGATTAACAGTTTTAATAAGACTGAAAAAAATCTGGTAATGTTCGGCTGTGGAGCTGTCATTTGGGCAATCTGGCGTTGTCGCAATAATTGTTGTTTTGGGACTGACC-----GAATTGATGATC-CGACTGATGTGATTTTCTCTTGTTGTTATTGTCTTGATACTTGGGCTATTTGGCAAAAAAAGAAGGCAAGAAAACTGGTGGAGCTCGGAAGTCTCAAAATCAAAAAGATGGCGTGTGAGATCTACAACAAGGCTCGTGGTTGGAGGCCAGTTGACAGACGAATCCGATGAAAGAATTCTGTTTTGGTATCTGGCTATTTTGGTTCATCAAATCTGCGGCCGTTCTACTTCCTCTTCCCGGTAGCGTTAAGCTACAGGAAAAACTCTGGGATAGAAGGTTGCTCGATGATCTGTTTTGATCTGTGTGAACTTTGATTTTGGCCAGCTTTGTGATTCTATATGTGTGCTATTAGTAGTCTGGTGCGGTCAGAGTATGGTCCTTAGTTGCTGATAGTTCTGTGCTTTGTCAGCTTTTCATTTCTGGATGCTTATGTGGTATTGTAAGAACATATGTCTCTTTCTATTTCGTAATGAAATAGGGGGTTATTCCCTCTGTCAAAAAAGTAATATTAGTGGTCAAAATAGTTTTTGGATTAGGGCTCGCTCGGACAAGAAAACACCATTTTGTAACGATAGCATCAGATCCTGCAAAGC--------------------------------------------------------------ACGTGTATACTCAAGTCAAGTGGCAGCAAGCCAATTATTTTTTCTTCACCAAACAGATGAAATATCAGGAAATTAATTATATGCCAAGTGGCCCAAGTCCCGAATGGCAGGCGCTTCTTCTACCTGCAGACGAGTAGTACTCGCAGAACCCAAGATTGACCATGGCCAGCGCTGCTGGGTCAACTCTGACACACGGATTCACCGTCCCCCTCTCGTGTCTCA---TCAACGCAGGCCCTCTACAAAAGGCCAAGAAAAAGGAACCTGCCGTGCCCGTCGCGCTCGCGATATGGCTGTGGCCGGCAGCGACGATGCTCCAAGTCCAGCCACCAGAGGCCATGGCGGCACCGTGCGCCTCCTCGGCTACGGACCCCGGACGCCCACGCCGCAACTCACCGAGCGCCTCCTCGACGACAAGCCGCAGCAGCGACCGCACTGCTGCGTCGAGGAGGAGCTCCCCTCCTTCTGGCGCTGGAAGCCGAGCGACC---------------GCGGCCACGTGGAGTGGGCCTCCGTCCGCCAGACATGCAAGGAGTGGATAAAGAACCCCATGAACGTGGCGCTGCTCCTGTGGCTGCTCTGCGTCGGCGTCTCCGGCGGCATGCTCGTGCTCCTCCTCCTCGGCCTGCTCGACGGCGCGTTCCCGGCGACGGCCGACAGGAACCGCTGGATCGAGATCAACAACCAGGTCCTCAACGCGCTCTTCACGCTCATGAGCCTGTACCAGCACCCTGCCCTCTGCCACCACCTCTTCCTGCTCTGCCGCTGGCGCCCGCCCGACGCCGCCGAGCTCCGCGCCGCCTACTGCAAGGAGGGCGCCGCCGCCGCGCCGCGCCACGGGGACCGCGCGCACGTGGCCGTCGTCGTCGCGCTGCTGCACCTCACCGTGCTGTGCCAGTACGTGCTGTGCGGCCTCTACTGGGGCTACACCAGGACCACGCGCCCGGAGCTCGCCGAGGATGGCTTCTTCGCGCTGGGCATCCTCGCGCCGGTCGCCGCCGCGGTGTACACCGTGTGCAGCCCGTTGGGTAAAGGCTACCGGTGCCACGACCTCGCCTCCTGCTCCGTTCCAGCGGCGTCAAAGGCGCAGCCCGCGCCCACTGGGCACGTCGTGGTGGAGCCGGACTGGGCCGGCGGCATGCTCGACT------------GCGACGCGGCGGCCGGGTGCCTCTCCCTGTCGTGCACGTTCTGCGTCTTCGGGTGGAACATGGAGAGGCTGGGCCTGGGCAACGCGTACGTGCACGCCGTCACGTTCGCGCTCCTGTGCTTCGCGCCGCTCTGGGTGCTGGGCGTCTCGGCGCTGCACATCCACAGCCACGTCGTCGGCGACGCCGTGGGCGGCGCCGGCGTGCTGCTCTGCGCGTGCGGCCTGCTGTACGGCGGCTACTGGCGGATACAGATGCGGAGGAGGTTCGGGCTCCCAGGGACCACGGCGTGCTGCGGCTCCAAGTCGCTGACGGACTACGCGCGGTGGCTCTTCTGCTGGCCCTGCGCGCTGGCGCAGGAGGTCCGCACGGCGAGCATGTACCACGTCGACGGCGAGGTCTTCTACTCGAAGACCGTTGACGACGACGATCTCCACGCCGACAGCGGGCAGCGGTGGCTCGCGGCGTCCAAGCATCGTGACGTTTTTAGTGCAGCGGACACGGTTGCAGTGTCACAGCAGTCGCCGGCAAGTGGTCATCGTCTGGTTGTCATTCATGACGAAACGACCATCATGGCTCCACCTGTTCAGGTCGTGGTTGTGCAGGTGGAGGACAAGTGCAGTGTTGTTCGTCACGGGGAGACGAGCGGTTCTTCTTCTTCTTCTATTTCGTCATCGGCGAGCGAGGAAGAGGACGTGTCCTTTTTGGAGTCGAACCGAGAAATGCTGGAAGATGATGTTGATCGTAGTACGTCGTCTGATGGGAGCTGGAGAGTGGAGAAAGTGAAGAGACTGATCAATATGGTCACCCTGGTGTCTCTGCTCATTCTTTTGTACACAAGGGGAATTATTCTGTAGAGAAGCAGTGGAATTAAGGATGTG----TTGTTCTAGACGCTATTTCTCCACTTCTGTTGCTGAAAACAGGATCTTAGTGTAGGTTTAGTATAGGGAACTAGTGAAGCACCATGAAATTTATGAAAGTAAACACATTCTTTTAC
>A065
ACCAGCTTCTGGCACAATATTTGGTGTGATGTTGAACCTTTGTCTTCTAAATATGCTAATCTGTATGATATTGCTTATGATAAAGATATCACAGTT-AAAAAAGCTTTTTCTTCTGAGTTTAGAGCTGTGAATTTCAGAAGAAGGATTTATGGTGCTTTGGAAGTTGAATATAACAATCTTATTACACAATGTAATAATTTTAATATTTCTGAGGAAGAAGATAAATATGTTTGGCTTCTGGGTGACAAAGGTTTTTCTGTTAACTCTTTTTACAAAAGAATCAAGTGCTCTCAGACTCCTTTGTCTCCTAGTTTCCTGTGGAAAACTAGACTTCCATATAAGATTAAAGC-TTTTTTGTGGCTTGTTATGCACAAAAAGATTTTAACTAAAGACAATTTGTTCAAGAAAGATTGGAAGGGTAATTTGGATTGTATCTTTTGTGGATTTTCAGAATCCATGGACCATTTGTTTTTCCACTGTCCGGTTGCTAGATTTACTTGGAGAATAATATACTCAGCTCTTGGATTAATTTCTACTCCTGAGAATGTGGATGATTTGTTTGGTACTTGGATTAACAGTTTTAATAAGACTGAAAAAAATCTGGTAATGTTCGGCTGTGGAGCTGTCATTTGGGCGATCTGGCGTTGTCGCAATAATTGTTGTTTTGGGACTGACC-----GAATTGATGATC-CGACTGATGTGATTTTCTCTTGTTGTTATTGGCTTGAAACTTGGGCTATTCGGCAAAAAAAGAAGGCAAGAAAACTGGTGGAGCTCGGAAGTCTCAAAATCAAAAAGATGGCGTGTGAGATCTACAACAAGGCTCGTAGTTGGAGGCCAGTTGACAGACGAATCCGATGAAAGAATTCTGTTTTGGTATCTGGCTATTTTGGTTCATCAAATCTGCGGCCGTTCTACTTCCTCTTCCCGGTAGCGTTAAGCTACAGGAAAAACTCTGGGATAGAAGGTTGCTCGATGATCTGTTTTGATCTGTGTGAACTTTGATTTTGGCCAGCTTTGTGATTCTATATGTGTGCTATTAGTAGTCTGGTGCGGTCAGAGTATGGTCCTTAGTTGCTGATAGTTCTGTGCTTTGTCAGCTTTTCATTTCTGGATGCTTATGTGGTATTGTAAGAACATATGTCTCTTTCTATTTCGTAATGAAATA-GGGGTTATCCCCTCTGTCAAAAAAGTAATATTAGTGGTCAAAATAGTTTTTGGATTAGGGCTCGCTCGGACAAGAAAACACCATTTTGTAACGATAGCATCAGATCCTGCAAAGC--------------------------------------------------------------ACGTGTATACTCAAGTCAAGTGGCAGCAAGCCAATTATTTTTTCTTCACCAAACAGATGAAATATCAGGAAATTAATTATATGCCAAGTGGCCCAAGTCCCGAATGGCAGGCGCTTCTTCTACCTGCAGACGAGTAGTACTCGCAGAACCCAAGATTGACCATGGCCAGCGCTGCTGGGTCAACTCTGACACACGGATTCACCGTCCCCCTCTCGTGTCTCA---TCAACGCAGGCCCTCTACAAAAGGCCAAGAAAAAGGAACCTGCCGTGCCCGTCGCGCTCGCGATATGGCTGTGGCCGGCAGCGACGATGCTCCAAGTCCAGCCACCAGAGGCCATGGCGGCACCGTGCGCCTCCTCGGCTACGGACCCCGGACGCCCACGCCGCAACTCACCGAGCGCCTCCTCGACGACAAGCCGCAGCAGCGACCGCACTGCTGCGTCGAGGAGGAGCTCCCCTCCTTCTGGCGCTGGAAGCCGAGCGACC---------------GCGGCCACGTGGAGTGGGCCTCCGTCCGCCAGACATGCAAGGAGTGGATAAAGAACCCCATGAACGTGGCGCTGCTCCTGTGGCTGCTCTGCGTCGGCGTCTCCGGCGGCATGCTCGTGCTCCTCCTCCTCGGCCTGCTCGACGGCGCGTTCCCGGCGACGGCCGACAGGAACCGCTGGATCGAGATCAACAACCAGGTCCTCAACGCGCTCTTCACGCTCATGAGCCTGTACCAGCACCCTGCCCTCTGCCACCACCTCTTCCTGCTCTGCCGCTGGCGCCCGGCCGACGCCGCCGAGCTCCGCGCCGCCTACTGCAAGGAGGGCGCCGCCGCCGCGCCGCGCCACGGGGACCGCGCGCACGTGGCCGTCGTCGTCGCGCTGCTGCACCTCACCGTGCTGTGCCAGTACGTGCTGTGCGGCCTCTACTGGGGCTACACCAGGACCACGCGCCCGGAGCTCGCCGAGGACGGCTTCTTCGCGCTGGGCATCCTAGCGCCGGTCGCCGCCGCGGTGTACACCGTGTGCAGCCCGTTGGGTAAAGGCGACCGGTGCCACGACCTCGCCTCCTGCTCCGTTCCAGCCTCGACAAAGGCGCAGCCCACGCCCACTGGGCACGTCGTGCTGGAGCCGGACTGGGCCGGCGGCATGCTCGACT---GCGGCGGCGGCGACGCGGCGGCCGGGTGCCTCTCCCTGTCGTGCACGTTCTGCGTCTTCGGGTGGAACATGGAGAGGCTGGGCCTGGGCAACGCGTACGTGCACGCCGTCACGTTCGCGCTCCTGTGCTTCGCGCCGCTCTGGGTGCTGGGCGTCTCGGCGCTGCACATCCACAGCCACGTCGTCGGCGACGCCGTGGGCGGCGCCGGCGTGCTACTCTGCGCGTGCGGCCTGCTGTACGGCGGCTACTGGCGGATACAGATGCGGAGGAGGTTCGGGCTCCCAGGGACCACGGCGTGCTGCGGCTCCAAGTCGCTGACGGACTACGCGCGGTGGCTCTTCTGCTGGCCCTGCGCGCTGGCGCAGGAGGTCCGCACGGCGAGCATGTACCACGTCGACGGCGAGGTCTTCTACTCGAAGACCGTTGACCACGACGATCTCCACGCCGACAGCGGGAAGCGGTGGCTCGCGGTGTCCAAGCATCGTGACGTTTTTAGTGCAGCGGACACGGTTGCAGTGTCACAGCAGTCGGCGGCAAGTGGTCATCGTCTGGTTGTCATTCATGACGAAACGACCATCATGGCTCCACCTGTTCAGGTCGTGGTTGTGCAGGTGGAAGACAAGTGCAGTGTTGTTCGTCACGGGGAGACGAGCGG---TTCTTCTTCTTCTATTTCGACATCGGCGAGCGAGGAAGAGGACGTGTCCTTTTTGGAGTCGAACCGAGAAATGCTGGAAGATGATGCTGATCGTAGTACGTCGTCTGATGGGAGCTGGAGAGTGGAGAAAGTGAAGAGACTGATCAATATGGTCACCCTGGTGTCTCTGCTCATTCTTTTGTACACAAGGGGAATTATTCTGTAGAGAAGCAGTGGAATTAAGGATGTG----TTGTTCTAGATGCTATTTCTCCACTTCTGTTGCTGAAAACAGGATCACAGTGTAGGTTTTGTATAGGGAACTAGTGAAGCACCATGCAATTTTTGAAAGTAAACTCATTCTTATAC
>A067
-CCAGCTTCTGGCACAATATTTGGTGTGATGTAGAGCCTTTGTCTTCTAAATATGCTAATCTGTATGATATTGCTTATGATAAAGATATCACAG-T-AAAAAAGCTTTTTCTTCTGAGTTTAGAGCTGTGAATTTCAGAAGAAGGATTTATGGTGCTTTGGAAGTTGAGTATAACAATCTTATTACACAATGTAATAATATTAATATTTCTGAGGAAGAAGATAAATCTGTTTGGCTTCTGGGTGGCAAAGGTTTTTCTGTTAACTCTTTTTACAAAAGAATCAAGTGCTCTCAGACTCCTTTGTCTCCTAGTTTCCTGTGGAAAACTAGACTTCCATATAAGATTAAAGC-TTTTTTGTGGCTTGTTATGCACAAAAAGATTTTAACTAAAGACAATTTGTTCAAGAAAAATTGGAAGGGTAATCTGGATTGTATCTTTTGTGGATTTTCAGAATCCATAGACCATTTGTTTTTCCAATGTCCGGTTGCTAGATTTACTTGGAGAATAGTATACTCAGCTCTTGGATTAGTTTCTACTCCTGAGAATGTGGATGATTTGTTTGGTACTTGGATTAACAGTTTTAATAAGACTGAAAAAAATCTGGTAATGTTCGGCTGTGGAGCTGTCATTTGGGCGATCTGGCGTTGTCGCAATAATTGTTGCTTTGGGACTGACC-----GCATTGATGATC-CGACTAATGTGATTTTCTCTTGTTGTTATTGGCTTGAAACTTGGGCTATTCGTCAAAAAAAGAAGGCAAGAAAACTGGTGGAGCTCGGAAGTCTCAAAATCAAAAAGATGGCGTGTGAGATCTACAGCAAGGCTCGTAATTGGAGGTCAGTTGACAGACGAATCCGATGAAAGAAATCTGTTTTGTTATCTGACTATTTTGGTTCAACAACTCTGCGGCCGTTCTACTTCCTCTTCCCGGTAGCGCTAAGCTACAGGAAAAACTCTGGGATAGAAGGTTGCTCGATGATCTGTTTTGATCTGTGTGAACTTTGATTTTGGCCAGCTTTGTGATTCTATATGTGTGCTATTAGTAGTCTGGTGCGGTCAGAGTATGGTCCTTAGTTGCTGATAGTTCTGTGCTTTGTCAGCTTTTCATTTCTGGATGCTTATGTGGTATTGTAAGAACATATGTCTCTTTCTATTTCGTAATGAAATAGGGGGTTATTCCCTCTGTCAAAAAAGTAATATTAGTGGTCAAAATAGTTTTTGGATTAGGGCTCGCTCGGACAAGAAAACACCATTTTGTAACGATAGCATCAGATCCTGCAAAGC--------------------------------------------------------------ACGTGTATACTCAAGTCAAGTGGCAGCAAGCCAATTATTTTTTCTTCACCAAACAGATGAAATATCAGGAAATTAATTATATGCCAAGTGGCCCAAGTCCCGAATGGCAGGCGCTTCTTCTACCTGCAGACGAGTAGTACTCGCAGAACCCAAGATTGACCATGGCCAGCGCTGCTGGGTCAACTCTGACACACGGATTCACCGTCCCCCTCTCGTGTCTCA---TCAACGCAGGCCCTCTACAAAAGGCCAAGAAAAAGGAACCTGCCGTGCCCGTCGCGCTCGCGATATGGCTGTGGCCGGCAGCGACGATGCTCCAAGTCCAGCCACCAGAGGCCATGGCGGCACCGTGCGCCTCCTCGGCTACGGACCCCGGACGCCCACGCCGCAACTCACCGAGCGCCTCCTCGACGACAAGCCGCAGCAGCGACCGCACTGCTGCGTCGAGGAGGAGCTCCCCTCCTTCTGGCGCTGGAAGCCGAGCGACC---------------GCGGCCACGTGGAGTGGGCCTCCGTCCGCCAGACATGCAAGGAGTGGATAAAGAACCCCATGAACGTGGCGCTGCTCCTGTGGCTGCTCTGCGTCGGCGTCTCCGGCGGCATGCTCGTGCTCCTCCTCCTCGGCCTGCTCGACGGCGCGTTCCCGGCGACGGCCGACAGGAACCGCTGGATCGAGATCAACAACCAGGTCCTCAACGCGCTCTTCACGCTCATGAGCCTGTACCAGCACCCTGCCCTCTGCCACCACCTCTTCCTGCTCTGCCGCTGGCGCCCGCCCGACGCCGCCGAGCTCCGCGCCGCCTACTGCAAGGAGGGCGCCGCCGCCGCGCCGCGCCACGGGGACCGCGCGCACGTGGCCGTCGTCGTCGCGCTGCTGCACCTCACCGTGCTGTGCCAGTACGTGCTGTGCGGCCTCTACTGGGGCTACACCAGGACCACGCGCCCGGAGCTCGCCGAGGATGGCTTCTTCGCGCTGGGCATCCTCGCGCCGGTCGCCGCCGCGGTGTACACCGTGTGCAGCCCGTTGGGTAAAGGCTACCGGTGCCACGACCTCGCCTCCTGCTCCGTTCCAGCGGCGTCAAAGGCGCAGCCCGCGCCCACTGGGCACGTCGTGGTGGAGCCGGACTGGGCCGGCGGCATGCTCGACT------------GCGACGCGGCGGCCGGGTGCCTCTCCCTGTCGTGCACGTTCTGCGTCTTCGGGTGGAACATGGAGAGGCTGGGCCTGGGCAACGCGTACGTGCACGCCGTCACGTTCGCGCTCCTGTGCTTCGCGCCGCTCTGGGTGCTGGGCGTCTCGGCGCTGCACATCCACAGCCACGTCGTCGGCGACGCCGTGGGCGGCGCCGGCGTGCTGCTCTGCGCGTGCGGCCTGCTGTACGGCGGCTACTGGCGGATACAGATGCGGAGGAGGTTCGGGCTCCCAGGGACCACGGCGTGCTGCGGCTCCAAGTCGCTGACGGACTACGCGCGGTGGCTCTTCTGCTGGCCCTGCGCGCTGGCGCAGGAGGTCCGCACGGCGAGCATGTACCACGTCGACGGCGAGGTCTTCTACTCGAAGACCGTTGACGACGACGATCTCCACGCCGACAGCGGGCAGCGGTGGCTCGCGGCGTCCAAGCATCGTGACGTTTTTAGTGCAGCGGACACGGTTGCAGTGTCACAGCAGTCGCCGGCAAGTGGTCATCGTCTGGTTGTCATTCATGACGAAACGACCATCATGGCTCCACCTGTTCAGGTCGTGGTTGTGCAGGTGGAGGACAAGTGCAGTGTTGTTCGTCACGGGGAGACGAGCGGTTCTTCTTCTTCTTCTATTTCGTCATCGGCGAGCGAGGAAGAGGACGTGTCCTTTTTGGAGTCGAACCGAGAAATGCTGGAAGATGATGCTGATCGTAGTACGTCCTCTGATGGGAGCTGGAGAGTGGAGAAAGTGAAGAGACTGATCAACATGGTCACCCTGGTGTCTCTGCTCATTCTTTTGTACACAAGGGGAATTATTCTGTAGAGAAGCAGTGGAATTAAGGATGTG----TTGTTCTAGATGCTATTTCTCCACTTCTGTTGCTGAAAACAGGATCACAGTGTAGGTTTTGTATAGGGAACTAGTGAAGCACCATGAAATTTATGAAAGTAAACACATTCTTTTAC
>A070
ACCAGCTTCTGGCACAATATTTGGTGTGATGTAGAGCCTTTGTCTTCTAAATATGCTAATATGTATGATATTGCTTATGATAAAGATATCACAG-T-AAAAAAGCTTTTTCTTCTGAGTTTAGAGCTGTGAATTTCAGAAAAAGGATTTATGGTGCTTTGGAAGTTGAGTATAACAATCTTATTACACAATGTAATAATATTAATATTTCTGAGGAAGAAGATAAATCTGTTTGGCTTCTGGGTGGCAAAGGTTTTTCTGTTAACTCTTTTTACAAAAGAATCAAGTGCTCTCAGACTCCTTTGTCTCCTAGTTTCCTGTGGAAAACTAGACTTCCATATAAGATTAAAGC-TTTTTTGTGGCTTGTTATGCACAAAAAGATTTTAACTAAAGACAATTTGTTCAAGAAAAATTGGAAGGGTAATCTGGATTGTATCTTTTGTGGATTTTCAGAATCCATAGACCATTTGTTTTTCCAATGTCCGGTTGCTAGATTTACTTGGAGAATAGTATACTCAGCTCTTGGACTAATTTCTACTCCTGAGAATGTGGATGATTTGTTTGGTACTTGGATTAACAGTTTTAATAAGACTGAAAAAAATCTGGTAATGTTCGGCTGTGGAGCTGTCATTTGGGCGATCTGGCGTTGTCGCAATAATTGTTGCTTTGGGACTGACC-----GAATTGATGATC-CGACTAATGTGATTTTCTCTTGTTGTTATTGGCTTGAAACTTGGGCTATTCGTCAAAAAAAGAAGGCAAGAAAACTGGTGGAGCTCGGAAGTCTCAAAATCAAAAAGATGGCGTGTGAGATCTACAGCAAGGCTCGTAATTGGAGGTCAGTTGACAGACGAATCCGATGAAAGAAATCTGTTTTGTTATCTGGCTATTTTGGTTCAACAACTCTGCGGTCGTTCTACTTCCTCTTCCCGGTAGCGCTAAGCTACAGGAAAAACTCTGGGATAGAAGGTTGCTCGATGATCTGTTTTGATCTGTGTGAACTTTGATTTTGGCCAGCTTTGTGATTCTATATGTGTGCTATTAGTAGTCTGGTGCGGTCAGAGTATGGTCCTTAGTTGCTGATAGTTCTGTGCTTTGTCAGCTTTTCATTTCTGGATGCTTATGTGGTATTGTAAGAACATATGTCTCTTTCTATTTCGTAATGAAATAGGGGGTTATTCCCTCTGTCAAAAAAGTAATATTAGTGGTCAAAATAGTTTTTGGATTAGGGCTCGCTCGGACAAGAAAACACCATTTTGTAACGATAGCATCAGATCCTGCAAAGC--------------------------------------------------------------ACGTGTATACTCAAGTCAAGTGGCAGCAAGCCAATTATTTTTTCTTCACCAAACAGATGAAATATCAGGAAATTAATTATATGCCAAGTGGCCCAAGTCCCGAATGGCAGGCGCTTCTTCTACCTGCAGACGAGTAGTACTCGCAGAACCCAAGATTGACCATGGCCAGCGCTGCTGGGTCAACTCTGACACACGGATTCACCGTCCCCCTCTCGTGTCTCA---TCAACGCAGGCCCTCTACAAAAGGCCAAGAAAAAGGAACCTGCCGTGCCCGTCGCGCTCGCGATATGGCTGTGGCCGGCAGCGACGATGCTCCAAGTCCAGCCACCAGAGGCCATGGCGGCACCGTGCGCCTCCTCGGCTACGGACCCCGGACGCCCACGCCGCAACTCACCGAGCGCCTCCTCGACGACAAGCCGCAGCAGCGACCGCACTGCTGCGTCGAGGAGGAGCTCCCCTCCTTCTGGCGCTGGAAGCCGAGCGACC---------------GCGGCCACGTGGAGTGGGCCTCCGTCCGCCAGACATGCAAGGAGTGGATAAAGAACCCCATGAACGTGGCGCTGCTCCTGTGGCTGCTCTGCGTCGGCGTCTCCGGCGGCATGCTCGTGCTCCTCCTCCTCGGCCTGCTCGACGGCGCGTTCCCGGCGACGGCCGACAGGAACCGCTGGATCGAGATCAACAACCAGGTCCTCAACGCGCTCTTCACGCTCATGAGCCTGTACCAGCACCCTGCCCTCTGCCACCACCTCTTCCTGCTCTGCCGCTGGCGCCCGCCCGACGCCGCCGAGCTCCGCGCCGCCTACTGCAAGGAGGGCGCCGCCGCCGCGCCGCGCCACGGGGACCGCGCGCACGTGGCCGTCGTCGTCGCGCTGCTGCACCTCACCGTGCTGTGCCAGTACGTGCTGTGCGGCCTCTACTGGGGCTACACCAGGACCACGCGCCCGGAGCTCGCCGAGGATGGCTTCTTCGCGCTGGGCATCCTCGCGCCGGTCGCCGCCGCGGTGTACACCGTGTGCAGCCCGTTGGGTAAAGGCTACCGGTGCCACGACCTCGCCTCCTGCTCCGTTCCAGCGGCGTCAAAGGCGCAGCCCGCGCCCACTGGGCACGTCGTGGTGGAGCCGGACTGGGCCGGCGGCATGCTCGACT------------GCGACGCGGCGGCCGGGTGCCTCTCCCTGTCGTGCACGTTCTGCGTCTTCGGGTGGAACATGGAGAGGCTGGGCCTGGGCAACGCGTACGTGCACGCCGTCACGTTCGCGCTCCTGTGCTTCGCGCCGCTCTGGGTGCTGGGCGTCTCGGCGCTGCACATCCACAGCCACGTCGTCGGCGACGCCGTGGGCGGCGCCGGCGTGCTGCTCTGCGCGTGCGGCCTGCTGTACGGCGGCTACTGGCGGATACAGATGCGGAGGAGGTTCGGGCTCCCAGGGACCACGGCGTGCTGCGGCTCCAAGTCGCTGACGGACTACGCGCGGTGGCTCTTCTGCTGGCCCTGCGCGCTGGCGCAGGAGGTCCGCACGGCGAGCATGTACCACGTCGACGGCGAGGTCTTCTACTCGAAGACCGTTGACGACGACGATCTCCACGCCGACAGCGGGAAGCGGTGGCTCGCGGCGTCCAAGCATCGTGACGTTTTTAGTGCAGCGGACACGGTTGCAGTGTCACAGCAGTCGCCGGCAAGTGGTCATCGTCTGGTTGTCATTCATGACGAAACGACCATCATGGCTCCACCTGTTCAGGTCGTGGTTGTGCAGGTGGAGGACAAGTGCAGTGTTGTTCGTCACGGGGAGACGAGCGGTTCTTCTTCTTCTTCTATTTCGTCATCGGCGAGCGAGGAAGAGGACGTGTCCTTTTTGGAGTCGAACCGAGAAATGCTGGAAGATGATGCTGATCGTAGTACGTCCTCTGATGGGAGCTGGAGAGTGGAGAAAGTGAAGAGACTGATCAACATGGTCACCCTGGTGTCTCTGCTCATTCTTTTGTACACAAGGGGAATTATTCTGTAGAGAAGCAGTGGAATTAAGGATGTG----TTGTTCTAGATGCTATTTCTCCACTTCTGTTGCTGAAAACAGGATCACAGTGTAGGTTTTGTATAGGGAACTAGTGAAGCACCATGAAATTTATGAAAGTAAACACATTCTTTTAC
>A073
-CCAGCTTCTGGCACAATATTTGGTGTGATGTAGAGCCTTTGTCTTCTAAATATGCTAATCTGTATGATATTGCTTATGATAAAGATATCACAG-T-AAAAAAGCTTTTTCTTCTGAGTTTAGAGCTGTGAATTTCAGAAGAAGGATTTATGGTGCTTTGGAAGTTGAGTATAACAATCTTATTACACAATGTAATAATATTAATATTTCTGAGGAAGAAGATAAATCTGTTTGGCTTCTGGGTGGCAAAGGTTTTTCTGTTAACTCTTTTTACAAAAGAATCAAGTGCTCTCAGACTCCTTTGTCTCCTAGTTTCCTGTGGAAAACTAGACTTCCATATAAGATTAAAGC-TTTTTTGTGGCTTGTTATGCACAAAAAGATTTTAACTAAAGACAATTTGTTCAAGAAAAATTGGAAGGGTAATCTGGATTGTATCTTTTGTGGATTTTCAGAATCCATAGACCATTTGTTTTTCCAATGTCCGGTTGCTAGATTTACTTGGAGAATAGTATACTCAGCTCTTGGATTAGTTTCTACTCCTGAGAATGTGGATGATTTGTTTGGTACTTGGATTAACAGTTTTAATAAGACTGAAAAAAATCTGGTAATGTTCGGCTGTGGAGCTGTCATTTGGGCGATCTGGCGTTGTCGCAATAATTGTTGCTTTGGGACTGACC-----GCATTGATGATC-CGACTAATGTGATTTTCTCTTGTTGTTATTGGCTTGAAACTTGGGCTATTCGTCAAAAAAAGAAGGCAAGAAAACTGGTGGAGCTCGGAAGTCTCAAAATCAAAAAGATGGCGTGTGAGATCTACAGCAAGGCTCGTAATTGGAGGTCAGTTGACAGACGAATCCGATGAAAGAAATCTGTTTTGTTATCTGGCTATTTTGGTTCAACAACTCTGCGGCCGTTCTACTTCCTCTTCCCGGTAGCGCTAAGCTACAGGAAAAACTCTGGGATAGAAGGTTGCTCGATGATCTGTTTTGATCTGTGTGAACTTTGATTTTGGCCAGCTTTGTGATTCTATATGTGTGCTATTAGTAGTCTGGTGCGGTCAGAGTATGGTCCTTAGTTGCTGATAGTTCTGTGCTTTGTCAGCTTTTCATTTCTGGATGCTTATGTGGTATTGTAAGAACATATGTCTCTTTCTATTTCGTAATGAAATAGGGGGTTATTCCCTCTGTCAAAAAAGTAATATTAATGGTCAAAATAGTTTTTGGATTAGGGCTCGCTCGGACAAGAAAACACCATTTTGTAACGATAGCATCAGATCCTGCAAAGC--------------------------------------------------------------ACGTGTATACTCAAGTCAAGTGGCGGCAAGCCAATTATTTTTTCTTCATCAAACAGATGAAATATCAGGAAATTAATTATATG---------CCAAGTCCCGGATGGCAGGCGCTTCTTCTACCTGCAGACGAGTAGTACTCACAGAACCCAAGATTGACCATGGCCAGCGCTGCTGGGTCAACTCTGACACACGGATTCACCGT-CCCCTCTCGTGTCTCATCGTCAACGCAAGCCCTCTACAAAAGGCCAAGAAAAAGGAACCTGCCGTGCCCGTCGCGCTCGCGATATGGCTGTGGCCGGCGGCGACGATGCTCCAAGTCCAGCCACCAGAGGCCATGGCGGCACCGTGCGCCTCCTCGGCTACGGACCCCGGACGCCCACGCCGCAACTCACCGAGCGCCTCCTCGACGACAAGCCGCAGCAGCGACCGCACTGCTGCGTCGAGGAGGAGCTCCCCTCCTTCTGGCGCTGGAAGCCGAGCGACC---------------GCGGCCACGTGGAGTGGGCCTCCGTCCGCCAGACATGCAAGGAGTGGATAAAGAACCCCATGAACGTGGCGCTGCTCCTGTGGCTGCTCTGCGTCGGCGTCTCCGGCGGCATGCTCGTGCTCCTCCTCCTCGGCCTGCTCGACGGCGCGTTCCCGGCGACGGCCGACAGGAACCGCTGGATCGAGATCAACAACCAGGTCCTCAACGCGCTCTTCACGCTCATGAGCCTGTACCAGCACCCTGCCCTCTGCCACCACCTCTTCCTGCTCTGCCGCTGGCGCCCGGCCGACGCCGCCGAGCTCCGCGCCGCCTACTGCAAGGAGGGCGCCGCCGCCGCGCCGCGCCACGGGGACCGCGCGCACGTGGCCGTCGTCGTCGCGCTGCTGCACCTCACCGTGCTGTGCCAGTACGTGCTGTGCGGCCTCTACTGGGGCTACACCAGGACCACGCGCCCGGAGCTCGCCGAGGATGGCTTCTTCGCGCTGGGCATCCTCGCGCCGGTCGCCGCCGCGGTGTACACCGTGTGCAGCCCGTTGGGTAAAGGCTACCGGTGCCACGACCTCGCCTCCTGCTCCGTTCCAGCGGCGTCAAAGGCGCAGCCCGCGCCCACTGGGCACGTCGTGGTGGAGCCGGACTGGGCCGGCGGCATGCTCGACT------------GCGACGCGGCGGCCGGGTGCCTCTCCCTGTCGTGCACGTTCTGCGTCTTCGGGTGGAACATGGAGAGGCTGGGCCTGGGCAACGCGTACGTGCACGCCGTCACGTTCGCGCTCCTGTGCTTCGCGCCGCTCTGGGTGCTGGGCGTCTCGGCGCTGCACATCCACAGCCACGTCGTCGGCGACGCCGTGGGCGGCGCCGGCGTGCTGCTCTGCGCGTGCGGCCTGCTGTACGGCGGCTACTGGCGGATACAGATGCGGAGGAGGTTCGGGCTCCCAGGGACCACGGCGTGCTGCGGCTCCAAGTCGCTGACGGACTACGCGCGGTGGCTCTTCTGCTGGCCCTGCGCGCTGGCGCAGGAGGTCCGCACGGCGAGCATGTACCACGTCGACGGCGAGGTCTTCTACTCGAAGACCGTTGACGACGACGATCTCCACGCCGACAGCGGGCAGCGGTGGCTCGCGGCGTCCAAGCATCGTGACGTTTTTAGTGCAGCGGACACGGTTGCAGTGTCACAGCAGTCGCCGGCAAGTGGTCATCGTCTGGTTGTCATTCATGACGAAACGACCATCATGGCTCCACCTGTTCAGGTCGTGGTTGTGCAGGTGGAGGACAAGTGCAGTGTTGTTCGTCACGGGGAGACGAGCGGTTCTTCTTCTTCTTCTATTTCGTCATCGGCGAGCGAGGAAGAGGACGTGTCCTTTTTGGAGTCGAACCGAGAAATGCTGGAAGATGATGCTGATCGTAGTACGTCCTCTGATGGGAGCTGGAGAGTGGAGAAAGTGAAGAGACTGATCAACATGGTCACCCTGGTGTCTCTGCTCATTCTTTTGTACACAAGGGGAATTATTCTGTAGAGAAGCAGTGGAATTAAGGATGTG----TTGTTCTAGATGCTATTTCTCCACTTCTGTTGCTGAAAACAGGATCACAGTGTAGGTTTTGTATAGGGAACTAGTGAAGCACCATGAAATTTATGAAAGTAAACACATTCTTTTAC
>A074
-CCAGCTTCTGGCACAATATTTGGTGTGATGTAGAGCCTTTGTCTTCTAAATATGCTAATCTGTATGATATTGCTTATGATAAAGATATCACAG-T-AAAAAAGCTTTTTCTTCTGAGTTTAGAGCTGTGAATTTCAGAAGAAGGATTTATGGTGCTTTGGAAGTTGAGTATAACAATCTTATTACACAATGTAATAATATTAATATTTCTGAGGAAGAAGATAAATCTGTTTGGCTTCTGGGTGGCAAAGGTTTTTCTGTTAACTCTTTTTACAAAAGAATCAAGTGCTCTCAGACTCCTTTGTCTCCTAGTTTCCTGTGGAAAACTAGACTTCCATATAAGATTAAAGC-TTTTTTGTGGCTTGTTATGCACAAAAAGATTTTAACTAAAGACAATTTGTTCAAGAAAAATTGGAAGGGTAATCTGGATTGTATCTTTTGTGGATTTTCAGAATCCATAGACCATTTGTTTTTCCAATGTCCGGTTGCTAGATTTACTTGGAGAATAGTATACTCAGCTCTTGGATTAGTTTCTACTCCTGAGAATGTGGATGATTTGTTTGGTACTTGGATTAACAGTTTTAATAAGACTGAAAAAAATCTGGTAATGTTCGGCTGTGGAGCTGTCATTTGGGCGATCTGGCGTTGTCGCAATAATTGTTGCTTTGGGACTGACC-----GCATTGATGATC-CGACTAATGTGATTTTCTCTTGTTGTTATTGGCTTGAAACTTGGGCTATTCGTCAAAAAAAGAAGGCAAGAAAACTGGTGGAGCTCGGAAGTCTCAAAATCAAAAAGATGGCGTGTGAGATCTACAGCAAGGCTCGTAATTGGAGGTCAGTTGACAGACGAATCCGATGAAAGAAATCTGTTTTGTTATCTGGCTATTTTGGTTCAACAACTCTGCGGTCGTTCTACTTCCTCTTCCCGGTAGCGCTAAGCTACAGGAAAAACTCTGGGATAGAAGGTTGCTCGATGATCTGTTTTGATCTGTGTGAACTTTGATTTTGGCCAGCTTTGTGATTCTATATGTGTGCTATTAGTAGTCTGGTGCGGTCAGAGTATGGTCCTTAGTTGCTGATAGTTCTGTGCTTTGTCAGCTTTTCATTTCTGGATGCTTATGTGGTATTGTAAGAACATATGTCTCTTTCTATTTCGTAATGAAATAGGGGGTTATTCCCTCTGTCAAAAAAGTAATATTAGTGGTCAAAATAGTTTTTGGATTAGGGCTCGCTCGGACAAGAAAACACCATTTTGTAACGATAGCATCAGATCCTGCAAAGC--------------------------------------------------------------ACGTGTATACTCAAGTCAAGTGGCAGCAAGCCAATTATTTTTTCTTCACCAAACAGATGAAATATCAGGAAATTAATTATATGCCAAGTGGCCCAAGTCCCGAATGGCAGGCGCTTCTTCTACCTGCAGACGAGTAGTACTCGCAGAACCCAAGATTGACCATGGCCAGCGCTGCTGGGTCAACTCTGACACACGGATTCACCGTCCCCCTCTCGTGTCTCA---TCAACGCAGGCCCTCTACAAAAGGCCAAGAAAAAGGAACCTGCCGTGCCCGTCGCGCTCGCGATATGGCTGTGGCCGGCAGCGACGATGCTCCAAGTCCAGCCACCAGAGGCCATGGCGGCACCGTGCGCCTCCTCGGCTACGGACCCCGGACGCCCACGCCGCAACTCACCGAGCGCCTCCTCGACGACAAGCCGCAGCAGCGACCGCACTGCTGCGTCGAGGAGGAGCTCCCCTCCTTCTGGCGCTGGAAGCCGAGCGACC---------------GCGGCCACGTGGAGTGGGCCTCCGTCCGCCAGACATGCAAGGAGTGGATAAAGAACCCCATGAACGTGGCGCTGCTCCTGTGGCTGCTCTGCGTCGGCGTCTCCGGCGGCATGCTCGTGCTCCTCCTCCTCGGCCTGCTCGACGGCGCGTTCCCGGCGACGGCCGACAGGAACCGCTGGATCGAGATCAACAACCAGGTCCTCAACGCGCTCTTCACGCTCATGAGCCTGTACCAGCACCCTGCCCTCTGCCACCACCTCTTCCTGCTCTGCCGCTGGCGCCCGCCCGACGCCGCCGAGCTCCGCGCCGCCTACTGCAAGGAGGGCGCCGCCGCCGCGCCGCGCCACGGGGACCGCGCGCACGTGGCCGTCGTCGTCGCGCTGCTGCACCTCACCGTGCTGTGCCAGTACGTGCTGTGCGGCCTCTACTGGGGCTACACCAGGACCACGCGCCCGGAGCTCGCCGAGGATGGCTTCTTCGCGCTGGGCATCCTCGCGCCGGTCGCCGCCGCGGTGTACACCGTGTGCAGCCCGTTGGGTAAAGGCTACCGGTGCCACGACCTCGCCTCCTGCTCCGTTCCAGCGGCGTCAAAGGCGCAGCCCGCGCCCACTGGGCACGTCGTGGTGGAGCCGGACTGGGCCGGCGGCATGCTCGACT------------GCGACGCGGCGGCCGGGTGCCTCTCCCTGTCGTGCACGTTCTGCGTCTTCGGGTGGAACATGGAGAGGCTGGGCCTGGGCAACGCGTACGTGCACGCCGTCACGTTCGCGCTCCTGTGCTTCGCGCCGCTCTGGGTGCTGGGCGTCTCGGCGCTGCACATCCACAGCCACGTCGTCGGCGACGCCGTGGGCGGCGCCGGCGTGCTGCTCTGCGCGTGCGGCCTGCTGTACGGCGGCTACTGGCGGATACAGATGCGGAGGAGGTTCGGGCTCCCAGGGACCACGGCGTGCTGCGGCTCCAAGTCGCTGACGGACTACGCGCGGTGGCTCTTCTGCTGGCCCTGCGCGCTGGCGCAGGAGGTCCGCACGGCGAGCATGTACCACGTCGACGGCGAGGTCTTCTACTCGAAGACCGTTGACGACGACGATCTCCACGCCGACAGCGGGCAGCGGTGGCTCGCGGCGTCCAAGCATCGTGACGTTTTTAGTGCAGCGGACACGGTTGCAGTGTCACAGCAGTCGCCGGCAAGTGGTCATCGTCTGGTTGTCATTCATGACGAAACGACCATCATGGCTCCACCTGTTCAGGTCGTGGTTGTGCAGGTGGAGGACAAGTGCAGTGTTGTTCGTCACGGGGAGACGAGCGGTTCTTCTTCTTCTTCTATTTCGTCATCGGCGAGCGAGGAAGAGGACGTGTCCTTTTTGGAGTCGAACCGAGAAATGCTGGAAGATGATGCTGATCGTAGTACGTCCTCTGATGGGAGCTGGAGAGTGGAGAAAGTGAAGAGACTGATCAACATGGTCACCCTGGTGTCTCTGCTCATTCTTTTGTACACAAGGGGAATTATTCTGTAGAGAAGCAGTGGAATTAAGGATGTG----TTGTTCTAGATGCTATTTCTCCACTTCTGTTGCTGAAAACAGGATCACAGTGTAGGTTTTGTATAGGGAACTAATGAAGCACCATGAAATTTATGAAAGTAAACACATTCTTTTAC
>A075
-CCAGCTTCTGGCACAATATTTGGTGTGATGTAGAGCCTTTGTCTTCTAAATATGCTAATCTGTATGATATTGCTTATGATAAAGATATCACAG-T-AAAAAAGCTTTTTCTTCTGAGTTTAGAGCTGTGAATTTCAGAAGAAGGATTTATGGTGCTTTGGAAGTTGAGTATAACAATCTTATTACACAATGTAATAATATTAATATTTCTGAGGAAGAAGATAAATCTGTTTGGCTTCTGGGTGGCAAAGGTTTTTCTGTTAACTCTTTTTACAAAAGAATCAAGTGCTCTCAGACTCCTTTGTCTCCTAGTTTCCTGTGGAAAACTAGACTTCCATATAAGATTAAAGC-TTTTTTGTGGCTTGTTATGCACAAAAAGATTTTAACTAAAGACAATTTGTTCAAGAAAAATTGGAAGGGTAATCTGGATTGTATCTTTTGTGGATTTTCAGAATCCATAGACCATTTGTTTTTCCAATGTCCGGTTGCTAGATTTACTTGGAGAATAGTATACTCAGCTCTTGGATTAGTTTCTACTCCTGAGAATGTGGATGATTTGTTTGGTACTTGGATTAACAGTTTTAATAAGACTGAAAAAAATCTGGTAATGTTCGGCTGTGGAGCTGTCATTTGGGCGATCTGGCGTTGTCGCAATAATTGTTGCTTTGGGACTGACC-----GCATTGATGATC-CGACTAATGTGATTTTCTCTTGTTGTTATTGGCTTGAAACTTGGGCTATTCGTCAAAAAAAGAAGGCAAGAAAACTGGTGGAGCTCGGAAGTCTCAAAATCAAAAAGATGGCGTGTGAGATCTACAGCAAGGCTCGTAATTGGAGGTCAGTTGACAGACGAATCCGATGAAAGAAATCTGTTTTGTTATCTGGCTATTTTGGTTCAACAACTCTGCGGCCGTTCTACTTCCTCTTCCCGGTAGCGCTAAGCTACAGGAAAAACTCTGGGATAGAAGGTTGCTCGATGATCTGTTTTGATCTGTGTGAACTTTGATTTTGGCCAGCTTTGTGATTCTATATGTGTGCTATTAGTAGTCTGGTGCGGTCAGAGTATGGTCCTTAGTTGCTGATAGTTCTGTGCTTTGTCAGCTTTTCATTTCTGGATGCTTATGTGGTATTGTAAGAACATATGTCTCTTTCTATTTCGTAATGAAATAGGGGGTTATTCCCTCTGTCAAAAAAGTAATATTAGTGGTCAAAATAGTTTTTGGATTAGGGCTCGCTCGGACAAGAAAACACCATTTTGTAACGATAGCATCAGATCCTGCAAAGC--------------------------------------------------------------ACGTGTATACTCAAGTCAAGTGGCAGCAAGCCAATTATTTTTTCTTCACCAAACAGATGAAATATCAGGAAATTAATTATATGCCAAGTGGCCCAAGTCCCGAATGGCAGGCGCTTCTTCTACCTGCAGACGAGTAGTACTCGCAGAACCCAAGATTGACCATGGCCAGCGCTGCTGGGTCAACTCTGACACACGGATTCACCGTCCCCCTCTCGTGTCTCA---TCAACGCAGGCCCTCTACAAAAGGCCAAGAAAAAGGAACCTGCCGTGCCCGTCGCGCTCGCGATATGGCTGTGGCCGGCAGCGACGATGCTCCAAGTCCAGCCACCAGAGGCCATGGCGGCACCGTGCGCCTCCTCGGCTACGGACCCCGGACGCCCACGCCGCAACTCACCGAGCGCCTCCTCGACGACAAGCCGCAGCAGCGACCGCACTGCTGCGTCGAGGAGGAGCTCCCCTCCTTCTGGCGCTGGAAGCCGAGCGACC---------------GCGGCCACGTGGAGTGGGCCTCCGTCCGCCAGACATGCAAGGAGTGGATAAAGAACCCCATGAACGTGGCGCTGCTCCTGTGGCTGCTCTGCGTCGGCGTCTCCGGCGGCATGCTCGTGCTCCTCCTCCTCGGCCTGCTCGACGGCGCGTTCCCGGCGACGGCCGACAGGAACCGCTGGATCGAGATCAACAACCAGGTCCTCAACGCGCTCTTCACGCTCATGAGCCTGTACCAGCACCCTGCCCTCTGCCACCACCTCTTCCTGCTCTGCCGCTGGCGCCCGCCCGACGCCGCCGAGCTCCGCGCCGCCTACTGCAAGGAGGGCGCCGCCGCCGCGCCGCGCCACGGGGACCGCGCGCACGTGGCCGTCGTCGTCGCGCTGCTGCACCTCACCGTGCTGTGCCAGTACGTGCTGTGCGGCCTCTACTGGGGCTACACCAGGACCACGCGCCCGGAGCTCGCCGAGGATGGCTTCTTCGCGCTGGGCATCCTCGCGCCGGTCGCCGCCGCGGTGTACACCGTGTGCAGCCCGTTGGGTAAAGGCTACCGGTGCCACGACCTCGCCTCCTGCTCCGTTCCAGCGGCGTCAAAGGCGCAGCCCGCGCCCACTGGGCACGTCGTGGTGGAGCCGGACTGGGCCGGCGGCATGCTCGACT------------GCGACGCGGCGGCCGGGTGCCTCTCCCTGTCGTGCACGTTCTGCGTCTTCGGGTGGAACATGGAGAGGCTGGGCCTGGGCAACGCGTACGTGCACGCCGTCACGTTCGCGCTCCTGTGCTTCGCGCCGCTCTGGGTGCTGGGCGTCTCGGCGCTGCACATCCACAGCCACGTCGTCGGCGACGCCGTGGGCGGCGCCGGCGTGCTGCTCTGCGCGTGCGGCCTGCTGTACGGCGGCTACTGGCGGATACAGATGCGGAGGAGGTTCGGGCTCCCAGGGACCACGGCGTGCTGCGGCTCCAAGTCGCTGACGGACTACGCGCGGTGGCTCTTCTGCTGGCCCTGCGCGCTGGCGCAGGAGGTCCGCACGGCGAGCATGTACCACGTCGACGGCGAGGTCTTCTACTCGAAGACCGTTGACGACGACGATCTCCACGCCGACAGCGGGCAGCGGTGGCTCGCGGCGTCCAAGCATCGTGACGTTTTTAGTGCAGCGGACACGGTTGCAGTGTCACAGCAGTCGCCGGCAAGTGGTCATCGTCTGGTTGTCATTCATGACGAAACGACCATCATGGCTCCACCTGTTCAGGTCGTGGTTGTGCAGGTGGAGGACAAGTGCAGTGTTGTTCGTCACGGGGAGACGAGCGGTTCTTCTTCTTCTTCTATTTCGTCATCGGCGAGCGAGGAAGAGGACGTGTCCTTTTTGGAGTCGAACCGAGAAATGCTGGAAGATGATGCTGATCGTAGTACGTCCTCTGATGGGAGCTGGAGAGTGGAGAAAGTGAAGAGACTGATCAACATGGTCACCCTGGTGTCTCTGCTCATTCTTTTGTACACAAGGGGAATTATTCTGTAGAGAAGCAGTGGAATTAAGGATGTG----TTGTTCTAGATGCTATTTCTCCACTTCTGTTGCTGAAAACAGGATCACAGTGTAGGTTTTGTATAGGGAACTAGTGAAGCACCATGAAATTTATGAAAGTAAACACATTCTTTTAC
>A076
-CCAGCTTCTGGCACAATATTTGGTGTGATGTAGAGCCTTTGTCTTCTAAATATGCTAATCTGTATGATATTGCTTATGATAAAGATATCACAG-T-AAAAAAGCTTTTTCTTCTGAGTTTAGAGCTGTGAATTTCAGAAGAAGGATTTATGGTGCTTTGGAAGTTGAGTATAACAATCTTATTACACAATGTAATAATATTAATATTTCTGAGGAAGAAGATAAATCTGTTTGGCTTCTGGGTGGCAAAGGTTTTTCTGTTAACTCTTTTTACAAAAGAATCAAGTGCTCTCAGACTCCTTTGTCTCCTAGTTTCCTGTGGAAAACTAGACTTCCATATAAGATTAAAGC-TTTTTTGTGGCTTGTTATGCACAAAAAGATTTTAACTAAAGACAATTTGTTCAAGAAAAATTGGAAGGGTAATCTGGATTGTATCTTTTGTGGATTTTCAGAATCCATAGACCATTTGTTTTTCCAATGTCCGGTTGCTAGATTTACTTGGAGAATAGTATACTCAGCTCTTGGATTAGTTTCTACTCCTGAGAATGTGGATGATTTGTTTGGTACTTGGATTAACAGTTTTAATAAGACTGAAAAAAATCTGGTAATGTTCGGCTGTGGAGCTGTCATTTGGGCGATCTGGCGTTGTCGCAATAATTGTTGCTTTGGGACTGACC-----GCATTGATGATC-CGACTAATGTGATTTTCTCTTGTTGTTATTGGCTTGAAACTTGGGCTATTCGTCAAAAAAAGAAGGCAAGAAAACTGGTGGAGCTCGGAAGTCTCAAAATCAAAAAGATGGCGTGTGAGATCTACAGCAAGGCTCGTAATTGGAGGTCAGTTGACAGACGAATCCGATGAAAGAAATCTGTTTTGTTATCTGGCTATTTTGGTTCAACAACTCTGCGGTCGTTCTACTTCCTCTTCCCGGTAGCGCTAAGCTACAGGAAAAACTCTGGGATAGAAGGTTGCTCGATGATCTGTTTTGATCTGTGTGAACTTTGATTTTGGCCAGCTTTGTGATTCTATATGTGTGCTATTAGTAGTCTGGTGCGGTCAGAGTATGGTCCTTAGTTGCTGATAGTTCTGTGCTTTGTCAGCTTTTCATTTCTGGATGCTTATGTGGTATTGTAAGAACATATGTCTCTTTCTATTTCGTAATGAAATAGGGGGTTATTCCCTCTGTCAAAAAAGTAATATTAGTGGTCAAAATAGTTTTTGGATTAGGGCTCGCTCGGACAAGAAAACACCATTTTGTAACGATAGCATCAGATCCTGCAAAGC--------------------------------------------------------------ACGTGTATACTCAAGTCAAGTGGCAGCAAGCCAATTATTTTTTCTTCACCAAACAGATGAAATATCAGGAAATTAATTATATGCCAAGTGGCCCAAGTCCCGAATGGCAGGCGCTTCTTCTACCTGCAGACGAGTAGTACTCGCAGAACCCAAGATTGACCATGGCCAGCGCTGCTGGGTCAACTCTGACACACGGATTCACCGTCCCCCTCTCGTGTCTCA---TCAACGCAGGCCCTCTACAAAAGGCCAAGAAAAAGGAACCTGCCGTGCCCGTCGCGCTCGCGATATGGCTGTGGCCGGCAGCGACGATGCTCCAAGTCCAGCCACCAGAGGCCATGGCGGCACCGTGCGCCTCCTCGGCTACGGACCCCGGACGCCCACGCCGCAACTCACCGAGCGCCTCCTCGACGACAAGCCGCAGCAGCGACCGCACTGCTGCGTCGAGGAGGAGCTCCCCTCCTTCTGGCGCTGGAAGCCGAGCGACC---------------GCGGCCACGTGGAGTGGGCCTCCGTCCGCCAGACATGCAAGGAGTGGATAAAGAACCCCATGAACGTGGCGCTGCTCCTGTGGCTGCTCTGCGTCGGCGTCTCCGGCGGCATGCTCGTGCTCCTCCTCCTCGGCCTGCTCGACGGCGCGTTCCCGGCGACGGCCGACAGGAACCGCTGGATCGAGATCAACAACCAGGTCCTCAACGCGCTCTTCACGCTCATGAGCCTGTACCAGCACCCTGCCCTCTGCCACCACCTCTTCCTGCTCTGCCGCTGGCGCCCGCCCGACGCCGCCGAGCTCCGCGCCGCCTACTGCAAGGAGGGCGCCGCCGCCGCGCCGCGCCACGGGGACCGCGCGCACGTGGCCGTCGTCGTCGCGCTGCTGCACCTCACCGTGCTGTGCCAGTACGTGCTGTGCGGCCTCTACTGGGGCTACACCAGGACCACGCGCCCGGAGCTCGCCGAGGATGGCTTCTTCGCGCTGGGCATCCTCGCGCCGGTCGCCGCCGCGGTGTACACCGTGTGCAGCCCGTTGGGTAAAGGCTACCGGTGCCACGACCTCGCCTCCTGCTCCGTTCCAGCGGCGTCAAAGGCGCAGCCCGCGCCCACTGGGCACGTCGTGGTGGAGCCGGACTGGGCCGGCGGCATGCTCGACT------------GCGACGCGGCGGCCGGGTGCCTCTCCCTGTCGTGCACGTTCTGCGTCTTCGGGTGGAACATGGAGAGGCTGGGCCTGGGCAACGCGTACGTGCACGCCGTCACGTTCGCGCTCCTGTGCTTCGCGCCGCTCTGGGTGCTGGGCGTCTCGGCGCTGCACATCCACAGCCACGTCGTCGGCGACGCCGTGGGCGGCGCCGGCGTGCTGCTCTGCGCGTGCGGCCTGCTGTACGGCGGCTACTGGCGGATACAGATGCGGAGGAGGTTCGGGCTCCCAGGGACCACGGCGTGCTGCGGCTCCAAGTCGCTGACGGACTACGCGCGGTGGCTCTTCTGCTGGCCCTGCGCGCTGGCGCAGGAGGTCCGCACGGCGAGCATGTACCACGTCGACGGCGAGGTCTTCTACTCGAAGACCGTTGACGACGACGATCTCCACGCCGACAGCGGGCAGCGGTGGCTCGCGGCGTCCAAGCATCGTGACGTTTTTAGTGCAGCGGACACGGTTGCAGTGTCACAGCAGTCGCCGGCAAGTGGTCATCGTCTGGTTGTCATTCATGACGAAACGACCATCATGGCTCCACCTGTTCAGGTCGTGGTTGTGCAGGTGGAGGACAAGTGCAGTGTTGTTCGTCACGGGGAGACGAGCGGTTCTTCTTCTTCTTCTATTTCGTCATCGGCGAGCGAGGAAGAGGACGTGTCCTTTTTGGAGTCGAACCGAGAAATGCTGGAAGATGATGCTGATCGTAGTACGTCCTCTGATGGGAGCTGGAGAGTGGAGAAAGTGAAGAGACTGATCAACATGGTCACCCTGGTGTCTCTGCTCATTCTTTTGTACACAAGGGGAATTATTCTGTAGAGAAGCAGTGGAATTAAGGATGTG----TTGTTCTAGATGCTATTTCTCCACTTCTGTTGCTGAAAACAGGATCACAGTGTAGGTTTTGTATAGGGAACTAGTGAAGCACCATGAAATTTATGAAAGTAAACACATTCTTTTAC
>A078
-CCAGCTTCTGGCACAATATTTGGTGTGATGTAGAGCCTTTGTCTTCTAAATATGCTAATCTGTATGATATTGCTTATGATAAAGATATCACAG-T-AAAAAAGCTTTTTCTTCTGAGTTTAGAGCTGTGAATTTCAGAAGAAGGATTTATGGTGCTTTGGAAGTTGAGTATAACAATCTTATTACACAATGTAATAATATTAATATTTCTGAGGAAGAAGATAAAACTGTTTGGCTTCTGGGTGGCAAAGGTTTTTCTGTTAACTCTTTTTACAAAAGAATCAAGTGCTCTCAGACTCCTTTGTCTCCTAGTTTCCTGTGGAAAACTAGACTTCCATATAAGATTAAAGC-TTTTTTGTGGCTTGTTATGCACAAAAAGATTTTAACTAAAGACAATTTGTTCAAGAAAAATTGGAAGGGTAATCTGGATTGTATCTTTTGTGGATTTTCAGAATCCATAGACCATTTGTTTTTCCAATGTCCGGTTGCTAGATTTACTTGGAGAATAGTATACTCAGCTCTTGGATTAGTTTCTACTCCTGAGAATGTGGATGATTTGTTTGGTACTTGGATTAACAGTTTTAATAAGACTGAAAAAAATCTGGTAATGTTCGGCTGTGGAGCTGTCATTTGGGCGATCTGGCGTTGTCGCAATAATTGTTGCTTTGGGACTGACC-----GCATTGATGATC-CGACTAATGTGATTTTCTCTTGTTGTTATTGGCTTGAAACTTGGGCTATTCGTCAAAAAAAGAAGGCAAGAAAACTGGTGGAGCTCGGAAGTCTCAAAATCAAAAAGATGGCGTGTGAGATCTACAGCAAGGCTCGTAATTGGAGGTCAGTTGACAGACGAATCCGATGAAAGAAATCTGTTTTGTTATCTGGCTATTTTGGTTCAACAACTCTGCGGTCGTTCTACTTCCTCTTCCCGGTAGCGCTAAGCTACAGGAAAAACTCTGGGATAGAAGGTTGCTCGATGATCTGTTTTGATCTGTGTGAACTTTGATTTTGGCCAGCTTTGTGATTCTATATGTGTGCTATTAGTAGTCTGGTGCGGTCAGAGTATGGTCCTTAGTTGCTGATAGTTCTGTGCTTTGTCAGCTTTTCATTTCTGGATGCTTATGTGGTATTGTAAGAACATATGTCTCTTTCTATTTCGTAATGAAATAGGGGGTTATTCCCTCTGTCAAAAAAGTAATATTAGTGGTCAAAATAGTTTTTGGATTAGGGCTCGCTCGGACAAGAAAACACCATTTTGTAACGATAGCATCAGATCCTGCAAAGC--------------------------------------------------------------ACGTGTATACTCAAGTCAAGTGGCAGCAAGCCAATTATTTTTTCTTCACCAAACAGATGAAATATCAGGAAATTAATTATATGCCAAGTGGCCCAAGTCCCGAATGGCAGGCGCTTCTTCTACCTGCAGACGAGTAGTACTCGCAGAACCCAAGATTGACCATGGCCAGCGCTGCTGGGTCAACTCTGACACACGGATTCACCGTCCCCCTCTCGTGTCTCA---TCAACGCAGGCCCTCTACAAAAGGCCAAGAAAAAGGAACCTGCCGTGCCCGTCGCGCTCGCGATATGGCTGTGGCCGGCAGCGACGATGCTCCAAGTCCAGCCACCAGAGGCCATGGCGGCACCGTGCGCCTCCTCGGCTACGGACCCCGGACGCCCACGCCGCAACTCACCGAGCGCCTCCTCGACGACAAGCCGCAGCAGCGACCGCACTGCTGCGTCGAGGAGGAGCTCCCCTCCTTCTGGCGCTGGAAGCCGAGCGACC---------------GCGGCCACGTGGAGTGGGCCTCCGTCCGCCAGACATGCAAGGAGTGGATAAAGAACCCCATGAACGTGGCGCTGCTCCTGTGGCTGCTCTGCGTCGGCGTCTCCGGCGGCATGCTCGTGCTCCTCCTCCTCGGCCTGCTCGACGGCGCGTTCCCGGCGACGGCCGACAGGAACCGCTGGATCGAGATCAACAACCAGGTCCTCAACGCGCTCTTCACGCTCATGAGCCTGTACCAGCACCCTGCCCTCTGCCACCACCTCTTCCTGCTCTGCCGCTGGCGCCCGCCCGACGCCGCCGAGCTCCGCGCCGCCTACTGCAAGGAGGGCGCCGCCGCCGCGCCGCGCCACGGGGACCGCGCGCACGTGGCCGTCGTCGTCGCGCTGCTGCACCTCACCGTGCTGTGCCAGTACGTGCTGTGCGGCCTCTACTGGGGCTACACCAGGACCACGCGCCCGGAGCTCGCCGAGGATGGCTTCTTCGCGCTGGGCATCCTCGCGCCGGTCGCCGCCGCGGTGTACACCGTGTGCAGCCCGTTGGGTAAAGGCTACCGGTGCCACGACCTCGCCTCCTGCTCCGTTCCAGCGGCGTCAAAGGCGCAGCCCGCGCCCACTGGGCACGTCGTGGTGGAGCCGGACTGGGCCGGCGGCATGCTCGACT------------GCGACGCGGCGGCCGGGTGCCTCTCCCTGTCGTGCACGTTCTGCGTCTTCGGGTGGAACATGGAGAGGCTGGGCCTGGGCAACGCGTACGTGCACGCCGTCACGTTCGCGCTCCTGTGCTTCGCGCCGCTCTGGGTGCTGGGCGTCTCGGCGCTGCACATCCACAGCCACGTCGTCGGCGACGCCGTGGGCGGCGCCGGCGTGCTGCTCTGCGCGTGCGGCCTGCTGTACGGCGGCTACTGGCGGATACAGATGCGGAGGAGGTTCGGGCTCCCAGGGACCACGGCGTGCTGCGGCTCCAAGTCGCTGACGGACTACGCGCGGTGGCTCTTCTGCTGGCCCTGCGCGCTGGCGCAGGAGGTCCGCACGGCGAGCATGTACCACGTCGACGGCGAGGTCTTCTACTCGAAGACCGTTGACGACGACGATCTCCACGCCGACAGCGGGCAGCGGTGGCTCGCGGCGTCCAAGCATCGTGACGTTTTTAGTGCAGCGGACACGGTTGCAGTGTCACAGCAGTCGCCGGCAAGTGGTCATCGTCTGGTTGTCATTCATGACGAAACGACCATCATGGCTCCACCTGTTCAGGTCGTGGTTGTGCAGGTGGAGGACAAGTGCAGTGTTGTTCGTCACGGGGAGACGAGCGGTTCTTCTTCTTCTTCTATTTCGTCATCGGCGAGCGAGGAAGAGGACGTGTCCTTTTTGGAGTCGAACCGAGAAATGCTGGAAGATGATGCTGATCGTAGTACGTCCTCTGATGGGAGCTGGAGAGTGGAGAAAGTGAAGAGACTGATCAACATGGTCACCCTGGTGTCTCTGCTCATTCTTTTGTACACAAGGGGAATTATTCTGTAGAGAAGCAGTGGAATTAAGGATGTG----TTGTTCTAGATGCTATTTCTCCACTTCTGTTGCTGAAAACAGGATCACAGTGTAGGTTTTGTATAGGGAACTAGTGAAGCACCATGAAATTTATGAAAGTAAACACATTCTTTTAC
>A079
ACCAGCTTCTGGCACAATATTTGGTGTGATGTAGAGCCTTTGTCTTCTAAATATGCTAATATGTATGATATTGCTTATGATAAAGATATCACGG-T-AAAAAAGCTTTTTCTTCTGAGTTTAGAGCTGTGAATTTCAGAAGAAGGATTTATGGTGCTTTGGAAGTTGAGTATAACAATCTTATTACACAATGTAATAATATTAATATTTCTGAGGAAGAAGATAAAACTGTTTGGCTTCTGGGTGGCAAAGGTTTTTCTGTTAACTCTTTTTACAAAAGAATCAAGTGCTCTCAGACTCCTTTGTCTCCTAGTTTCCTGTGGAAAACTAGACTTCCATATAAGATTAAAGC-TTTTTTGTGGCTTGTTATGCACAAAAAGATTTTAACTAAAGACAATTTGTTCAAGAAAAATTGGAAGGGTAATCTGGATTGTATCTTTTGTGGATTTTCAGAATCCATAGACCATTTGTTTTTCCAATGTCCGGTTGCTAGATTTACTTGGAGAATAGTTTACTCAGCTCTTGGATTAGTTTCTACTCCTGAGAATGTGGATGATTTGTTTGGTACTTGGATTAACAGTTTTAATAAGACTGAAAAAAATCTGGTAATGTTCGGCTGTGGAGCTGTCATTTGGGCGATCTGGCGTTGTCGCAATAATTGTTGCTTTGGGACTGACC-----GCATTGATGATC-CGACTAATGTGATTTTCTCTTGTTGTTATTGGCTTGAAACTTGGGCTATTCGTCAAAAAAAGAAGGCAAGAAAACTGGTGGAGCTCGGAAGTCTCAAAATCAAAAAGATGGCGTGTGAGATCTACAGCAAGGCTCGTAATTGGAGGTCAGTTGACAGACGAATCCGATGAAAGAAATCTGTTTTGTTATCTGGCTATTTTGGTTCAACAACTCTGCGGTCGTTCTACTTCCTCTTCCCGGTAGCGCTAAGCTACAGGAAAAACTCTGGGATAGAAGGTTGCTCGATGATCTGTTTTGATCTGTGTGAACTTTGATTTTGGCCAGCTTTGTGATTCTATATGTGTGCTATTAGTAGTCTGGTGCGGTCAGAGTATGGTCCTTAGTTGCTGATAGTTCTGTGCTTTATCAGCTTTTCATTTCTGGATGCTTATGTGGTATTGTAAGAACATATGTCTCTTTCTATTTCGTAATGAAATAGGGGGTTATTCCCTCTGTCAAAAAAGTAATATTAGTGGTCAAAATAGTTTTTGGATTAGGGCTCGCTCGGACAAGAAAACACCATTTTGTAACGATAGCATCAGATCCTGCAAAGA--------------------------------------------------------------ACGTGTATACTCAAGTCAAGTGGCAGCAAGCCAATTATTTTTTCTTCACCAAACAGATGAAATATCAGGAAATTAATTATATG---------CCAAGTCCCGAATGGCAGGCGCTTCTTCTACCTGCAGACGAGTAGTACTCGCAGAACCCAAGATTGACCATGGCCAGCGCTGCTGGGTCAACTCTGACACACGGATTCACCGTCCCCCTCTCGTGTCTCA---TCAACGCAGGCCCTCTACAAAAGGCCAAGAAAAAGGAACCTGCCGTGCCCGTCGCGCTCGCGATATGGCTGTGGCCGGCAGCGACGATGCTCCAAGTCCAGCCACCAGAGGCCATGGCGGCACCGTGCGCCTCCTCGGCTACGGACCCCGGACGCCCACGCCGCAACTCACCGAGCGCCTCCTCGACGACAAGCCGCAGCAGCGACCGCACTGCTGCGTCGAGGAGGAGCTCCCCTCCTTCTGGCGCTGGAAGCCGAGCGACC---------------GCGGCCACGTGGACTGGGCCTCCGTCCGCCGGACGTGCAAGGAGTGGATCAAGAACCCCATGAACGTGGCGCTGCTCCTGTGGCTGCTCTGCGTCGGCGTCTCCGGCGGCATGCTCGTGCTCCTCCTCCTCGGCCTGCTCGACAGCGCGTTCCAGGGGACGGCCGACAGGAACCGCTGGATCGAGATCAACAACCAGGTCCTCAACGCGCTCTTCACGCTCATGAGCCTGTACCAGCACCCTGCCCTCTGCCACCACCTCTTCCTGCTCTGCCGCTGGCGCCCGGCCGACGCCGCCGAGCTCCGCGCCGCCTACTGCAAGGAGGGCGCCGCCGCCGCGCCGCGCCACGGGGACCGCGCGCACGTGGCCGTCGTCGTCGCGCTGCTGCACCTCACCGTGCTGTGCCAGTACGTGCTGTGCGGCCTCTACTGGGGCTACACCAGGACCACGCGCCCGGAGCTCGCCGAGGACGGCTTCTTCGCGCTGGGCATCCTAGCGCCGGTCGCCGCCGCGGTGTACACCGTGTGCAGCCCGTTGGGTAAAGGCGACCGGTGCCACGACCTCGCCTCCTGCTCCGTTCCAGCCTCGACAAAGGCGCAGCCCACGCCCACTGGGCACGTCGTGCTGGAGCCGGACTGGGCCGGCGGCATGCTCGACT---GCGGCGGCGGCGACGCGGCGGCCGGGTGCCTCTCCCTGTCGTGCACGTTCTGCGTCTTCGGGTGGAACATGGAGAGGCTGGGCCTGGGCAACGCGTACGTGCACGCCGTCACGTTCGCGCTCCTGTGCTTCGCGCCGCTCTGGGTGCTGGGCGTCTCGGCGCTGCACATCCACAGCCACGTCGTCGGCGACGCCGTGGGCGGCGCCGGCGTGCTACTCTGCGCGTGCGGCCTGCTGTACGGCGGCTACTGGCGGATACAGATGCGGAGGAGGTTCGGGCTCCCAGGGACCACGGCGTGCTGCGGCTCCAAGTCGCTGACGGACTACGCGCGGTGGCTCTTCTGCTGGCCCTGCGCGCTGGCGCAGGAGGTCCGCACGGCGAGCATGTACCACGTCGACGGCGAGGTCTTCTACTCGAAGACCGTTGACCACGACGATCTCCACGCCGACAGCGGGAAGCGGTGGCTCGCGGTGTCCAAGCATCGTGACGTTTTTAGTGCAGCGGACACGGTTGCAGTGTCACAGCAGTCGGCGGCAAGTGGTCATCGTCTGGTTGTCATTCATGACGAAACGACCATCATGGCTCCACCTGTTCAGGTCGTGGTTGTGCAGGTGGAAGACAAGTGCAGTGTTGTTCGTCACGGGGAGACGAGCGG---TTCTTCTTCTTCTATTTCGACATCGGCGAGCGAGGAAGAGGACGTGTCCTTTTTGGAGTCGAACCGAGAAATGCTGGAAGATGATGCTGATCGTAGTACGTCGTCTGATGGGAGCTGGAGAGTGGAGAAAGTGAAGAGACTGATCAATATGGTCACCCTGGTGTCTCTGCTCATTCTTTTGTACACAAGGGGAATTATTCTGTAGAGAAGCAGTGGAATTAAGGATGTG----TTGTTCTAGATGCTATTTCTCCACTTCTGTTGCTGAAAACAGGATCACAGTGTAGGTTTTGTATAGGGAACTAGTGAAGCACCATGCAATTTTTGAAAGTAAACTCATTCTTATAC
>A081
-CCAGCTTCTGGCACAATATTTGGTGTGATGTAGAGCCTTTGTCTTCTAAATATGCTAATCTGTATGATATTGCTTATGATAAAGATATCACAG-T-AAAAAAGCTTTTTCTTCTGAGTTTAGAGCTGTGAATTTCAGAAGAAGGATTTATGGTGCTTTGGAAGTTGAGTATAACAATCTTATTACACAATGTAATAATATTAATATTTCTGAGGAAGAAGATAAATCTGTTTGGCTTCTGGGTGGCAAAGGTTTTTCTGTTAACTCTTTTTACAAAAGAATCAAGTGCTCTCAGACTCCTTTGTCTCCTAGTTTCCTGTGGAAAACTAGACTTCCATATAAGATTAAAGC-TTTTTTGTGGCTTGTTATGCACAAAAAGATTTTAACTAAAGACAATTTGTTCAAGAAAAATTGGAAGGGTAATCTGGATTGTATCTTTTGTGGATTTTCAGAATCCATAGACCATTTGTTTTTCCAATGTCCGGTTGCTAGATTTACTTGGAGAATAGTATACTCAGCTCTTGGATTAGTTTCTACTCCTGAGAATGTGGATGATTTGTTTGGTACTTGGATTAACAGTTTTAATAAGACTGAAAAAAATCTGGTAATGTTCGGCTGTGGAGCTGTCATTTGGGCGATCTGGCGTTGTCGCAATAATTGTTGCTTTGGGACTGACC-----GCATTGATGATC-CGACTAATGTGATTTTCTCTTGTTGTTATTGGCTTGAAACTTGGGCTATTCGTCAAAAAAAGAAGGCAAGAAAACTGGTGGAGCTCGGAAGTCTCAAAATCAAAAAGATGGCGTGTGAGATCTACAGCAAGGCTCGTAATTGGAGGTCAGTTGACAGACGAATCCGATGAAAGAAATCTGTTTTGTTATCTGGCTATTTTGGTTCAACAACTCTGCGGTCGTTCTACTTCCTCTTCCCGGTAGCGCTAAGCTACAGGAAAAACTCTGGGATAGAAGGTTGCTCGATGATCTGTTTTGATCTGTGTGAACTTTGATTTTGGCCAGCTTTGTGATTCTATATGTGTGCTATTAGTAGTCTGGTGCGGTCAGAGTATGGTCCTTAGTTGCTGATAGTTCTGTGCTTTGTCAGCTTTTCATTTCTGGATGCTTATGTGGTATTGTAAGAACATATGTCTCTTTCTATTTCGTAATGAAATAGGGGGTTATTCCCTCTGTCAAAAAAGTAATATTAGTGGTCAAAATAGTTTTTGGATTAGGGCTCGCTCGGACAAGAAAACACCATTTTGTAACGATAGCATCAGATCCTGCAAAGC--------------------------------------------------------------ACGTGTATACTCAAGTCAAGTGGCAGCAAGCCAATTATTTTTTCTTCACCAAACAGATGAAATATCAGGAAATTAATTATATGCCAAGTGGCCCAAGTCCCGAATGGCAGGCGCTTCTTCTACCTGCAGACGAGTAGTACTCGCAGAACCCAAGATTGACCATGGCCAGCGCTGCTGGGTCAACTCTGACACACGGATTCACCGTCCCCCTCTCGTGTCTCA---TCAACGCAGGCCCTCTACAAAAGGCCAAGAAAAAGGAACCTGCCGTGCCCGTCGCGCTCGCGATATGGCTGTGGCCGGCAGCGACGATGCTCCAAGTCCAGCCACCAGAGGCCATGGCGGCACCGTGCGCCTCCTCGGCTACGGACCCCGGACGCCCACGCCGCAACTCACCGAGCGCCTCCTCGACGACAAGCCGCAGCAGCGACCGCACTGCTGCGTCGAGGAGGAGCTCCCCTCCTTCTGGCGCTGGAAGCCGAGCGACC---------------GCGGCCACGTGGAGTGGGCCTCCGTCCGCCAGACATGCAAGGAGTGGATAAAGAACCCCATGAACGTGGCGCTGCTCCTGTGGCTGCTCTGCGTCGGCGTCTCCGGCGGCATGCTCGTGCTCCTCCTCCTCGGCCTGCTCGACGGCGCGTTCCCGGCGACGGCCGACAGGAACCGCTGGATCGAGATCAACAACCAGGTCCTCAACGCGCTCTTCACGCTCATGAGCCTGTACCAGCACCCTGCCCTCTGCCACCACCTCTTCCTGCTCTGCCGCTGGCGCCCGCCCGACGCCGCCGAGCTCCGCGCCGCCTACTGCAAGGAGGGCGCCGCCGCCGCGCCGCGCCACGGGGACCGCGCGCACGTGGCCGTCGTCGTCGCGCTGCTGCACCTCACCGTGCTGTGCCAGTACGTGCTGTGCGGCCTCTACTGGGGCTACACCAGGACCACGCGCCCGGAGCTCGCCGAGGATGGCTTCTTCGCGCTGGGCATCCTCGCGCCGGTCGCCGCCGCGGTGTACACCGTGTGCAGCCCGTTGGGTAAAGGCTACCGGTGCCACGACCTCGCCTCCTGCTCCGTTCCAGCGGCGTCAAAGGCGCAGCCCGCGCCCACTGGGCACGTCGTGGTGGAGCCGGACTGGGCCGGCGGCATGCTCGACT------------GCGACGCGGCGGCCGGGTGCCTCTCCCTGTCGTGCACGTTCTGCGTCTTCGGGTGGAACATGGAGAGGCTGGGCCTGGGCAACGCGTACGTGCACGCCGTCACGTTCGCGCTCCTGTGCTTCGCGCCGCTCTGGGTGCTGGGCGTCTCGGCGCTGCACATCCACAGCCACGTCGTCGGCGACGCCGTGGGCGGCGCCGGCGTGCTGCTCTGCGCGTGCGGCCTGCTGTACGGCGGCTACTGGCGGATACAGATGCGGAGGAGGTTCGGGCTCCCAGGGACCACGGCGTGCTGCGGCTCCAAGTCGCTGACGGACTACGCGCGGTGGCTCTTCTGCTGGCCCTGCGCGCTGGCGCAGGAGGTCCGCACGGCGAGCATGTACCACGTCGACGGCGAGGTCTTCTACTCGAAGACCGTTGACGACGACGATCTCCACGCCGACAGCGGGCAGCGGTGGCTCGCGGCGTCCAAGCATCGTGACGTTTTTAGTGCAGCGGACACGGTTGCAGTGTCACAGCAGTCGCCGGCAAGTGGTCATCGTCTGGTTGTCATTCATGACGAAACGACCATCATGGCTCCACCTGTTCAGGTCGTGGTTGTGCAGGTGGAGGACAAGTGCAGTGTTGTTCGTCACGGGGAGACGAGCGGTTCTTCTTCTTCTTCTATTTCGTCATCGGCGAGCGAGGAAGAGGACGTGTCCTTTTTGGAGTCGAACCGAGAAATGCTGGAAGATGATGTTGATCGTAGTACGTCGTCTGATGGGAGCTGGAGAGTGGAGAAAGTGAAGAGACTGATCAATATGGTCACCCTGGTGTCTCTGCTCATTCTTTTGTACACAAGGGGAATTATTCTGTAGAGAAGCAGTGGAATTAAGGATGTG----TTGTTCTAGACGCTATTTCTCCACTTCTGTTGCTGAAAACAGGATCTTAGTGTAGGTTTAGTATAGGGAACTAGTGAAGCACCATGAAATTTATGAAAGTAAACACATTCTTTTAC
>A082
ACCAGCTTCTGGCACAATATTTGGTGTGATGTAGAGCCTTTGTCTTCTAAATATGCTAATCTGTATGATATTGCTTATGATAAAGATATCACAG-T-AAAAAAGCTTTTTCTTCTGAGTTTAGAGCTGTGAATTTCAGAAGAAGGATTTATGGTGCTTTGGAAGTTGAGTATAACAATCTTATTACACAATGTAATAATATTAATATTTCTGAGGAAGAAGATAAATCTGTTTGGCTTCTGGGTGGCAAAGGTTTTTCTGTTAACTCTTTTTACAAAAGAATCAAGTGCTCTCAGACTCCTTTGTCTCCTAGTTTCCTATGGAAAACTAGACTTCCATATAAGATTAAAGC-TTTTTTGTGGCTTGCTATGCACAAAAAGATTTTAACTAAAGACAATTTGTTCAAGAAAAATTGGAAGGGTAATCTGGATTGTATCTTTTGTGGATTTTCAGAATCCATAGACCATTTGTTTTTCCAATGTCCGGTTGCTAGATTTACTTGGAGAATAGTTTACTCAGCTCTTGGATTAGTTTCTACTCCTGAGAATGTGGATGATTTGTTTGGTACTTGGATTAACAGTTTTAATAAGACTG-AAAAAATCTGGTAATGTTCGGCTGTGGAGCTGTCATTTGGGCGATCTGGCGTTGTCGCAATAATTGTTGCTTTGGGACTGACC-----GCATTGATGATC-CGACTAATGTGATTTTCTCTTGTTGTTATTGGCTTGAAACTTGGGCTATTCGTCAAAAAAAGAAGGCAAGAAAACTGGTGGAGCTCGGAAGTCTCAAAATCAAAAAGATGGCGTGTGAGATCTACAGCAAGGCTCGTAATTGGAGGTCAGTTGACAGACGAATCCGATGAAAGAAATCTGTTTTGTTATCTGGCTATTTTGGTTCAACAACTCTGCGGTCGTTCTACTTCCTCTTCCCGGTAGCGCTAAGCTACAGGAAAAACTCTGGGATAGAAGGTTGCTCGATGATCTGTTTTGATCTGTGTGAACTTTGATTTTGGCCAGCTTTGTGATTCTATATGTGTGCTATTAGTAGTCTGGTGCGGTCAGAGTATGGTCCTTAGTTGCTGATAGTTCTGTGCTTTGTCAGCTTTTCATTTCTGGATGCTTATGTGGTATTGTAAGAACATATGTCTCTTTCTATTTCGTAATGAAATAGGGGGTTATTCCCTCTGTCAAAAAAGTAATATTAGTGGTCAAAATAGTTTTTGGATTAGGGCTCGCTCGGACAAGAAAACACCATTTTGTAACGATAGCATCAGATCCTGCAAAGC--------------------------------------------------------------ACGTGTATACTCAAGTCAAGTGGCAGCAAGCCAATTATTTTTTCTTCACCAAACAGATGAAATATCAGGAAATTAATTATATGCCAAGTGGCCCAAGTCCCGAATGGCAGGCGCTTCTTCTACCTGCAGACGAGTAGTACTCGCAGAACCCAAGATTGACCATGGCCAGCGCTGCTGGGTCAACTCTGACACACGGATTCACCGTCCCCCTCTCGTGTCTCA---TCAACGCAGGCCCTCTACAAAAGGCCAAGAAAAAGGAACCTGCCGTGCCCGTCGCGCTCGCGATATGGCTGTGGCCGGCGGCGACGATGCTCCAAGTCCAGCCACCAGAGGCCATGGCGGCACCGTGCGCCTCCTCGGCTACGGACCCCGGACGCCCACGCCGCAACTCACCGAGCGCCTCCTCGACGACAAGCCGCAGCAGCGACCGCACTGCTGCGTCGAGGAGGAGCTCCCCTCCTTCTGGCGCTGGAAGCCGAGCGACC---------------GCGGCCACGTGGAGTGGGCCTCCGTCCGCCAGACATGCAAGGAGTGGATAAAGAACCCCATGAACGTGGCGCTGCTCCTGTGGCTGCTCTGCGTCGGCGTCTCCGGCGGCATGCTCGTGCTCCTCCTCCTCGGCCTGCTCGACGGCGCGTTCCCGGCGACGGCCGACAGGAACCGCTGGATCGAGATCAACAACCAGGTCCTCAACGCGCTCTTCACGCTCATGAGCCTGTACCAGCACCCTGCCCTCTGCCACCACCTCTTCCTGCTCTGCCGCTGGCGCCCGGCCGACGCCGCCGAGCTCCGCGCCGCCTACTGCAAGGAGGGCGCCGCCGCCGCGCCGCGCCACGGGGACCGCGCGCACGTGGCCGTCGTCGTCGCGCTGCTGCACCTCACCGTGCTGTGCCAGTACGTGCTGTGCGGCCTCTACTGGGGCTACACCAGGACCACGCGCCCGGAGCTCGCCGAGGACGGCTTCTTCGCGCTGGGCATCCTCGCGCCGGTCGCCGCCGCGGTGTACACCGTGTGCAGCCCGTTGGGTAAAGGCGACCGGTGCCACGACCTCGCCTCCTGCTCCGTTCCAGCGGCGTCAAAGGCGCAGCCCGCGCCCACGGGGCACGTCGTGGTGGAGCCGGACTGGGCCGGCGGCATGCTCGACT------------GCGACGCGGCGGCCGGGTGCCTCTCCCTGTCGTGCACGTTCTGCGTCTTCGGGTGGAACATGGAGAGGCTGGGCCTGGGCAACGCGTACGTGCACGCCGTCACGTTCGCGCTCCTGTGCTTCGCGCCGCTCTGGGTGCTGGGCGTCTCGGCGCTGCACATCCACAGCTACGTCGTCGGCGACGCCGTTGGCGGCGCCGGCGTGCTGCTCTGCGCGTGCGGCCTGCTGTACGGCGGCTACTGGCGGATACAGATGCGGAGGAGGTTCGGGCTCCCAGGGACCACGGCGTGCTGCGGCTCCAAGTCGCTGACGGACTACGCGCGGTGGCTCTTCTGCTGGCCCTGCGCGCTGGCGCAGGAGGTCCGCACGGCGAGCATGTACCACGTCGACGGCGAGGTCTTCTACTCGAAGACCGTTGACGACGACGATCGCCACGCCGGCAGCGGGCAGCGGTGGCTCGCGGCGTCCAAGCATCGTGACGTTTTTAGTGCAGCGGACACGGTTGCAGTGTCACAGCAGTCGGCGGCAAGTGGTCATCGTCTTGTTGTCATTCATGACAAAACGAC---CATGGCTCCACCTGTTCAGGTCGTGGTTGTGCCGGTGGAAGACAAGTGCAGTGTTGTTCGTCACGGGGAGACGAGCTG------TTCTTCTTCTATTTCGTCATCGGCGAGCGAGGAAGAGGACGTGTCCTTTTTGGAGTCGAACCGAGAAATGCTGGAAGATGATGCTGATCGTAGTACGTCGTCTGATGGGAGCTGGAGAGTGGAGAAAGTGAAGAGACTGATCAATATGGTCACCCTGGTGTCTCTGCTCATTCTTTTATACACAAGGGGAATTATTCTGTAGAGAAGCAGTGGAATTAAGCTTGTGTCCCTTGTTCTAGATGCTATTTCTCCACTTCTGTTGCTGAAAACAGGATCACAGTGTAGGTTTAGTATAGGGAACTAGTGAAGCACCATGAAATTTATGAAAGTAAATACATTCTTTTAC
>A084
-CCAGCTTCTGGCACAATATTTGGTGTGATGTAGAGCCTTTGTCTTCTAAATATGCTAATCTGTATGATATTGCTTATGATAAAGATATCACAG-T-AAAAAAGCTTTTTCTTCTGAGTTTAGAGCTGTGAATTTCAGAAGAAGGATTTATGGTGCTTTGGAAGTTGAGTATAACAATCTTATTACACAATGTAATAATATTAATATTTCTGAGGAAGAAGATAAATCTGTTTGGCTTCTGGGTGGCAAAGGTTTTTCTGTTAACTCTTTTTACAAAAGAATCAAGTGCTCTCAGACTCCTTTGTCTCCTAGTTTCCTGTGGAAAACTAGACTTCCATATAAGATTAAAGC-TTTTTTGTGGCTTGTTATGCACAAAAAGATTTTAACTAAAGACAATTTGTTCAAGAAAAATTGGAAGGGTAATCTGGATTGTATCTTTTGTGGATTTTCAGAATCCATAGACCATTTGTTTTTCCAATGTCCGGTTGCTAGATTTACTTGGAGAATAGTTTACTCAGCTCTTGGATTAGTTTCTACTCCTGAGAATGTGGATGATTTGTTTGGTACTTGGATTAACAGTTTTAATAAGACTGAAAAAAATCTGGTAATGTTCGGCTGTGGAGCTGTCATTTGGGCGATCTGGCGTTGTCGCAATAATTGTTGCTTTGGGACTGACC-----GCATTGATGATC-CGACTAATGTGATCTTCTCTTGTTGTTATTGGCTTGAAACTTGGGCTATTCGTCAAAAAAAGAAGGCAAGAAAACTGGTGGAGCTCGGAAGTCTCAAAATCAAAAAGATGGCGTGTGAGATCTACAGCAAGGCTCGTAATTGGAGGTCAGTTGACAGACGAATCCGATGAAAGAAATCTGTTTTGTTATCTGGCTATTTTGGTTCAACAACTCTGCGGTCGTTCTACTTCCTCTTCCCGGTAGCGCTAAGCTACAGGAAAAACTCTGGGATAGAAGGTTGCTCGATGATCTGTTTTGATCTGTGTGAACTTTGATTTTGGCCAGCTTTGTGATTCTATATGTGTGCTATTAGTAGTCTGGTGCGGTCAGAGTATGGTCCTTAGTTGCTGATAGTTCTGTGCTTTGTCAGCTTTTCATTTCTGGATGCTTATGTGGTATTGTAAGAACATATGTCTCTTTCTATTTCGTAATGAAATAGGGGGTTATTCCCTCTGTCAAAAAAGTAATATTAGTGGTCAAAATAGTTTTTGGATTAGGGCTCGCTCGGACAAGAAAACACCATTTTGTAACGATAGCATCAGATCCTGCAAAGC--------------------------------------------------------------ACGTGTATACTCAAGTCAAGTGGCAGCAAGCCAATTATTTTTTCTTCACCAAACAGATGAAATATCAGGAAATTAATTATATGCCAAGTGGCCCAAGTCCCGAATGGCAGGCGCTTCTTCTACCTGCAGACGAGTAGTACTCGCAGAACCCAAGATTGACCATGGCCAGCGCTGCTGGGTCAACTCTGACACACGGATTCACCGTCCCCCTCTCGTGTCTCA---TCAACGCAGGCCCTCTACAAAAGGCCAAGAAAAAGGAACCTGCCGTGCCCGTCGCGCTCGCGATATGGCTGTGGCCGGCAGCGACGATGCTCCAAGTCCAGCCACCAGAGGCCATGGCGGCACCGTGCGCCTCCTCGGCTACGGACCCCGGACGCCCACGCCGCAACTCACCGAGCGCCTCCTCGACGACAAGCCGCAGCAGCGACCGCACTGCTGCGTCGAGGAGGAGCTCCCCTCCTTCTGGCGCTGGAAGCCGAGCGACC---------------GCGGCCACGTGGAGTGGGCCTCCGTCCGCCAGACATGCAAGGAGTGGATAAAGAACCCCATGAACGTGGCGCTGCTCCTGTGGCTGCTCTGCGTCGGCGTCTCCGGCGGCATGCTCGTGCTCCTCCTCCTCGGCCTGCTCGACGGCGCGTTCCCGGCGACGGCCGACAGGAACCGCTGGATCGAGATCAACAACCAGGTCCTCAACGCGCTCTTCACGCTCATGAGCCTGTACCAGCACCCTGCCCTCTGCCACCACCTCTTCCTGCTCTGCCGCTGGCGCCCGCCCGACGCCGCCGAGCTCCGCGCCGCCTACTGCAAGGAGGGCGCCGCCGCCGCGCCGCGCCACGGGGACCGCGCGCACGTGGCCGTCGTCGTCGCGCTGCTGCACCTCACCGTGCTGTGCCAGTACGTGCTGTGCGGCCTCTACTGGGGCTACACCAGGACCACGCGCCCGGAGCTCGCCGAGGATGGCTTCTTCGCGCTGGGCATCCTCGCGCCGGTCGCCGCCGCGGTGTACACCGTGTGCAGCCCGTTGGGTAAAGGCTACCGGTGCCACGACCTCGCCTCCTGCTCCGTTCCAGCGGCGTCAAAGGCGCAGCCCGCGCCCACTGGGCACGTCGTGGTGGAGCCGGACTGGGCCGGCGGCATGCTCGACT------------GCGACGCGGCGGCCGGGTGCCTCTCCCTGTCGTGCACGTTCTGCGTCTTCGGGTGGAACATGGAGAGGCTGGGCCTGGGCAACGCGTACGTGCACGCCGTCACGTTCGCGCTCCTGTGCTTCGCGCCGCTCTGGGTGCTGGGCGTCTCGGCGCTGCACATCCACAGCCACGTCGTCGGCGACGCCGTGGGCGGCGCCGGCGTGCTGCTCTGCGCGTGCGGCCTGCTGTACGGCGGCTACTGGCGGATACAGATGCGGAGGAGGTTCGGGCTCCCAGGGACCACGGCGTGCTGCGGCTCCAAGTCGCTGACGGACTACGCGCGGTGGCTCTTCTGCTGGCCCTGCGCGCTGGCGCAGGAGGTCCGCACGGCGAGCATGTACCACGTCGACGGCGAGGTCTTCTACTCGAAGACCGTTGACGACGACGATCTCCACGCCGACAGCGGGCAGCGGTGGCTCGCGGCGTCCAAGCATCGTGACGTTTTTAGTGCAGCGGACACGGTTGCAGTGTCACAGCAGTCGCCGGCAAGTGGTCATCGTCTGGTTGTCATTCATGACGAAACGACCATCATGGCTCCACCTGTTCAGGTCGTGGTTGTGCAGGTGGAGGACAAGTGCAGTGTTGTTCGTCACGGGGAGACGAGCGGTTCTTCTTCTTCTTCTATTTCGTCATCGGCGAGCGAGGAAGAGGACGTGTCCTTTTTGGAGTCGAACCGAGAAATGCTGGAAGATGATGTTGATCGTAGTACGTCCTCTGATGGGAGTTGGAGAGTGGAGAAAGTGAAGAGACTGATCAACATGGTCACCCTGGTGTCTATGCTCATTCTTTTGTACACAAGGGGAATTATTCTGTAGAGAAGCAGTGGAATTAAGGATGTG----TTGTTCTAGATGCTATTTCTCCACTTTTGTTGCTGAAAACAGGATCACAGTGTAGGTTTTGTATAGTGAACTAATGAAGCACCATGAAATTTATGAAAGTAAACACATTCTTTTAC
>A089
ACCAGCTTCTGGCACAATATTTGGTGTGATGTAGAGCCTTTGTCTTCTAAATATGCTAATCTGTATGATATTGCTTATGATAAAGATATCACAG-T-AAAAAAGCTTTTTCTTCTGAGTTTAGAGCTGTGAATTTCAGAAGAAGGATTTATGGTGCTTTGGAAGTTGAGTATAACAATCTTATTACACAATGTAATAATATTAATATTTCTGAGGAAGAAGATAAATCTGTTTGGCTTCTGGGTGGCAAAGGTTTTTCTGTTAACTCTTTTTACAAAAGAATCAAGTGCTCTCAGACTCCTTTGTCTCCTAGTTTCCTATGGAAAACTAGACTTCCATATAAGATTAAAGC-TTTTTTGTGGCTTGCTATGCACAAAAAGATTTTAACTAAAGACAATTTGTTCAAGAAAAATTGGAAGGGTAATCTGGATTGTATCTTTTGTGGATTTTCAGAATCCATAGACCATTTGTTTTTCCAATGTCCGGTTGCTAGATTTACTTGGAGAATAGTTTACTCAGCTCTTGGATTAGTTTCTACTCCTGAGAATGTGGATGATTTGTTTGGTACTTGGATTAACAGTTTTAATAAGACTG-AAAAAATCTGGTAATGTTCGGCTGTGGAGCTGTCATTTGGGCGATCTGGCGTTGTCGCAATAATTGTTGCTTTGGGACTGACC-----GCATTGATGATC-CGACTAATGTGATTTTCTCTTGTTGTTATTGGCTTGAAACTTGGGCTATTCGTCAAAAAAAGAAGGCAAGAAAACTGGTGGAGCTCGGAAGTCTCAAAATCAAAAAGATGGCGTGTGAGATCTACAGCAAGGCTCGTAATTGGAGGTCAGTTGACAGACGAATCCGATGAAAGAAATCTGTTTTGTTATCTGGCTATTTTGGTTCAACAACTCTGCGGTCGTTCTACTTCCTCTTCCCGGTAGCGCTAAGCTACAGGAAAAACTCTGGGATAGAAGGTTGCTCGATGATCTGTTTTGATCTGTGTGAACTTTGATTTTGGCCAGCTTTGTGATTCTATATGTGTGCTATTAGTAGTCTGGTGCGGTCAGAGTATGGTCCTTAGTTGCTGATAGTTCTGTGCTTTGTCAGCTTTTCATTTCTGGATGCTTATGTGGTATTGTAAGAACATATGTCTCTTTCTATTTCGTAATGAAATAGGGGGTTATTCCCTCTGTCAAAAAAGTAATATTAGTGGTCAAAATAGTTTTTGGATTAGGGCTCGCTCGGACAAGAAAACACCATTTTGTAACGATAGCATCAGATCCTGCAAAGC--------------------------------------------------------------ACGTGTATACTCAAGTCAAGTGGCAGCAAGCCAATTATTTTTTCTTCACCAAACAGATGAAATATCAGGAAATTAATTATATG---------CCAAGTCCCGAATGGCAGGCGCTTCTTCTACCTGCAGACGAGTAGTACTCGCAGAACCCAAGATTGACCATGGCCAGCGCTGCTGGGTCAACTCTGACACACGGATTCACCGTCCCCCTCTCGTGTCTCA---TCAACGCAGGCCCTCTACAAAAGGCCAAGAAAAAGGAACCTGCCGTGCCCGTCGCGCTCGCGATATGGCTGTGGCCGGCGGCGACGATGCTCCAAGTCCAGCCACCAGAGGCCATGGCGGCACCGTGCGCCTCCTCGGCTACGGACCCCGGACGCCCACGCCGCAACTCACCGAGCGCCTCCTCGACGACAAGCCGCAGCAGCGACCGCACTGCTGCGTCGAGGAGGAGCTCCCCTCCTTCTGGCGCTGGAAGCCGAGCGACC---------------GCGGCCACGTGGAGTGGGCCTCCGTCCGCCAGACATGCAAGGAGTGGATAAAGAACCCCATGAACGTGGCGCTGCTCCTGTGGCTGCTCTGCGTCGGCGTCTCCGGCGGCATGCTCGTGCTCCTCCTCCTCGGCCTGCTCGACGGCGCGTTCCCGGCGACGGCCGACAGGAACCGCTGGATCGAGATCAACAACCAGGTCCTCAACGCGCTCTTCACGCTCATGAGCCTGTACCAGCACCCTGCCCTCTGCCACCACCTCTTCCTGCTCTGCCGCTGGCGCCCGGCCGACGCCGCCGAGCTCCGCGCCGCCTACTGCAAGGAGGGCGCCGCCGCCGCGCCGCGCCACGGGGACCGCGCGCACGTGGCCGTCGTCGTCGCGCTGCTGCACCTCACCGTGCTGTGCCAGTACGTGCTGTGCGGCCTCTACTGGGGCTACACCAGGACCACGCGCCCGGAGCTCGCCGAGGACGGCTTCTTCGCGCTGGGCATCCTCGCGCCGGTCGCCGCCGCGGTGTACACCGTGTGCAGCCCGTTGGGTAAAGGCGACCGGTGCCACGACCTCGCCTCCTGCTCCGTTCCAGCGGCGTCAAAGGCGCAGCCCGCGCCCACTGGGCACGTCGTGGTGGAGCCGGACTGGGCCGGCGGCATGCTCGACT------------GCGACGCGGCGGCCGGGTGCCTCTCCCTGTCGTGCACGTTCTGCGTCTTCGGGTGGAACATGGAGAGGCTGGGCCTGGGCAACGCGTACGTGCACGCCGTCACGTTCGCGCTCCTGTGCTTCGCGCCGCTCTGGGTGCTGGGCGTCTCGGCGCTGCACATCCACAGCCACGTCGTCGGCGACGCCGTGGGCGGCGCCGGCGTGCTGCTCTGCGCGTGCGGCCTGCTGTACGGCGGCTACTGGCGGATACAGATGCGGAGGAGGTTCGGGCTCCCAGGGACCACGGCGTGCTGCGGCTCCAAGTCGCTGACGGACTACGCGCGGTGGCTCTTCTGCTGGCCCTGCGCGCTGGCGCAGGAGGTCCGCACGGCGAGCATGTACCACGTCGACGGCGAGGTCTTCTACTCGAAGACCGTTGACGACGACGATCGCCACGCCGGCAGCGGGCAGCGGTGGCTCGCGGCGTCCAAGCATCGTGACGTTTTTAGTGCAGCGGACACGGTTGCAGTGTCACAGCAGTCGGCGGCAAGTGGTCATCGTCTGGTTGTCATTCATGACGAAACGAC---CATGGCTCCACCTGTTCAGGTCGTGGTTGTGCCGGTGGAAGACAAGTGCAGTGTTGTTCGTCACGGGGAGACGAGCTG---TTCTTCTTCTTCTATTTCGTCATCGGCGAGCGAGGAAGAGGACGTGTCCTTTTTGGAGTCGAACCGAGAAATGCTGGAAGATGATGCTGATCGTAGTACGTCGTCTGATGGGAGCTGGAGAGTGGAGAAAGTGAAGAGACTGATCAATATGGTCACCCTGGTGTCTCTGCTCATTCTTTTATACACAAGGGGAATTATTCTGTAGAGAAGCAGTGGAATTAAGGTTGTGTCCCTTGTTCTAGATGCTATTTCTCCACTTCTGTTGCTGAAAACAGGATCACAGTGTAGGTTTTGTATAGGGAACTAGTGAAGCACCATGCAATTTTTGAAAGTAAACTCATTCTTTTAC
>A090
ACCAGCTTCTGGCACAATATTTGGTGTGATGTTGAACCTTTGTCTTCTAAATATGCTAATCTGTATGATATTGCTTATGATAAAGATATCACAGTT-AAAAAAGCTTTTTCTTCTGAGTTTAGAGCTGTGAATTTCAGAAGAAGGATTTATGGTGCTTTGGAAGTTGAATATAACAATCTTATTACACAATGTAATAATTTTAATATTTCTGAGGAAGAAGATAAATATGTTTGGCTTCTGGGTGACAAAGGTTTTTCTGTTAACTCTTTTTACAAAAGAATCAAGTGCTCTCAGACTCCTTTGTCTCCTAGTTTCCTGTGGAAAACTAGACTTCCATATAAGATTAAAGC-TTTTTTGTGGCTTGTTATGCACAAAAAGATTTTAACTAAAGACAATTTGTTCAAGAAAGATTGGAAGGGTAATTTGGATTGTATCTTTTGTGGATTTTCAGAATCCATGGACCATTTGTTTTTCCACTGTCCGGTTGCTAGATTTACTTGGAGAATAATATACTCAGCTCTTGGATTAATTTCTACTCCTGAGAATGTGGATGATTTGTTTGGTACTTGGATTAACAGTTTTAATAAGACTGAAAAAAATCTGGTAATGTTCGGCTGTGGAGCTGTCATTTGGGCGATCTGGCGTTGTCGCAATAATTGTTGTTTTGGGACTGACC-----GAATTGATGATC-CGACTGATGTGATTTTCTCTTGTTGTTATTGGCTTGAAACTTGGGCTATTCGGCAAAAAAAGAAGGCAAGAAAACTGGTGGAGCTCGGAAGTCTCAAAATCAAAAAGATGGCGTGTGAGATCTACAGCAAGGCTCGTAATTGGAGGTCAGTTGACAGACGAATCCGATGAAAGAATTCTGTTTTGGTATCTGGCTATTTTGGTTCATCAAATCTGCGGCCGTTCTACTTCCTCTTCCCGGTAGCGTTAAGCTACAGGAAAAACTCTGGGATAGAAGGTTGCTCGATGATCTGTTTTTATCTGTGTGAACTTTGATTTTGGGCAGCTTTGTGATTCTATATGTGTGCTATTAGTAGTCTGGTGCGGTCAGGGTATGGTCCTTAGTTGCTGATAGTTCTGTGCTTTGTCAGCTTTTCATTTCTGGATGCTTATGTGGTATTGTAAGAACTTATGTCTCTTTCTATTTCGTAATGAAATA-GGGGTTATTCCCTCTGTCAAAAAAGTAATATTAGTGGTCAAAATAGTTTTTGGATTAGGGCTCGCTCGGACAAGAAAACACCATTTTGTAACGATAGCATCAGATCCTGCAAAGC--------------------------------------------------------------ACGTGTATACTCAAGTCAAGTGGCAGCAAGCCAATTATTTTTTCTTCACCAAACAGATGAAATATCAGGAAATTAATTATATGCCAAGTGGCCCAAGTCCCGAATGGCAGGCGCTTCTTCTACCTGCAGACGAGTAGTACTCGCAGAACCCAAGATTGACCATGGCCAGCGCTGCTGGGTCAACTCTGACACACGGATTCACCGTCCCCCTCTCGTGTCTCA---TCAACGCAGGCCCTCTACAAAAGGCCAAGAAAAAGGAACCTGCCGTGCCCGTCGCGCTCGCGATATGGCTGTGGCCGGCAGCGACGATGCTCCAAGTCCAGCCACCAGAGGCCATGGCGGCACCGTGCGCCTCCTCGGCTACGGACCCCGGACGCCCACGCCGCAACTCACCGAGCGCCTCCTCGACGACAAGCCGCAGCAGCGACCGCACTGCTGCGTCGAGGAGGAGCTCCCCTCCTTCTGGCGCTGGAAGCCGAGCGACC---------------GCGGCCACGTGGAGTGGGCCTCCGTCCGCCAGACATGCAAGGAGTGGATAAAGAACCCCATGAACGTGGCGCTGCTCCTGTGGCTGCTCTGCGTCGGCGTCTCCGGCGGCATGCTCGTGCTCCTCCTCCTCGGCCTGCTCGACGGCGCGTTCCCGGCGACGGCCGACAGGAACCGCTGGATCGAGATCAACAACCAGGTCCTCAACGCGCTCTTCACGCTCATGAGCCTGTACCAGCACCCTGCCCTCTGCCACCACCTCTTCCTGCTCTGCCGCTGGCGCCCGCCCGACGCCGCCGAGCTCCGCGCCGCCTACTGCAAGGAGGGCGCCGCCGCCGCGCCGCGCCACGGGGACCGCGCGCACGTGGCCGTCGTCGTCGCGCTGCTGCACCTCACCGTGCTGTGCCAGTACGTGCTGTGCGGCCTCTACTGGGGCTACACCAGGACCACGCGCCCGGAGCTCGCCGAGGATGGCTTCTTCGCGCTGGGCATCCTCGCGCCGGTCGCCGCCGCGGTGTACACCGTGTGCAGCCCGTTGGGTAAAGGCTACCGGTGCCACGACCTCGCCTCCTGCTCCGTTCCAGCGGCGTCAAAGGCGCAGCCCGCGCCCACTGGGCACGTCGTGGTGGAGCCGGACTGGGCCGGCGGCATGCTCGACT------------GCGACGCGGCGGCCGGGTGCCTCTCCCTGTCGTGCACGTTCTGCGTCTTCGGGTGGAACATGGAGAGGCTGGGCCTGGGCAACGCGTACGTGCACGCCGTCACGTTCGCGCTCCTGTGCTTCGCGCCGCTCTGGGTGCTGGGCGTCTCGGCGCTGCACATCCACAGCCACGTCGTCGGCGACGCCGTGGGCGGCGCCGGCGTGCTGCTCTGCGCGTGCGGCCTGCTGTACGGCGGCTACTGGCGGATACAGATGCGGAGGAGGTTCGGGCTCCCAGGGACCACGGCGTGCTGCGGCTCCAAGTCGCTGACGGACTACGCGCGGTGGCTCTTCTGCTGGCCCTGCGCGCTGGCGCAGGAGGTCCGCACGGCGAGCATGTACCACGTCGACGGCGAGGTCTTCTACTCGAAGACCGTTGACGACGACGATCTCCACGCCGACAGCGGGCAGCGGTGGCTCGCGGCGTCCAAGCATCGTGACGTTTTTAGTGCAGCGGACACGGTTGCAGTGTCACAGCAGTCGCCGGCAAGTGGTCATCGTCTGGTTGTCATTCATGACGAAACGACCATCATGGCTCCACCTGTTCAGGTCGTGGTTGTGCAGGTGGAGGACAAGTGCAGTGTTGTTCGTCACGGGGAGACGAGCGGTTCTTCTTCTTCTTCTATTTCGTCATCGGCGAGCGAGGAAGAGGACGTGTCCTTTTTGGAGTCGAACCGAGAAATGCTGGAAGATGATGCTGATCGTAGTACGTCCTCTGATGGGAGCTGGAGAGTGGAGAAAGTGAAGAGACTGATCAACATGGTCACCCTGGTGTCTCTGCTCATTCTTTTGTACACAAGGGGAATTATTCTGTAGAGAAGCAGTGGAATTAAGGATGTG----TTGTTCTAGATGCTATTTCTCCACTTCTGTTGCTGAAAACAGGATCACAGTGTAGGTTTTGTATAGGGAACTAGTGAAGCACCATGAAATTTATGAAAGTAAACACATTCTTTTAC
>A092
ACCAGCTTCTGGCACAATATTTGGTGTGATGTAGAGCCTTTGTCTTCTAAATATGCTAATCTGTATGATATTGCTTATGATAAAGATATCACAG-T-AAAAAAGCTTTTTCTTCTGAGTTTAGAGCTGTGAATTTCAGAAGAAGGATTTATGGTGCTTTGGAAGTTGAGTATAACAATCTTATTACACAATGTAATAATATTAATATTTCTGAGGAAGAAGATAAATCTGTTTGGCTTCTGGGTGGCAAAGGTTTTTCTGTTAACTCTTTTTACAAAAGAATCAAGTGCTCTCAGACTCCTTTGTCTCCTAGTTTCCTGTGGAAAACTAGACTTCCATATAAGATTAAAGC-TTTTTTGTGGCTTGTTATGCACAAAAAGATTTTAACTAAGGACAATTTGTTCAAGAAAAATTGGAAGGGTAATCTGGATTGTATCTTTTGTGGATTTTCAGAATCCATAGACCATTTGTTTTTCCAATGTCCGGTTGCTAGATTTACTTGGAGAATAGTATACTCAGCTCTTGGATTAGTTTCTACTCCTGAGAATGTGGATGATTTGTTTGGTACTTGGATTAACAGTTTTAATAAGACTGAAAAAAATCTGGTAATGTTCGGCTGTGGAGCTGTCATTTGGGCGATCTGGCGTTGTCGCAATAATTGTTGCTTTGGGACTGACC-----GCATTGATGATC-CGACTAATGTGATTTTCTCTTGTTGTTATTGGCTTGAAACTTGGGCTATTCGTCAAAAAAAGAAGGCAAGAAAACTGGTGGAGCTCGGAAGTCTCAAAATCAAAAAGATGGCGTGTGAGATCTACAGCAAGGCTCGTAATTGGAGGTCAGTTGACAGACGAATCCGATGAAAGAAATCTGTTTTGTTATCTGGCTATTTTGGTTCAACAACTCTGCGGCCGTTCTACTTCCTCTTCCCGGTAGCGCTAAGCTACAGGAAAAACTCTGGGATAGAAGGTTGCTCGATGATCTGTTTTGATCTGTGTGAACTTTGATTTTGGCCAGCTTTGTGATTCTATATGTGTGCTATTAGTAGTCTGGTGCGGTCAGAGTATGGTCCTTAGTTGCTGATAGTTCTGTGCTTTGTCAGCTTTTCATTTCTGGATGCTTATGTGGTATTGTAAGAACATATGTCTCTTTCTATTTCGTAATGAAATAGGGGGTTATTCCCTCTGTCAAAAAAGTAATATTAGTGGTCAAAATAGTTTTTGGATTAGGGCTCGCTCGGACAAGAAAACACCATTTTGTAACGATAGCATCAGATCCTGCAAAGC--------------------------------------------------------------ACGTGTATACTCAAGTCAAGTGGCAGCAAGCCAATTATTTTTTCTTCACCAAACAGATGAAATATCAGGAAATTAATTATATG---------CCAAGTCCCGAATGGCAGGCGCTTCTTCTACCTGCAGACGAGTAGTACTCGCAGAACCCAAGATTGACCATGGCCAGCGCTGCTGGGTCAACTCTGACACACGGATTCACCGTCCCCCTCTCGTGTCTCA---TCAACGCAGGCCCTCTACAAAAGGCCAAGAAAAAGGAACCTGCCGTGCCCGTCGCGCTCGCGATATGGCTGTGGCCGGCGGCGACGATGCTCCAAGTCCAGCCACCAGAGGCCATGGCGGCACCGTGCGCCTCCTCGGCTACGGACCCCGGACGCCCACGCCGCAACTCACCGAGCGCCTCCTCGACGACAAGCCGCAGCAGCGACCGCACTGCTGCGTCGAGGAGGAGCTCCCCTCCTTCTGGCGCTGGAAGCCGAGCGACC---------------GCGGCCACGTGGAGTGGGCCTCCGTCCGCCAGACATGCAAGGAGTGGATAAAGAACCCCATGAACGTGGCGCTGCTCCTGTGGCTGCTCTGCGTCGGCGTCTCCGGCGGCATGCTCGTGCTCCTCCTCCTCGGCCTGCTCGACGGCGCGTTCCCGGCGACGGCCGACAGGAACCGCTGGATCGAGATCAACAACCAGGTCCTCAACGCGCTCTTCACGCTCATGAGCCTGTACCAGCACCCTGCCCTCTGCCACCACCTCTTCCTGCTCTGCCGCTGGCGCCCGGCCGACGCCGCCGAGCTCCGCGCCGCCTACTGCAAGGAGGGCGCCGCCGCCGCGCCGCGCCACGGGGACCGCGCGCACGTGGCCGTCGTCGTCGCGCTGCTGCACCTCACCGTGCTGTGCCAGTACGTGCTGTGCGGCCTCTACTGGGGCTACACCAGGACCACGCGCCCGGAGCTCGCCGAGGACGGCTTCTTCGCGCTGGGCATCCTAGCGCCGGTCGCCGCCGCGGTGTACACCGTGTGCAGCCCGTTGGGTAAAGGCGACCGGTGCCACGACCTCGCCTCCTGCTCCGTTCCAGCGGCGACAAAGGCGCAGCCCACGCCCACGGGGCACGTCGTGCTGGAGCCGGACTGGGCCGGCGGCATGCTCGACT---GCGGCGGCGGCGACGCGGCGGCCGGGTGCCTCTCCCTGTCGTGCACGTTCTGCGTCTTCGGGTGGAAAATGGAGAGGCTGGGCCTGGGCAACGCGTACGTGCACGCCGTCACGTTCGCGCTCCTGTGCTTCGCGCCGCTCTGGGTGCTGGGCGTCTCGGCGCTGCACATCCACAGCCACGTCGTCGGCGACGCCGTGGGCGGCGCCGGCGTGCTGCTCTGCGCGTGCGGCCTGCTGTACGGCGGCTACTGGCGGATACAGATGCGGAGGAGGTTCGGGCTCCCAGGGACCACGGCGTGCTGCGGCTCCAAGTCGCTGACGGACTACGCGCGGTGGCTCTTCTGCTGGCCCTGCGCGCTGGCGCAGGAGGTCCGCACGGCGAGCATGTACCACGTCGACGGCGAGGTCTTCTACGCGAAGACCGTTGACGACGACGATCGCCACGCCGGCAGCGGGCAGCGGTGGCTCGCGGTGTCCAAGCATCGTGACGTTTTTAGTGCAGCGGACACGGTTGCAGTGTCACAGCAGTCGGCGGCAAGTGGTCATCGTCTGGTTGTCGTTCATGACGAAACGAC---CATGGCTCCACCTGTTCAGGTCGTGGTTGTGCAGGTGGAAGACAAGTGCAGTGTTGTTCGTCACGGGGAGACGAGCGG---TTCTTCTTCTTCTATTTCGTCATCGGCGAGCGAGGAAGAGGACGTGTCCTTTTTGGAGTCGAACCGAGAAATGCTGGAAGATGATGCTGATCGTAGTACGTCGTCTGATGGGAGCTGGAGAGTGGAGAAAGTGAAGAGACTGATCAATATGGTCACCCTGGTGTCTCTGCTCATTCTTTTATACACAAGGGGAATTATTCTGTAGAGAAGCAGTGGAATTAAGGTTGTGTCCCTTGTTCTAGATGCTATTTCTCCACTTCTGTTGCTGAAAACAGGATCACAGTGTAGGTTTTGTATAGGGAACTAATGAAGCACCATGAAATTTTTGAAAGTAAACACATTCTTTTAC
>A094
ACCAGCTTCTGGCACAATATTTGGTGTGATGTTGAACCTTTGTCTTCTAAATATGCTAATCTGTATGATATTGCTTATGATAAAGATATCACAGTT-AAAAAAGCTTTTTCTTCTGAGTTTAGAGCTGTGAATTTCAGAAGAAGGATTTATGGTGCTTTGGAAGTTGAATATAACAATCTTATTACACAATGTAATAATTTTAATATTTCTGAGGAAGAAGATAAATATGTTTGGCTTCTGGGTGACAAAGGTTTTTCTGTTAACTCTTTTTACAAAAGAATCAAGTGCTCTCAGACTCCTTTGTCTCCTAGTTTCCTGTGGAAAACTAGACTTCCATATAAGATTAAAGC-TTTTTTGTGGCTTGTTATGCACAAAAAGATTTTAACTAAAGACAATTTGTTCAAGAAAGATTGGAAGGGTAATTTGGATTGTATCTTTTGTGGATTTTCAGAATCCATGGACCATTTGTTTTTCCACTGTCCGGTTGCTAGATTTACTTGGAGAATAATATACTCAGCTCTTGGATTAATTTCTACTCCTGAGAATGTGGATGATTTGTTTGGTACTTGGATTAACAGTTTTAATAAGACTGAAAAAAATCTGGTAATGTTCGGCTGTGGAGCTGTCATTTGGGCGATCTGGCGTTGTCGCAATAATTGTTGTTTTGGGACTGACC-----GAATTGATGATC-CGACTGATGTGATTTTCTCTTGTTGTTATTGGCTTGAAACTTGGGCTATTCGGCAAAAAAAGAAGGCAAGAAAACTGGTGGAGCTCGGAAGTCTCAAAATCAAAAAGATGGCGTGTGAGATCTACAACAAGGCTCGTAATTGGAGGTCAGTTGACAGACGAATCCGATGAAAGAAATCTGTTTTGTTATCTGGCTATTTTGGTTCAACAACTCTGCGGTCGTTCTACTTCCTCTTCCCGGTAGCGCTAAGCTACAGGAAAAACTCTGGGATAGAAGGTTGCTCGATGATCTGTTTTGATCTGTGTGAACTTTGATTTTGGCCAGCTTTGTGATTCTATATGTGTGCTATTAGTAGTCTGGTGCGGTCAGAGTATGGTCCTTAGTTGCTGATAGTTCTGTGCTTTATCAGCTTTTCATTTCTGGATGCTTATGTGGTATTGTAAGAACATATGTCTCTTTCTATTTCGTAATGAAATA-GGGGTTATCCCCTCTGTCAAAAAAGTAATATTAGTGGTCAAAATAGTTTTTGGATTAGGGCTCGCTCGGACAAGAAAACACCATTTTGTAACGATAGCATCAGATCCTGCAAAGC--------------------------------------------------------------ACGTGTATACTCAAGTCAAGTGGCAGCAAGCCAATTATTTTTTCTTCACCAAACAGATGAAATATCAGGAAATTAATTATATGCCAAGTGGCCCAAGTCCCGAATGGCAGGCGCTTCTTCTACCTGCAGACGAGTAGTACTCGCAGAACCCAAGATTGACCATGGCCAGCGCTGCTGGGTCAACTCTGACACACGGATTCACCGTCCCCCTCTCGTGTCTCA---TCAACGCAGGCCCTCTACAAAAGGCCAAGAAAAAGGAACCTGCCGTGCCCGTCGCGCTCGCGATATGGCTGTGGCCGGCAGCGACGATGCTCCAAGTCCAGCCACCAGAGGCCATGGCGGCACCGTGCGCCTCCTCGGCTACGGACCCCGGACGCCCACGCCGCAACTCACCGAGCGCCTCCTCGACGACAAGCCGCAGCAGCGACCGCACTGCTGCGTCGAGGAGGAGCTCCCCTCCTTCTGGCGCTGGAAGCCGAGCGACC---------------GCGGCCACGTGGAGTGGGCCTCCGTCCGCCAGACATGCAAGGAGTGGATAAAGAACCCCATGAACGTGGCGCTGCTCCTGTGGCTGCTCTGCGTCGGCGTCTCCGGCGGCATGCTCGTGCTCCTCCTCCTCGGCCTGCTCGACGGCGCGTTCCCGGCGACGGCCGACAGGAACCGCTGGATCGAGATCAACAACCAGGTCCTCAACGCGCTCTTCACGCTCATGAGCCTGTACCAGCACCCTGCCCTCTGCCACCACCTCTTCCTGCTCTGCCGCTGGCGCCCGCCCGACGCCGCCGAGCTCCGCGCCGCCTACTGCAAGGAGGGCGCCGCCGCCGCGCCGCGCCACGGGGACCGCGCGCACGTGGCCGTCGTCGTCGCGCTGCTGCACCTCACCGTGCTGTGCCAGTACGTGCTGTGCGGCCTCTACTGGGGCTACACCAGGACCACGCGCCCGGAGCTCGCCGAGGATGGCTTCTTCGCGCTGGGCATCCTCGCGCCGGTCGCCGCCGCGGTGTACACCGTGTGCAGCCCGTTGGGTAAAGGCTACCGGTGCCACGACCTCGCCTCCTGCTCCGTTCCAGCGGCGTCAAAGGCGCAGCCCGCGCCCACTGGGCACGTCGTGGTGGAGCCGGACTGGGCCGGCGGCATGCTCGACT---GCGGCGGCGGCGACGCGGCGGCCGGGTGCCTCTCCCTGTCGTGCACGTTCTGCGTCTTCGGGTGGAACATGGAGAGGCTGGGCCTGGGCAACGCGTACGTGCACGCCGTCACGTTCGCGCTCCTGTGCTTCGCGCCGCTCTGGGTGCTGGGCGTCTCGGCGCTGCACATCCACAGCCACGTCGTCGGCGACGCCGTGGGCGGCGCCGGCGTGCTGCTCTGCGCGTGCGGCCTGCTGTACGGCGGCTACTGGCGGATACAGATGCGGAGGAGGTTCGGGCTCCCAGGGACCACGGCGTGCTGCGGCTCCAAGTCGCTGACGGACTACGCGCGGTGGCTCTTCTGCTGGCCCTGCGCGCTGGCGCAGGAGGTCCGCACGGCGAGCATGTACCACGTCGACGGCGAGGTCTTCTACTCGAAGACCGTTGACGACGACGATCTCCACGCCGACAGCGGGCAGCGGTGGCTCGCGGCGTCCAAGCATCGTGACGTTTTTAGTGCAGCGGACACGGTTGCAGTGTCACAGCAGTCGCCGGCAAGTGGTCATCGTCTGGTTGTCATTCATGACGAAACGACCATCATGGCTCCACCTGTTCAGGTCGTGGTTGTGCAGGTGGAGGACAAGTGCAGTGTTGTTCGTCACGGGGAGACGAGCGGTTCTTCTTCTTCTTCTATTTCGTCATCGGCGAGCGAGGAAGAGGACGTGTCCTTTTTGGAGTCGAACCGAGAAATGCTGGAAGATGATGCTGATCGTAGTACGTCCTCTGATGGGAGCTGGAGAGTGGAGAAAGTGAAGAGACTGATCAACATGGTCACCCTGGTGTCTCTGCTCATTCTTTTGTACACAAGGGGAATTATTCTGTAGAGAAGCAGTGGAATTAAGGATGTG----TTGTTCTAGATGCTATTTCTCCACTTCTGTTGCTGAAAACAGGATCACAGTGTAGGTTTTGTATAGGGAACTAGTGAAGCACCATGAAATTTATGAAAGTAAACACATTCTTTTAC
>A097
ACCAGCTTCTGGCACAATATTTGGTGTGATGTTGAACCTTTGTCTTCTAAATATGCTAATCTGTATGATATTGCTTATGATAAAGATATCACAGTT-AAAAAAGCTTTTTCTTCTGAGTTTAGAGCTGTGAATTTCAGAAGAAGGATTTATGGTGCTTTGGAAGTTGAATATAACAATCTTATTACACAATGTAATAATTTTAATATTTCTGAGGAAGAAGATAAATCTGTTTGGCTTCTGGGTGACAAAGGTTTTTCTGTTAACTCTTTTTACAAAAGAATCAAGTGCTCTCAGACTCCTTTGTCTCCTAGTTTCCTGTGGAAAACTAGACTTCCATATAAGATTAAAGC-TTTTTTGTGGCTTGTTATGCACAAAAAGATTTTAACTAAAGACAATTTGTTCAAGAAAGATTGGAAGGGTAATTTGGATTGTATCTTTTGTGGATTTTCAGAATCCATGGACCATTTGTTTTTCCACTGTCCGGTTGCTAGATTTACTTGGAGAATAATATACTCAGCTCTTGGATTAATTTCTACTCCTGAGAATGTGGATGATTTGTTTGGTACTTGGATTAACAGTTTTAATAAGACTGAAAAAAATCTGGTAATGTTCGGCTGTGGAGCTGTCATTTGGGCGATCTGGCGTTGTCGCAATAATTGTTGTTTTGGGACTGACC-----GAATTGATGATC-CGACTAATGTGATTTTCTCTTGTTGTTATTGGCTTGAAACTTGGGCTATTCGGCAAAAAAAGAAGGCAAGAAAACTGGTGGAGCTCGGAAGTCTCAAAATCAAAAAGATGGCGTGTGAGATCTACAGCAAGGCTCGTAATTGGAGGTCAGTTGACAGACGAATCCGATGAAAGAAATCTGTTTTGTTATCTGGCTATTTTGGTTCAACAACTCTGCGGTCGTTCTACTTCCTCTTCCCGGTAGCGCTAAGCTACAGGAAAAACTCTGGGATAGAAGGTTGCTCGATGATCTGTTTTGATCTGTGTGAACTTTGATTTTGGCCAGCTTTGTGATTCTATATGTGTGCTATTAGTAGTCTGGTGCGGTCAGAGTATGGTCCTTAGTTGCTGATAGTTCTGTGCTTTGTCAGCTTTTCATTTCTGGATGCTTATGTGGTATTGTAAGAACGTATGTCTCTTTCTATTTCGTAATGAAATA-GGGGTTATCCCCTCTGTCAAAAAAGTAATATTAGTGGTCAAAATAGTTTTTGGATTAGGGCTCGCTCGGACAAGAAAACACCATTTTGTAACGATAGCATCAGATCCTGCAAAGC--------------------------------------------------------------ACGTGTATACTCAAGTCAAGTGGCAGCAAGCCAATTATTTTTTCTTCACCAAACAGATGAAATATCAGGAAATTAATTATATGCCAAGTGGCCCAAGTCCCGAATGGCAGGCGCTTCTTCTACCTGCAGACGAGTAGTACTCGCAGAACCCAAGATTGACCATGGCCAGCGCTGCTGGGTCAACTCTGACACACGGATTCACCGTCCCCCTCTCGTGTCTCA---TCAACGCAGGCCCTCTACAAAAGGCCAAGAAAAAGGAACCTGCCGTGCCCGTCGCGCTCGCGATATGGCTGTGGCCGGCAGCGACGATGCTCCAAGTCCAGCCACCAGAGGCCATGGCGGCACCGTGCGCCTCCTCGGCTACGGACCCCGGACGCCCACGCCGCAACTCACCGAGCGCCTCCTCGACGACAAGCCGCAGCAGCGACCGCACTGCTGCGTCGAGGAGGAGCTCCCCTCCTTCTGGCGCTGGAAGCCGAGCGACC---------------GCGGCCACGTGGACTGGGCCTCCGTCCGCCAGACATGCAAGGAGTGGATAAAGAACCCCATGAACGTGGCGCTGCTCCTGTGGCTGCTCTGCGTCGGCGTCTCCGGCGGCATGCTCGTGCTCCTCCTCCTCGGCCTGCTCGACGGCGCGTTCCCGGCGACGGCCGACAGGAACCGCTGGATCGAGATCAACAACCAGGTCCTCAACGCGCTCTTCACGCTCATGAGCCTGTACCAGCACCCTGCCCTCTGCCACCACCTCTTCCTGCTCTGCCGCTGGCGCCCGGCCGACGCCGCCGAGCTCCGCGCCGCCTACTGCAAGGAGGGCGCCGCCGCCGCGCCGCGCCACGGGGACCGCGCGCACGTGGCCGTCGTCGTCGCGCTGCTGCACCTCACCGTGCTGTGCCAGTACGTGCTGTGCGGCCTCTACTGGGGCTACACCAGGACCACGCGCCCGGAGCTCGCCGAGGATGGCTTCTTCGCGCTGGGCATCCTCGCGCCGGTCGCCGCCGCGGTGTACACCGTGTGCAGCCCGTTGGGTAAAGGCTACCGGTGCCACGACCTCGCCTCCTGCTCCGTTCCAGCGGCGTCAAAGGCGCAGCCCGCGCCCACTGGGCACGTCGTGGTGGAGCCGGACTGGGCCGGCGGCATGCTCGACT------------GCGACGCGGCGGCCGGGTGCCTCTCCCTGTCGTGCACGTTCTGCGTCTTCGGGTGGAACATGGAGAGGCTGGGCCTGGGCAACGCGTACGTGCACGCCGTCACGTTCGCGCTCCTGTGCTTCGCGCCGCTCTGGGTGCTGGGCGTCTCGGCGCTGCACATCCACAGCCACGTCGTCGGCGACGCCGTGGGCGGCGCCGGCGTGCTGCTCTGCGCGTGCGGCCTGCTGTACGGCGGCTACTGGCGGATACAGATGCGGAGGAGGTTCGGGCTCCCAGGGACCACGGCGTGCTGCGGCTCCAAGTCGCTGACGGACTACGCGCGGTGGCTCTTCTGCTGGCCCTGCGCGCTGGCGCAGGAGGTCCGCACGGCGAGCATGTACCACGTCGACGGCGAGGTCTTCTACTCGAAGACCGTTGACGACGACGATCTCCACGCCGACAGCGGGCAGCGGTGGCTCGCGGCGTCCAAGCATCGTGACGTTTTTAGTGCAGCGGACACGGTTGCAGTGTCACAGCAGTCGCCGGCAAGTGGTCATCGTCTGGTTGTCATTCATGACGAAACGACCATCATGGCTCCACCTGTTCAGGTCGTGGTTGTGCAGGTGGAGGACAAGTGCAGTGTTGTTCGTCACGGGGAGACGAGCGGTTCTTCTTCTTCTTCTATTTCGTCATCGGCGAGCGAGGAAGAGGACGTGTCCTTTTTGGAGTCGAACCGAGAAATGCTGGAAGATGATGCTGATCGTAGTACGTCCTCTGATGGGAGCTGGAGAGTGGAGAAAGTGAAGAGACTGATCAACATGGTCACCCTGGTGTCTCTGCTCATTCTTTTGTACACAAGGGGAATTATTCTGTAGAGAAGCAGTGGAATTAAGGATGTG----TTGTTCTAGATGCTATTTCTCCACTTCTGTTGCTGAAAACAGGATCACAGTGTAGGTTTTGTATAGGGAACTAGTGAAGCACCATGAAATTTATGAAAGTAAACACATTCTTTTAC
>A098
-CCAGCTTCTGGCACAATATTTGGTGTGATGTAGAGCCTTTGTCTTCTAAATATGCTAATCTGTATGATATTGCTTATGATAAAGATATCACAG-T-AAAAAAGCTTTTTCTTCTGAGTTTAGAGCTGTGAATTTCAGAAGAAGGATTTATGGTGCTTTGGAAGTTGAGTATAACAATCTTATTACACAATGTAATAATATTAATATTTCTGAGGAAGAAGATAAATCTGTTTGGCTTCTGGGTGGCAAAGGTTTTTCTGTTAACTCTTTTTACAAAAGAATCAAGTGCTCTCAGACTCCTTTGTCTCCTAGTTTCCTGTGGAAAACTAGACTTCCATATAAGATTAAAGC-TTTTTTGTGGCTTGTTATGCACAAAAAGATTTTAACTAAAGACAATTTGTTCAAGAAAAATTGGAAGGGTAATCTGGATTGTATCTTTTGTGGATTTTCAGAATCCATAGACCATTTGTTTTTCCAATGTCCGGTTGCTAGATTTACTTGGAGAATAGTATACTCAGCTCTTGGATTAGTTTCTACTCCTGAGAATGTGGATGATTTGTTTGGTACTTGGATTAACAGTTTTAATAAGACTGAAAAAAATCTGGTAATGTTCGGCTGTGGAGCTGTCATTTGGGCGATCTGGCGTTGTCGCAATAATTGTTGCTTTGGGACTGACC-----GCATTGATGATC-CGACTAATGTGATTTTCTCTTGTTGTTATTGGCTTGAAACTTGGGCTATTCGTCAAAAAAAGAAGGCAAGAAAACTGGTGGAGCTCGGAAGTCTCAAAATCAAAAAGATGGCGTGTGAGATCTACAGCAAGGCTCGTAATTGGAGGTCAGTTGACAGACGAATCCGATGAAAGAAATCTGTTTTGTTATCTGGCTATTTTGGTTCAACAACTCTGCGGTCGTTCTACTTCCTCTTCCCGGTAGCGCTAAGCTACAGGAAAAACTCTGGGATAGAAGGTTGCTCGATGATCTGTTTTGATCTGTGTGAACTTTGATTTTGGCCAGCTTTGTGATTCTATATGTGTGCTATTAGTAGTCTGGTGCGGTCAGAGTATGGTCCTTAGTTGCTGATAGTTCTGTGCTTTGTCAGCTTTTCATTTCTGGATGCTTATGTGGTATTGTAAGAACATATGTCTCTTTCTATTTCGTAATGAAATAGGGGGTTATTCCCTCTGTCAAAAAAGTAATATTAGTGGTCAAAATAGTTTTTGGATTAGGGCTCGCTCGGACAAGAAAACACCATTTTGTAACGATAGCATCAGATCCTGCAAAGC--------------------------------------------------------------ACGTGTATACTCAAGTCAAGTGGCAGCAAGCCAATTATTTTTTCTTCACCAAACAGATGAAATATCAGGAAATTAATTATATGCCAAGTGGCCCAAGTCCCGAATGGCAGGCGCTTCTTCTACCTGCAGACGAGTAGTACTCGCAGAACCCAAGATTGACCATGGCCAGCGCTGCTGGGTCAACTCTGACACACGGATTCACCGTCCCCCTCTCGTGTCTCA---TCAACGCAGGCCCTCTACAAAAGGCCAAGAAAAAGGAACCTGCCGTGCCCGTCGCGCTCGCGATATGGCTGTGGCCGGCAGCGACGATGCTCCAAGTCCAGCCACCAGAGGCCATGGCGGCACCGTGCGCCTCCTCGGCTACGGACCCCGGACGCCCACGCCGCAACTCACCGAGCGCCTCCTCGACGACAAGCCGCAGCAGCGACCGCACTGCTGCGTCGAGGAGGAGCTCCCCTCCTTCTGGCGCTGGAAGCCGAGCGACC---------------GCGGCCACGTGGACTGGGCCTCCGTCCGCCAGACATGCAAGGAGTGGATAAAGAACCCCATGAACGTGGCGCTGCTCCTGTGGCTGCTCTGCGTCGGCGTCTCCGGCGGCATGCTCGTGCTCCTCCTCCTCGGCCTGCTCGACGGCGCGTTCCCGGCGACGGCCGACAGGAACCGCTGGATCGAGATCAACAACCAGGTCCTCAACGCGCTCTTCACGCTCATGAGCCTGTACCAGCACCCTGCCCTCTGCCACCACCTCTTCCTGCTCTGCCGCTGGCGCCCGGCCGACGCCGCCGAGCTCCGCGCCGCCTACTGCAAGGAGGGCGCCGCCGCCGCGCCGCGCCACGGGGACCGCGCGCACGTGGCCGTCGTCGTCGCGCTGCTGCACCTCACCGTGCTGTGCCAGTACGTGCTGTGCGGCCTCTACTGGGGCTACACCAGGACCACGCGCCCGGAGCTCGCCGAGGATGGCTTCTTCGCGCTGGGCATCCTCGCGCCGGTCGCCGCCGCGGTGTACACCGTGTGCAGCCCGTTGGGTAAAGGCTACCGGTGCCACGACCTCGCCTCCTGCTCCGTTCCAGCGGCGTCAAAGGCGCAGCCCGCGCCCACTGGGCACGTCGTGGTGGAGCCGGACTGGGCCGGCGGCATGCTCGACT------------GCGACGCGGCGGCCGGGTGCCTCTCCCTGTCGTGCACGTTCTGCGTCTTCGGGTGGAACATGGAGAGGCTGGGCCTGGGCAACGCGTACGTGCACGCCGTCACGTTCGCGCTCCTGTGCTTCGCGCCGCTCTGGGTGCTGGGCGTCTCGGCGCTGCACATCCACAGCCACGTCGTCGGCGACGCCGTGGGCGGCGCCGGCGTGCTGCTCTGCGCGTGCGGCCTGCTGTACGGCGGCTACTGGCGGATACAGATGCGGAGGAGGTTCGGGCTCCCAGGGACCACGGCGTGCTGCGGCTCCAAGTCGCTGACGGACTACGCGCGGTGGCTCTTCTGCTGGCCCTGCGCGCTGGCGCAGGAGGTCCGCACGGCGAGCATGTACCACGTCGACGGCGAGGTCTTCTACTCGAAGACCGTTGACGACGACGATCTCCACGCCGACAGCGGGCAGCGGTGGCTCGCGGCGTCCAAGCATCGTGACGTTTTTAGTGCAGCGGACACGGTTGCAGTGTCACAGCAGTCGCCGGCAAGTGGTCATCGTCTGGTTGTCATTCATGACGAAACGACCATCATGGCTCCACCTGTTCAGGTCGTGGTTGTGCAGGTGGAGGACAAGTGCAGTGTTGTTCGTCACGGGGAGACGAGCGGTTCTTCTTCTTCTTCTATTTCGTCATCGGCGAGCGAGGAAGAGGACGTGTCCTTTTTGGAGTCGAACCGAGAAATGCTGGAAGATGATGCTGATCGTAGTACGTCCTCTGATGGGAGCTGGAGAGTGGAGAAAGTGAAGAGACTGATCAACATGGTCACCCTGGTGTCTCTGCTCATTCTTTTGTACACAAGGGGAATTATTCTGTAGAGAAGCAGTGGAATTAAGGATGTG----TTGTTCTAGATGCTATTTCTCCACTTCTGTTGCTGAAAACAGGATCACAGTGTAGGTTTTGTATAGGGAACTAGTGAAGCACCATGAAATTTATGAAAGTAAACACATTCTTTTAC
>A099
-CCAGCTTCTGGCACAATATTTGGTGTGATGTAGAGCCTTTGTCTTCTAAATATGCTAATCTGTATGATATTGCTTATGATAAAGATATCACAG-T-AAAAAAGCTTTTTCTTCTGAGTTTAGAGCTGTGAATTTCAGAAGAAGGATTTATGGTGCTTTGGAAGTTGAGTATAACAATCTTATTACACAATGTAATAATATTAATATTTCTGAGGAAGAAGATAAATCTGTTTGGCTTCTGGGTGGCAAAGGTTTTTCTGTTAACTCTTTTTACAAAAGAATCAAGTGCTCTCAGACTCCTTTGTCTCCTAGTTTCCTGTGGAAAACTAGACTCCCATATAAGATTAAAGC-TTTTTTGTGGCTTGTTATGCACAAAAAGATTTTAACTAAAGACAATTTGTTCAAGAAAAATTGGAAGGGTAATCTGGATTGTATCTTTTGTGGATTTTCAGAATCCATAGACCATTTGTTTTTCCAATGTCCGGTTGCTAGATTTACTTGGAGAATAGTATACTCAGCTCTTGGATTAGTTTCTACTCCTGAGAATGTGGATGATTTGTTTGGTACTTGGATTAACAGTTTTAATAAGACTGAAAAAAATCTGGTAATGTTCGGCTGTGGAGCTGTCATTTGGGCGATCTGGCGTTGTCGCAATAATTGTTGCTTTGGGACTGACC-----GAATTGATGATC-CGACTAATGTGATTTTCTCTTGTTGTTATTGGCTTGAAACTTGGGCTATTCGTCAAAAAAAGAAGGCAAGAAAACTGGTGGAGCTCGGAAGTCTCAAAATCAAAAAGATGGCGTGTGAGATCTACAGCAAGGCTCGTAATTGGAGGTCAGTTGACAGACGAATCCGATGAAAGAAATCTGTTTTGTTATCTGGCTATTTTGGTTCAACAACTCTGCGGTCGTTCTACTTCCTCTTCCCGGTAGCGCTAAGCTACAGGAAAAACTCTGGGATAGAAGGTTGCTCGATGATCTGTTTTGATCTGTGTGAACTTTGATTTTGGCCAGCTTTGTGATTCTATATGTGTGCTATTAGTAGTCTGGTGCGGTCAGAGTATGGTCCTTAGTTGCTGATAGTTCTGTGCTTTGTCAGCTTTTCATTTCTGGATGCTTATGTGGTATTGTAAGAACATATGTCTCTTTCTATTTCGTAATGAAATAGGGGGTTATTCCCTCTGTCAAAAAAGTAATATTAGTGGTCAAAATAGTTTTTGGATTAGGGCTCGCTCGGACAAGAAAACACCATTTTGTAACGATAGCATCAGATCCTGCAAAGC--------------------------------------------------------------ACGTGTATACTCAAGTCAAGTGGCAGCAAGCCAATTATTTTTTCTTCACCAAACAGATGAAATATCAGGAAATTAATTATATG---------CCAAGTCCCGAATGGCAGGCGCTTCTTCTACCTGCAGACGAGTAGTACTCGCAGAACCCAAGATTGACCATGGCCAGCGCTGCTGGGTCAACTCTGACACACGGATTCACCGTCCCCCTCTCGTGTCTCA---TCAACGCAGGCCCTCTACAAAAGGCCAAGAAAAAGGAACCTGCCGTGCCCGTCGCGCTCGCGATATGGCTGTGGCCGGCAGCGACGATGCTCCAAGTCCAGCCACCAGAGGCCATGGCGGCACCGTGCGCCTCCTCGGCTACGGACCCCGGACGCCCACGCCGCAACTCACCGAGCGCCTCCTCGACGACAAGCCGCAGCAGCGACCGCACTGCTGCGTCGAGGAGGAGCTCCCCTCCTTCTGGCGCTGGAAGCCGAGCGACCGCGGCAGCCCCTCCGGCGGCCACGTGGACTGGGCCTCCGTCCGCCGGACGTGCAAGGAGTGGATCAAGAACCCCATGAACGTGGCGCTGCTCCTGTGGCTGCTCTGCGTCGGCGTCTCCGGCGGCATGCTCGTGCTCCTCCTCCTCGGCCTGCTCGACGGCGCGTTCCCGGCGACGGCCGACAGGAACCGCTGGATCGAGATCAACAACCAGGTCCTCAACGCGCTCTTCACGCTCATGAGCCTGTACCAGCACCCTGCCCTCTGCCACCACCTCTTCCTGCTCTGCCGCTGGCGCCCGGCCGACGCCGCCGAGCTCCGCGCTGCCTACTGCAAGGAGGGCGCCGCCGCCGCGCCGCGCCACGGGGACCGCGCGCACGTGGCCGTCGTCGTCGCGCTGCTGCACCTCACCGTGCTGTGCCAGTACGTGCTGTGCGGCCTCTACTGGGGCTACACCAGGACCACGCGCCCGGAGCTCGCCGAGGACGGCTTCTTCGCGCTGGGCATCCTAGCGCCGGTCGCCGCCGCGGTGTACACCGTGTGCAGCCCGTTGGGTAAAGGCGACCGGTGCCACGACCTCGCCTCCTGCTCCGTTCCAGCGGCGTCAAAGGCGCAGCCCGCGCCCACTGGGCACGTCGTGGTGGAGCCGGACTGGGCCGGCGGCATGCTCGACT---GCGGCGGCGGCGACGCGGCGGCCGGGTGCCTCTCCCTGTCGTGCACGTTCTGCGTCTTCGGGTGGAACATGGAGAGGCTGGGCCTGGGCAACGCGTACGTGCACGCCGTCACGTTCGCGCTCCTGTGCTTCGCGCCGCTCTGGGTGCTGGGCGTCTCGGCGCTGCACATCCACAGCTACGTCGTCGGCGACGCCGTGGGCGGCGCCGGCGTGCTGCTCTGCGCGTGCGGCCTGCTGTACGGCGGCTACTGGCGGATACAGATGCGGAGGAGGTTCGGGCTCCCAGGGACCACGGCGTGCTGCGGCTCCAAGTCGCTGACGGACTACGCGCGGTGGCTCTTCTGCTGGCCCTGCGCGCTGGCGCAGGAGGTCCGCACGGCGAGCATGTACCACGTCGACGGCGAGGTCTTCTACTCGAAGACCGTTGACGACGACGATCTCCACGCCGACAGCGGGCAGCGGTGGCTCGCGGCGTCCAAGCATCGTGACGTTTTTAGTGCAGCGGACACGGTTGCAGTGTCACAGCAGTCGGCGGCAAGTGGTCATCGTCTGGTTGTCATTCATGACGAAACGAC---CATGGCTCCACCTGTTCAGGTCGTGGTTGTGCAGGTGGAAGACAAGTGCAGTGTTGTTCGTCACGGGGAGACGAGCGG---TTCTTCTTCTTCTATTTCGTCATCGGCGAGCGAGGAAGAGGATGTGTCCTTTTTGGAGTCGAACCGAGAAATGCTGGAAGATGATGCTGATCGTAGTACGTCGTCTGATGGGAGCTGGAGAGTGGAGAAAGTGAAGAGACTGATCAATATGGTCACCCTGGTGTCTCTGCTCATTCTTTTATACACAAGGGGAATTATTCTGTAGAGAAGCAGTGGAATTAATGTTGTG---CTTGTTCTAGATGCTATTTCTCTACTTTTGTTGCTGAAAACAGGATCACAGTGTAGGTTTTGTATAGGGAACTAATGAAGCACCATGAAATTTATGAAAGTAAACACATTCTTTTAC
>A101
ACCAGCTTCTGGCACAATATTTGGTGTGATGTAGAGCCTTTGTCTTCTAAATATGCTAATCTGTATGATATTGCTTATGATAAAGATATCACAG-TAAAAAAAGCTTTTTCTTCTGAGTTTAGAGCTGTGAATTTCAGAAAAAGGATTTATGGTGCTTTGGAAGTTGAGTATAACAATCTTATTACACAATGTAATAATATTAATATTTCTGAGGAAGAAGATAAATCTGTTTGGCTTCTGGGTGGCAAAGGTTTTTCTGTTAACTCTTTTTACAAAAGAATCAAGTGCTCTCAGACTCCTTTGTCTCCTAGTTTCCTGTGGAAAACTAGACTCCCATATAAGATTAAAGC-TTTTTTGTGGCTTGTTATGCACAAAAAGATTTTAACTAAAGACAATTTGTTCAAGAAAAATTGGAAGGGTAATCTGGATTGTATCTTTTGTGGATTTTCAGAATCCATAGACCATTTGTTTTTCCAATGTCCGGTTGCTAGATTTACTTGGAGAATAGTATACTCAGCTCTTGGATTAGTTTCTACTCCTGAGAATGTGGATGATTTGTTTGGTACTTGGATTAACAAGTTTAATAAGACTGAAAAAAATCTGGTAATGTTCGGCTGTGGAGCTGTCATTTGGGCGATCTGGCGTTGTCGCAATAATTGTTGCTTTGGGACTGACC-----GAATTGATGATC-CGACTAATGTGATTTTCTCTTGTTGTTATTGGCTTGAAACTTGGGCTATTCGTCAAAAAAAGAAGGCAAGAAAACTGGTGGAGCTCGGAAGTCTCAAAATCAAAAAGATGGCGTGTGAGATCTACAGCAAGGCTCGTAATTGGAGGTCAGTTGACAGACGAATCCGATGAAAGAAATCTGTTTTGTTATCTGGCTATTTTGGTTCAACAACTCTGCGGTCGTTCTACTTCCTCTTCCCGGTAGCGCTAAGCTACAGGAAAAACTCTGGGATAGAAGGTTGCTCGATGATCTGTTTTGATCTGTGTGAACTTTGATTTTGGCCAGCTTTGTGATTCTATATGTGTGCTATTAGTAGTCTGGTGCGGTCAGAGTATGGTCCTTAGTTGCTGATAGTTCTGTGCTTTGTCAGCTTTTCATTTCTGGATGCTTATGTGGTATTGTAAGAACATATGTCTCTTTCTATTTCGTAATGAAATAGGGGGTTATTCCCTCTGTCAAAAAAGTAATATTAGTGGTCAAAATAGTTTTTGGATTAGGGCTCGCTCGGACAAGAAAACACCATTTTGTAACGATAGCATCAGATCCTGCAAAGC--------------------------------------------------------------ACGTGTATACTCAAGTCAAGTGGCAGCAAGCCAATTATTTTTTCTTCACCAAACAGATGAAATATCAGGAAATTAATTATATGCCAAGTGGCCCAAGTCCCGAATGGCAGGCGCTTCTTCTACCTGCAGACGAGTAGTACTCGCAGAACCCAAGATTGACCATGGCCAGCGCTGCTGGGTCAACTCTGACACACGGATTCACCGTCCCCCTCTCGTGTCTCA---TCAACGCAGGCCCTCTACAAAAGGCCAAGAAAAAGGAACCTGCCGTGCCCGTCGCGCTCGCGATATGGCTGTGGCCGGCAGCGACGATGCTCCAAGTCCAGCCACCAGAGGCCATGGCGGCACCGTGCGCCTCCTCGGCTACGGACCCCGGACGCCCACGCCGCAACTCACCGAGCGCCTCCTCGACGACAAGCCGCAGCAGCGACCGCACTGCTGCGTCGAGGAGGAGCTCCCCTCCTTCTGGCGCTGGAAGCCGAGCGACC---------------GCGGCCACGTGGAGTGGGCCTCCGTCCGCCAGACATGCAAGGAGTGGATAAAGAACCCCATGAACGTGGCGCTGCTCCTGTGGCTGCTCTGCGTCGGCGTCTCCGGCGGCATGCTCGTGCTCCTCCTCCTCGGCCTGCTCGACGGCGCGTTCCCGGCGACGGCCGACAGGAACCGCTGGATCGAGATCAACAACCAGGTCCTCAACGCGCTCTTCACGCTCATGAGCCTGTACCAGCACCCTGCCCTCTGCCACCACCTCTTCCTGCTCTGCCGCTGGCGCCCGCCCGACGCCGCCGAGCTCCGCGCCGCCTACTGCAAGGAGGGCGCCGCCGCCGCGCCGCGCCACGGGGACCGCGCGCACGTGGCCGTCGTCGTCGCGCTGCTGCACCTCACCGTGCTGTGCCAGTACGTGCTGTGCGGCCTCTACTGGGGCTACACCAGGACCACGCGCCCGGAGCTCGCCGAGGATGGCTTCTTCGCGCTGGGCATCCTCGCGCCGGTCGCCGCCGCGGTGTACACCGTGTGCAGCCCGTTGGGTAAAGGCTACCGGTGCCACGACCTCGCCTCCTGCTCCGTTCCAGCGGCGTCAAAGGCGCAGCCCGCGCCCACTGGGCACGTCGTGGTGGAGCCGGACTGGGCCGGCGGCATGCTCGACT------------GCGACGCGGCGGCCGGGTGCCTCTCCCTGTCGTGCACGTTCTGCGTCTTCGGGTGGAACATGGAGAGGCTGGGCCTGGGCAACGCGTACGTGCACGCCGTCACGTTCGCGCTCCTGTGCTTCGCGCCGCTCTGGGTGCTGGGCGTCTCGGCGCTGCACATCCACAGCCACGTCGTCGGCGACGCCGTGGGCGGCGCCGGCGTGCTGCTCTGCGCGTGCGGCCTGCTGTACGGCGGCTACTGGCGGATACAGATGCGGAGGAGGTTCGGGCTCCCAGGGACCACGGCGTGCTGCGGCTCCAAGTCGCTGACGGACTACGCGCGGTGGCTCTTCTGCTGGCCCTGCGCGCTGGCGCAGGAGGTCCGCACGGCGAGCATGTACCACGTCGACGGCGAGGTCTTCTACTCGAAGACCGTTGACGACGACGATCTCCACGCCGACAGCGGGCAGCGGTGGCTCGCGGCGTCCAAGCATCGTGACGTTTTTAGTGCAGCGGACACGGTTGCAGTGTCACAGCAGTCGCCGGCAAGTGGTCATCGTCTGGTTGTCATTCATGACGAAACGACCATCATGGCTCCACCTGTTCAGGTCGTGGTTGTGCAGGTGGAGGACAAGTGCAGTGTTGTTCGTCACGGGGAGACGAGCGGTTCTTCTTCTTCTTCTATTTCGTCATCGGCGAGCGAGGAAGAGGACGTGTCCTTTTTGGAGTCGAACCGAGAAATGCTGGAAGATGATGCTGATCGTAGTACGTCCTCTGATGGGAGCTGGAGAGTGGAGAAAGTGAAGAGACTGATCAACATGGTCACCCTGGTGTCTCTGCTCATTCTTTTGTACACAAGGGGAATTATTCTGTAGAGAAGCAGTGGAATTAAGGATGTG----TTGTTCTAGATGCTATTTCTCCACTTCTGTTGCTGAAAACAGGATCACAGTGTAGGTTTTGTATAGGGAACTAGTGAAGCACCATGAAATTTATGAAAGTAAACACATTCTTTTAC
>A103
ACCAGCTTCTGGCACAATATTTGGTGTGATGTAGAGCCTTTGTCTTCTAAATATGCTAATATGTATGATATTGCTTATGATAAAGATATCACGG-T-AAAAAAGCTTTTTCTTCTGAGTTTAGAGCTGTGAATTTCAGAAGAAGGATTTATGGTGCTTTGGAAGTTGAGTATAACAATCTTATTACACAATGTAATAATATTAATATTTCTGAGGAAGAAGATAAATCTGTTTGGCTTCTGGGTGGCAAAGGTTTTTCTGTTAACTCTTTTTACAAAAGAATCAAGTGCTCTCAGACTCCTTTGTCTCCTAGTTTCCTGTGGAAAACTAGACTTCCATATAAGATTAAAGC-TTTTTTGTGGCTTGTTATGCACAAAAAGATTTTAACTAAAGACAATTTGTTCAAGAAAAATTGGAAGGGTAATCTGGATTGTATCTTTTGTGGATTTTCAGAATCCATAGACCATTTGTTTTTCCAATGTCCGGTTGCTAGATTTACTTGGAGAATAGTATACTCAGCTCTTGGATTAGTTTCTACTCCTGAGAATGTGGATGATTTGTTTGGTACTTGGATTAACAGTTTTAATAAGACTGAAAAAAATCTGGTAATGTTCGGCTGTGGAGCTGTCATTTGGGCGATCTGGCGTTGTCGCAATAATTGTTGCTTTGGGACTGACC-----GCATTGATGATC-CGACTAATGTGATTTTCTCTTGTTGTTATTGGCTTGAAACTTGGGCTATTCGTCAAAAAAAGAAGGCAAGAAAACTGGTGGAGCTCGGAAGTCTCAAAATCAAAAAGATGGCGTGTGAGATCTACAGCAAGGCTCGTAATTGGAGGTCAGTTGACAGACGAATCCGATGAAAGAAATCTGTTTTGTTATCTGGCTATTTTGGTTCAACAACTCTGCGGCCGTTCTACTTCCTCTTCCCGGTAGCGCTAAGCTACAGGAAAAACTCTGGGATAGAAGGTTGCTCGATGATCTGTTTTGATCTGTGTGAACTTTGATTTTGGCCAGCTTTGTGATTCTATATGTGTGCTATTAGTAGTCTGGTGCGGTCAGAGTATGGTCCTTAGTTGCTGATAGTTCTGTGCTTTGTCAGCTTTTCATTTCTGGATGCTTATGTGGTATTGTAAGAACATATGTCTCTTTCTATTTCGTAATGAAATAGGGGGTTATTCCCTCTGTCAAAAAAGTAATATTAGTGGTCAAAATAGTTTTTGGATTAGGGCTCGCTCGGACAAGAAAACACCATTTTGTAACGATAGCATCAGATCCTGCAAAGC--------------------------------------------------------------ACGTGTATACTCAAGTCAAGTGGCAGCAAGCCAATTATTTTTTCTTCACCAAACAGATGAAATATCAGGAAATTAATTATATGCCAAGTGGCCCAAGTCCCGAATGGCAGGCGCTTCTTCTACCTGCAGACGAGTAGTACTCGCAGAACCCAAGATTGACCATGGCCAGCGCTGCTGGGTCAACTCTGACACACGGATTCACCGTCCCCCTCTCGTGTCTCA---TCAACGCAGGCCCTCTACAAAAGGCCAAGAAAAAGGAACCTGCCGTGCCCGTCGCGCTCGCGATATGGCTGTGGCCGGCAGCGACGATGCTCCAAGTCCAGCCACCAGAGGCCATGGCGGCACCGTGCGCCTCCTCGGCTACGGACCCCGGACGCCCACGCCGCAACTCACCGAGCGCCTCCTCGACGACAAGCCGCAGCAGCGACCGCACTGCTGCGTCGAGGAGGAGCTCCCCTCCTTCTGGCGCTGGAAGCCGAGCGACC---------------GCGGCCACGTGGACTGGGCCTCCGTCCGCCAGACATGCAAGGAGTGGATAAAGAACCCCATGAACGTGGCGCTGCTCCTGTGGCTGCTCTGCGTCGGCGTCTCCGGCGGCATGCTCGTGCTCCTCCTCCTCGGCCTGCTCGACGGCGCGTTCCCGGCGACGGCCGACAGGAACCGCTGGATCGAGATCAACAACCAGGTCCTCAACGCGCTCTTCACGCTCATGAGCCTGTACCAGCACCCTGCCCTCTGCCACCACCTCTTCCTGCTCTGCCGCTGGCGCCCGGCCGACGCCGCCGAGCTCCGCGCCGCCTACTGCAAGGAGGGCGCCGCCGCCGCGCCGCGCCACGGGGACCGCGCGCACGTGGCCGTCGTCGTCGCGCTGCTGCACCTCACCGTGCTGTGCCAGTACGTGCTGTGCGGCCTCTACTGGGGCTACACCAGGACCACGCGCCCGGAGCTCGCCGAGGATGGCTTCTTCGCGCTGGGCATCCTCGCGCCGGTCGCCGCCGCGGTGTACACCGTGTGCAGCCCGTTGGGTAAAGGCTACCGGTGCCACGACCTCGCCTCCTGCTCCGTTCCAGCGGCGTCAAAGGCGCAGCCCGCGCCCACTGGGCACGTCGTGGTGGAGCCGGACTGGGCCGGCGGCATGCTCGACT------------GCGACGCGGCGGCCGGGTGCCTCTCCCTGTCGTGCACGTTCTGCGTCTTCGGGTGGAACATGGAGAGGCTGGGCCTGGGCAACGCGTACGTGCACGCCGTCACGTTCGCGCTCCTGTGCTTCGCGCCGCTCTGGGTGCTGGGCGTCTCGGCGCTGCACATCCACAGCCACGTCGTCGGCGACGCCGTGGGCGGCGCCGGCGTGCTGCTCTGCGCGTGCGGCCTGCTGTACGGCGGCTACTGGCGGATACAGATGCGGAGGAGGTTCGGGCTCCCAGGGACCACGGCGTGCTGCGGCTCCAAGTCGCTGACGGACTACGCGCGGTGGCTCTTCTGCTGGCCCTGCGCGCTGGCGCAGGAGGTCCGCACGGCGAGCATGTACCACGTCGACGGCGAGGTCTTCTACTCGAAGACCGTTGACGACGACGATCTCCACGCCGACAGCGGGCAGCGGTGGCTCGCGGCGTCCAAGCATCGTGACGTTTTTAGTGCAGCGGACACGGTTGCAGTGTCACAGCAGTCGCCGGCAAGTGGTCATCGTCTGGTTGTCATTCATGACGAAACGACCATCATGGCTCCACCTGTTCAGGTCGTGGTTGTGCAGGTGGAGGACAAGTGCAGTGTTGTTCGTCACGGGGAGACGAGCGGTTCTTCTTCTTCTTCTATTTCGTCATCGGCGAGCGAGGAAGAGGACGTGTCCTTTTTGGAGTCGAACCGAGAAATGCTGGAAGATGATGCTGATCGTAGTACGTCCTCTGATGGGAGCTGGAGAGTGGAGAAAGTGAAGAGACTGATCAACATGGTCACCCTGGTGTCTCTGCTCATTCTTTTGTACACAAGGGGAATTATTCTGTAGAGAAGCAGTGGAATTAAGGATGTG----TTGTTCTAGATGCTATTTCTCCACTTCTGTTGCTGAAAACAGGATCACAGTGTAGGTTTTGTATAGGGAACTAGTGAAGCACCATGAAATTTATGAAAGTAAACACATTCTTTTAC
>A104
ACCAGCTTCTGGCACAATATTTGGTGTGATGTAGAGCCTTTGTCTTCTAAATATGCTAATATGTATGATATTGCTTATGATAAAGATATCACGG-T-AAAAAAGCTTTTTCTTCTGAGTTTAGAGCTGTGAATTTCAGAAGAAGGATTTATGGTGCTTTGGAAGTTGAGTATAACAATCTTATTACACAATGTAATAATATTAATATTTCTGAGGAAGAAGATAAAACTGTTTGGCTTCTGGGTGGCAAAGGTTTTTCTGTTAACTCTTTTTACAAAAGAATCAAGTGCTCTCAGACTCCTTTGTCTCCTAGTTTCCTGTGGAAAACTAGACTTCCATATAAGATTAAAGC-TTTTTTGTGGCTTGTTATGCACAAAAAGATTTTAACTAAAGACAATTTGTTCAAGAAAAATTGGAAGGGTAATCTGGATTGTATCTTTTGTGGATTTTCAGAATCCATAGACCATTTGTTTTTCCAATGTCCGGTTGCTAGATTTACTTGGAGAATAGTTTACTCAGCTCTTGGATTAGTTTCTACTCCTGAGAATGTGGATGATTTGTTTGGTACTTGGATTAACAGTTTTAATAAGACTGAAAAAAATCTGGTAATGTTCGGCTGTGGAGCTGTCATTTGGGCGATCTGGCGTTGTCGCAATAATTGTTGCTTTGGGACTGACC-----GCATTGATGATC-CGACTAATGTGATTTTCTCTTGTTGTTATTGGCTTGAAACTTGGGCTATTCGTCAAAAAAAGAAGGCAAGAAAACTGGTGGAGCTCGGAAGTCTCAAAATCAAAAAGATGGCGTGTGAGATCTACAGCAAGGCTCGTAATTGGAGGTCAGTTGACAGACGAATCCGATGAAAGAAATCTGTTTTGTTATCTGGCTATTTTGGTTCAACAACTCTGCGGTCGTTCTACTTCCTCTTCCCGGTAGCGCTAAGCTACAGGAAAAACTCTGGGATAGAAGGTTGCTCGATGATCTGTTTTGATCTGTGTGAACTTTGATTTTGGCCAGCTTTGTGATTCTATATGTGTGCTATTAGTAGTCTGGTGCGGTCAGAGTATGGTCCTTAGTTGCTGATAGTTCTGTGCTTTATCAGCTTTTCATTTCTGGATGCTTATGTGGTATTGTAAGAACATATGTCTCTTTCTATTTCGTAATGAAATAGGGGGTTATTCCCTCTGTCAAAAAAGTAATATTAGTGGTCAAAATAGTTTTTGGATTAGGGCTCGCTCGGACAAGAAAACACCATTTTGTAACGATAGCATCAGATCCTGCAAAGA--------------------------------------------------------------ACGTGTATACTCAAGTCAAGTGGCAGCAAGCCAATTATTTTTTCTTCACCAAACAGATGAAATATCAGGAAATTAATTATATG---------CCAAGTCCCGAATGGCAGGCGCTTCTTCTACCTGCAGACGAGTAGTACTCGCAGAACCCAAGATTGACCATGGCCAGCGCTGCTGGGTCAACTCTGACACACGGATTCACCGTCCCCCTCTCGTGTCTCA---TCAACGCAGGCCCTCTACAAAAGGCCAAGAAAAAGGAACCTGCCGTGCCCGTCGCGCTCGCGATATGGCTGTGGCCGGCAGCGACGATGCTCCAAGTCCAGCCACCAGAGGCCATGGCGGCACCGTGCGCCTCCTCGGCTACGGACCCCGGACGCCCACGCCGCAACTCACCGAGCGCCTCCTCGACGACAAGCCGCAGCAGCGACCGCACTGCTGCGTCGAGGAGGAGCTCCCCTCCTTCTGGCGCTGGAAGCCGAGCGACC---------------GCGGCCACGTGGACTGGGCCTCCGTCCGCCGGACGTGCAAGGAGTGGATCAAGAACCCCATGAACGTGGCGCTGCTCCTGTGGCTGCTCTGCGTCGGCGTCTCCGGCGGCATGCTCGTGCTCCTCCTCCTCGGCCTGCTCGACAGCGCGTTCCAGGGGACGGCCGACAGGAACCGCTGGATCGAGATCAACAACCAGGTCCTCAACGCGCTCTTCACGCTCATGAGCCTGTACCAGCACCCTGCCCTCTGCCACCACCTCTTCCTGCTCTGCCGCTGGCGCCCGGCCGACGCCGCCGAGCTCCGCGCCGCCTACTGCAAGGAGGGCGCCGCCGCCGCGCCGCGCCACGGGGACCGCGCGCACGTGGCCGTCGTCGTCGCGCTGCTGCACCTCACCGTGCTGTGCCAGTACGTGCTGTGCGGCCTCTACTGGGGCTACACCAGGACCACGCGCCCGGAGCTCGCCGAGGACGGCTTCTTCGCGCTGGGCATCCTAGCGCCGGTCGCCGCCGCGGTGTACACCGTGTGCAGCCCGTTGGGTAAAGGCGACCGGTGCCACGACCTCGCCTCCTGCTCCGTTCCAGCCTCGACAAAGGCGCAGCCCACGCCCACTGGGCACGTCGTGCTGGAGCCGGACTGGGCCGGCGGCATGCTCGACT---GCGGCGGCGGCGACGCGGCGGCCGGGTGCCTCTCCCTGTCGTGCACGTTCTGCGTCTTCGGGTGGAACATGGAGAGGCTGGGCCTGGGCAACGCGTACGTGCACGCCGTCACGTTCGCGCTCCTGTGCTTCGCGCCGCTCTGGGTGCTGGGCGTCTCGGCGCTGCACATCCACAGCCACGTCGTCGGCGACGCCGTGGGCGGCGCCGGCGTGCTACTCTGCGCGTGCGGCCTGCTGTACGGCGGCTACTGGCGGATACAGATGCGGAGGAGGTTCGGGCTCCCAGGGACCACGGCGTGCTGCGGCTCCAAGTCGCTGACGGACTACGCGCGGTGGCTCTTCTGCTGGCCCTGCGCGCTGGCGCAGGAGGTCCGCACGGCGAGCATGTACCACGTCGACGGCGAGGTCTTCTACTCGAAGACCGTTGACCACGACGATCTCCACGCCGACAGCGGGAAGCGGTGGCTCGCGGTGTCCAAGCATCGTGACGTTTTTAGTGCAGCGGACACGGTTGCAGTGTCACAGCAGTCGGCGGCAAGTGGTCATCGTCTGGTTGTCATTCATGACGAAACGACCATCATGGCTCCACCTGTTCAGGTCGTGGTTGTGCAGGTGGAAGACAAGTGCAGTGTTGTTCGTCACGGGGAGACGAGCGG---TTCTTCTTCTTCTATTTCGACATCGGCGAGCGAGGAAGAGGACGTGTCCTTTTTGGAGTCGAACCGAGAAATGCTGGAAGATGATGCTGATCGTAGTACGTCGTCTGATGGGAGCTGGAGAGTGGAGAAAGTGAAGAGACTGATCAATATGGTCACCCTGGTGTCTCTGCTCATTCTTTTGTACACAAGGGGAATTATTCTGTAGAGAAGCAGTGGAATTAAGGATGTG----TTGTTCTAGATGCTATTTCTCCACTTCTGTTGCTGAAAACAGGATCACAGTGTAGGTTTTGTATAGGGAACTAGTGAAGCACCATGCAATTTTTGAAAGTAAACTCATTCTTATAC
>A105
ACCAGCTTCTGGCACAATATTTGGTGTGATGTAGAGCCTTTGTCTTCTAAATATGCTAATATGTATGATATTGCTTATGATAAAGATATCACGG-T-AAAAAAGCTTTTTCTTCTGAGTTTAGAGCTGTGAATTTCAGAAGAAGGATTTATGGTGCTTTGGAAGTTGAGTATAACAATCTTATTACACAATGTAATAATATTAATATTTCTGAGGAAGAAGATAAAACTGTTTGGCTTCTGGGTGGCAAAGGTTTTTCTGTTAACTCTTTTTACAAAAGAATCAAGTGCTCTCAGACTCCTTTGTCTCCTAGTTTCCTGTGGAAAACTAGACTTCCATATAAGATTAAAGC-TTTTTTGTGGCTTGTTATGCACAAAAAGATTTTAACTAAAGACAATTTGTTCAAGAAAAATTGGAAGGGTAATCTGGATTGTATCTTTTGTGGATTTTCAGAATCCATAGACCATTTGTTTTTCCAATGTCCGGTTGCTAGATTTACTTGGAGAATAGTTTACTCAGCTCTTGGATTAGTTTCTACTCCTGAGAATGTGGATGATTTGTTTGGTACTTGGATTAACAGTTTTAATAAGACTGAAAAAAATCTGGTAATGTTCGGCTGTGGAGCTGTCATTTGGGCGATCTGGCGTTGTCGCAATAATTGTTGCTTTGGGACTGACC-----GCATTGATGATC-CGACTAATGTGATTTTCTCTTGTTGTTATTGGCTTGAAACTTGGGCTATTCGTCAAAAAAAGAAGGCAAGAAAACTGGTGGAGCTCGGAAGTCTCAAAATCAAAAAGATGGCGTGTGAGATCTACAGCAAGGCTCGTAATTGGAGGTCAGTTGACAGACGAATCCGATGAAAGAAATCTGTTTTGTTATCTGGCTATTTTGGTTCAACAACTCTGCGGTCGTTCTACTTCCTCTTCCCGGTAGCGCTAAGCTACAGGAAAAACTCTGGGATAGAAGGTTGCTCGATGATCTGTTTTGATCTGTGTGAACTTTGATTTTGGCCAGCTTTGTGATTCTATATGTGTGCTATTAGTAGTCTGGTGCGGTCAGAGTATGGTCCTTAGTTGCTGATAGTTCTGTGCTTTATCAGCTTTTCATTTCTGGATGCTTATGTGGTATTGTAAGAACATATGTCTCTTTCTATTTCGTAATGAAATAGGGGGTTATTCCCTCTGTCAAAAAAGTAATATTAGTGGTCAAAATAGTTTTTGGATTAGGGCTCGCTCGGACAAGAAAACACCATTTTGTAACGATAGCATCAGATCCTGCAAAGA--------------------------------------------------------------ACGTGTATACTCAAGTCAAGTGGCAGCAAGCCAATTATTTTTTCTTCACCAAACAGATGAAATATCAGGAAATTAATTATATG---------CCAAGTCCCGAATGGCAGGCGCTTCTTCTACCTGCAGACGAGTAGTACTCGCAGAACCCAAGATTGACCATGGCCAGCGCTGCTGGGTCAACTCTGACACACGGATTCACCGTCCCCCTCTCGTGTCTCA---TCAACGCAGGCCCTCTACAAAAGGCCAAGAAAAAGGAACCTGCCGTGCCCGTCGCGCTCGCGATATGGCTGTGGCCGGCAGCGACGATGCTCCAAGTCCAGCCACCAGAGGCCATGGCGGCACCGTGCGCCTCCTCGGCTACGGACCCCGGACGCCCACGCCGCAACTCACCGAGCGCCTCCTCGACGACAAGCCGCAGCAGCGACCGCACTGCTGCGTCGAGGAGGAGCTCCCCTCCTTCTGGCGCTGGAAGCCGAGCGACC---------------GCGGCCACGTGGACTGGGCCTCCGTCCGCCGGACGTGCAAGGAGTGGATCAAGAACCCCATGAACGTGGCGCTGCTCCTGTGGCTGCTCTGCGTCGGCGTCTCCGGCGGCATGCTCGTGCTCCTCCTCCTCGGCCTGCTCGACAGCGCGTTCCAGGGGACGGCCGACAGGAACCGCTGGATCGAGATCAACAACCAGGTCCTCAACGCGCTCTTCACGCTCATGAGCCTGTACCAGCACCCTGCCCTCTGCCACCACCTCTTCCTGCTCTGCCGCTGGCGCCCGGCCGACGCCGCCGAGCTCCGCGCCGCCTACTGCAAGGAGGGCGCCGCCGCCGCGCCGCGCCACGGGGACCGCGCGCACGTGGCCGTCGTCGTCGCGCTGCTGCACCTCACCGTGCTGTGCCAGTACGTGCTGTGCGGCCTCTACTGGGGCTACACCAGGACCACGCGCCCGGAGCTCGCCGAGGACGGCTTCTTCGCGCTGGGCATCCTAGCGCCGGTCGCCGCCGCGGTGTACACCGTGTGCAGCCCGTTGGGTAAAGGCGACCGGTGCCACGACCTCGCCTCCTGCTCCGTTCCAGCCTCGACAAAGGCGCAGCCCACGCCCACTGGGCACGTCGTGCTGGAGCCGGACTGGGCCGGCGGCATGCTCGACT---GCGGCGGCGGCGACGCGGCGGCCGGGTGCCTCTCCCTGTCGTGCACGTTCTGCGTCTTCGGGTGGAACATGGAGAGGCTGGGCCTGGGCAACGCGTACGTGCACGCCGTCACGTTCGCGCTCCTGTGCTTCGCGCCGCTCTGGGTGCTGGGCGTCTCGGCGCTGCACATCCACAGCCACGTCGTCGGCGACGCCGTGGGCGGCGCCGGCGTGCTACTCTGCGCGTGCGGCCTGCTGTACGGCGGCTACTGGCGGATACAGATGCGGAGGAGGTTCGGGCTCCCAGGGACCACGGCGTGCTGCGGCTCCAAGTCGCTGACGGACTACGCGCGGTGGCTCTTCTGCTGGCCCTGCGCGCTGGCGCAGGAGGTCCGCACGGCGAGCATGTACCACGTCGACGGCGAGGTCTTCTACTCGAAGACCGTTGACCACGACGATCTCCACGCCGACAGCGGGAAGCGGTGGCTCGCGGTGTCCAAGCATCGTGACGTTTTTAGTGCAGCGGACACGGTTGCAGTGTCACAGCAGTCGGCGGCAAGTGGTCATCGTCTGGTTGTCATTCATGACGAAACGACCATCATGGCTCCACCTGTTCAGGTCGTGGTTGTGCAGGTGGAAGACAAGTGCAGTGTTGTTCGTCATGGGGAGACGAGTGG------TTCTTCTTCTATTTCGTCATCGGCGAGCGAGGAAGATGACGTGTCCTTTTTTGAGTCGAACCGAGAAATGCTGGAAGATGATGTTGATCGTAGTACGTCGTCTGATGGGAGCTGGAGAGTGGAGAAAGTGAAGAGACTGATCAATATGGTCACCCTGGTGTCTCTGCTCATTCTTTTGTACACAAGGGGAATTATTCTGTAGAGAAGCAGTGGAATTAAGGATGTG----TTGTTCTAGATGCTATTTCTCCACTTCTGTTGCTGAAAACAGGATCACAGTGTAGGTTTTGTATAGGGAACTAGTGAAGCACCATGCAATTTTTGAAAGTAAACTCATTCTTATAC
>A106
ACCAGCTTCTGGCACAATATTTGGTGTGATGTAGAGCCTTTGTCTTCTAAATATGCTAATATGTATGATATTGCTTATGATAAAGATATCACGGTT-AAAAAAGCTTTTTCTTCTGAGTTTAGAGCTGTGAATTTCAGAAGAAGGATTTATGGTGCTTTGGAAGTTGAATATAACAATCTTATTACACAATGTAATAATTTTAATATTTCTGAGGAAGAAGATAAATCTGTTTGGCTTCTGGGTGACAAAGGTTTTTCTGTTAACTCTTTTTACAAAAGAATCAAGTGCTCTCAGACTCCTTTGTCTCCTAGTTTCCTGTGGAAAACTAGACTTCCATATAAGATTAAAGC-TTTTTTGTGGCTTGTTATGCACAAAAAGATTTTAACTAAAGACAATTTGTTCAAGAAAGATTGGAAGGGTAATTTGGATTGTATCTTTTGTGGATTTTCAGAATCCATGGACCATTTGTTTTTCCACTGTCCGGTTGCTAGATTTACTTGGAGAATAATATACTCAGCTCTTGGATTAATTTCTACTCCTGAGAATGTGGATGATTTGTTTGGTACTTGGATTAACAGTTTTAATAAGACTGAAAAAAATCTGGTAATGTTCGGCTGTGGAGCTGTCATTTGGGCGATCTGGCGTTGTCGCAATAATTGTTGCTTTGGGACTGACC-----GCATTGATGATC-CGACTAATGTGATTTTCTCTTGTTGTTATTGGCTTGAAACTTGGGCTATTCGTCAAAAAAAGAAGGCAAGAAAACTGGTGGAGCTCGGAAGTCTCAAAATCAAAAAGATGGCGTGTGAGATCTACAGCAAGGCTCGTAATTGGAGGTCAGTTGACAGACGAATCCGATGAAAGAAATCTGTTTTGTTATCTGGCTATTTTGGTTCAACAACTCTGCGGTCGTTCTACTTCCTCTTCCCGGTAGCGCTAAGCTACAGGAAAAACTCTGGGATAGAAGGTTGCTCGATGATCTGTTTTGATCTGTGTGAACTTTGATTTTGGCCAGCTTTGTGATTCTATATGTGTGCTATTAGTAGTCTGGTGCGGTCAGAGTATGGTCCTTAGTTGCTGATAGTTCTGTGCTTTATCAGCTTTTCATTTCTGGATGCTTATGTGGTATTGTAAGAACATATGTCTCTTTCTATTTCGTAATGAAATAGGGGGTTATTCCCTCTGTCAAAAAAGTAATATTAGTGGTCAAAATAGTTTTTGGATTAGGGCTCGCTCGGACAAGAAAACACCATTTTGTAACGATAGCATCAGATCCTGCAAAGA--------------------------------------------------------------ACGTGTATACTCAAGTCAAGTGGCAGCAAGCCAATTATTTTTTCTTCACCAAACAGATGAAATATCAGGAAATTAATTATATG---------CCAAGTCCCGAATGGCAGGCGCTTCTTCTACCTGCAGACGAGTAGTACTCGCAGAACCCAAGATTGACCATGGCCAGCGCTGCTGGGTCAACTCTGACACACGGATTCACCGTCCCCCTCTCGTGTCTCA---TCAACGCAGGCCCTCTACAAAAGGCCAAGAAAAAGGAACCTGCCGTGCCCGTCGCGCTCGCGATATGGCTGTGGCCGGCAGCGACGATGCTCCAAGTCCAGCCACCAGAGGCCATGGCGGCACCGTGCGCCTCCTCGGCTACGGACCCCGGACGCCCACGCCGCAACTCACCGAGCGCCTCCTCGACGACAAGCCGCAGCAGCGACCGCACTGCTGCGTCGAGGAGGAGCTCCCCTCCTTCTGGCGCTGGAAGCCGAGCGACC---------------GCGGCCACGTGGACTGGGCCTCCGTCCGCCGGACGTGCAAGGAGTGGATCAAGAACCCCATGAACGTGGCGCTGCTCCTGTGGCTGCTCTGCGTCGGCGTCTCCGGCGGCATGCTCGTGCTCCTCCTCCTCGGCCTGCTCGACAGCGCGTTCCAGGGGACGGCCGACAGGAACCGCTGGATCGAGATCAACAACCAGGTCCTCAACGCGCTCTTCACGCTCATGAGCCTGTACCAGCACCCTGCCCTCTGCCACCACCTCTTCCTGCTCTGCCGCTGGCGCCCGGCCGACGCCGCCGAGCTCCGCGCCGCCTACTGCAAGGAGGGCGCCGCCGCCGCGCCGCGCCACGGGGACCGCGCGCACGTGGCCGTCGTCGTCGCGCTGCTGCACCTCACCGTGCTGTGCCAGTACGTGCTGTGCGGCCTCTACTGGGGCTACACCAGGACCACGCGCCCGGAGCTCGCCGAGGACGGCTTCTTCGCGCTGGGCATCCTAGCGCCGGTCGCCGCCGCGGTGTACACCGTGTGCAGCCCGTTGGGTAAAGGCGACCGGTGCCACGACCTCGCCTCCTGCTCCGTTCCAGCCTCGACAAAGGCGCAGCCCACGCCCACTGGGCACGTCGTGCTGGAGCCGGACTGGGCCGGCGGCATGCTCGACT---GCGGCGGCGGCGACGCGGCGGCCGGGTGCCTCTCCCTGTCGTGCACGTTCTGCGTCTTCGGGTGGAACATGGAGAGGCTGGGCCTGGGCAACGCGTACGTGCACGCCGTCACGTTCGCGCTCCTGTGCTTCGCGCCGCTCTGGGTGCTGGGCGTCTCGGCGCTGCACATCCACAGCCACGTCGTCGGCGACGCCGTGGGCGGCGCCGGCGTGCTACTCTGCGCGTGCGGCCTGCTGTACGGCGGCTACTGGCGGATACAGATGCGGAGGAGGTTCGGGCTCCCAGGGACCACGGCGTGCTGCGGCTCCAAGTCGCTGACGGACTACGCGCGGTGGCTCTTCTGCTGGCCCTGCGCGCTGGCGCAGGAGGTCCGCACGGCGAGCATGTACCACGTCGACGGCGAGGTCTTCTACTCGAAGACCGTTGACCACGACGATCTCCACGCCGACAGCGGGAAGCGGTGGCTCGCGGTGTCCAAGCATCGTGACGTTTTTAGTGCAGCGGACACGGTTGCAGTGTCACAGCAGTCGGCGGCAAGTGGTCATCGTCTGGTTGTCATTCATGACGAAACGACCATCATGGCTCCACCTGTTCAGGTCGTGGTTGTGCAGGTGGAAGACAAGTGCAGTGTTGTTCGTCACGGGGAGACGAGCGG---TTCTTCTTCTTCTATTTCGACATCGGCGAGCGAGGAAGAGGACGTGTCCTTTTTGGAGTCGAACCGAGAAATGCTGGAAGATGATGCTGATCGTAGTACGTCGTCTGATGGGAGCTGGAGAGTGGAGAAAGTGAAGAGACTGATCAATATGGTCACCCTGGTGTCTCTGCTCATTCTTTTGTACACAAGGGGAATTATTCTGTAGAGAAGCAGTGGAATTAAGGATGTG----TTGTTCTAGATGCTATTTCTCCACTTCTGTTGCTGAAAACAGGATCACAGTGTAGGTTTTGTATAGGGAACTAGTGAAGCACCATGCAATTTTTGAAAGTAAACTCATTCTTATAC
>A107
ACCAGCTTCTGGCACAATATTTGGTGTGATGTAGAGCCTTTGTCTTCTAAATATGCTAATATGTATGATATTGCTTATGATAAAGATATCACGG-T-AAAAAAGCTTTTTCTTCTGAGTTTAGAGCTGTGAATTTCAGAAGAAGGATTTATGGTGCTTTGGAAGTTGAGTATAACAATCTTATTACACAATGTAATAATATTAATATTTCTGAGGAAGAAGATAAAACTGTTTGGCTTCTGGGTGGCAAAGGTTTTTCTGTTAACTCTTTTTACAAAAGAATCAAGTGCTCTCAGACTCCTTTGTCTCCTAGTTTCCTGTGGAAAACTAGACTTCCATATAAGATTAAAGC-TTTTTTGTGGCTTGTTATGCACAAAAAGATTTTAACTAAAGACAATTTGTTCAAGAAAAATTGGAAGGGTAATCTGGATTGTATCTTTTGTGGATTTTCAGAATCCATAGACCATTTGTTTTTCCAATGTCCGGTTGCTAGATTTACTTGGAGAATAGTTTACTCAGCTCTTGGATTAGTTTCTACTCCTGAGAATGTGGATGATTTGTTTGGTACTTGGATTAACAGTTTTAATAAGACTGAAAAAAATCTGGTAATGTTCGGCTGTGGAGCTGTCATTTGGGCGATCTGGCGTTGTCGCAATAATTGTTGCTTTGGGACTGACC-----GCATTGATGATC-CGACTAATGTGATTTTCTCTTGTTGTTATTGGCTTGAAACTTGGGCTATTCGTCAAAAAAAGAAGGCAAGAAAACTGGTGGAGCTCGGAAGTCTCAAAATCAAAAAGATGGCGTGTGAGATCTACAGCAAGGCTCGTAATTGGAGGTCAGTTGACAGACGAATCCGATGAAAGAAATCTGTTTTGTTATCTGGCTATTTTGGTTCAACAACTCTGCGGTCGTTCTACTTCCTCTTCCCGGTAGCGCTAAGCTACAGGAAAAACTCTGGGATAGAAGGTTGCTCGATGATCTGTTTTGATCTGTGTGAACTTTGATTTTGGCCAGCTTTGTGATTCTATATGTGTGCTATTAGTAGTCTGGTGCGGTCAGAGTATGGTCCTTAGTTGCTGATAGTTCTGTGCTTTATCAGCTTTTCATTTCTGGATGCTTATGTGGTATTGTAAGAACATATGTCTCTTTCTATTTCGTAATGAAATAGGGGGTTATTCCCTCTGTCAAAAAAGTAATATTAGTGGTCAAAATAGTTTTTGGATTAGGGCTCGCTCGGACAAGAAAACACCATTTTGTAACGATAGCATCAGATCCTGCAAAGA--------------------------------------------------------------ACGTGTATACTCAAGTCAAGTGGCAGCAAGCCAATTATTTTTTCTTCACCAAACAGATGAAATATCAGGAAATTAATTATATG---------CCAAGTCCCGAATGGCAGGCGCTTCTTCTACCTGCAGACGAGTAGTACTCGCAGAACCCAAGATTGACCATGGCCAGCGCTGCTGGGTCAACTCTGACACACGGATTCACCGTCCCCCTCTCGTGTCTCA---TCAACGCAGGCCCTCTACAAAAGGCCAAGAAAAAGGAACCTGCCGTGCCCGTCGCGCTCGCGATATGGCTGTGGCCGGCAGCGACGATGCTCCAAGTCCAGCCACCAGAGGCCATGGCGGCACCGTGCGCCTCCTCGGCTACGGACCCCGGACGCCCACGCCGCAACTCACCGAGCGCCTCCTCGACGACAAGCCGCAGCAGCGACCGCACTGCTGCGTCGAGGAGGAGCTCCCCTCCTTCTGGCGCTGGAAGCCGAGCGACC---------------GCGGCCACGTGGACTGGGCCTCCGTCCGCCGGACGTGCAAGGAGTGGATCAAGAACCCCATGAACGTGGCGCTGCTCCTGTGGCTGCTCTGCGTCGGCGTCTCCGGCGGCATGCTCGTGCTCCTCCTCCTCGGCCTGCTCGACAGCGCGTTCCAGGGGACGGCCGACAGGAACCGCTGGATCGAGATCAACAACCAGGTCCTCAACGCGCTCTTCACGCTCATGAGCCTGTACCAGCACCCTGCCCTCTGCCACCACCTCTTCCTGCTCTGCCGCTGGCGCCCGGCCGACGCCGCCGAGCTCCGCGCCGCCTACTGCAAGGAGGGCGCCGCCGCCGCGCCGCGCCACGGGGACCGCGCGCACGTGGCCGTCGTCGTCGCGCTGCTGCACCTCACCGTGCTGTGCCAGTACGTGCTGTGCGGCCTCTACTGGGGCTACACCAGGACCACGCGCCCGGAGCTCGCCGAGGACGGCTTCTTCGCGCTGGGCATCCTAGCGCCGGTCGCCGCCGCGGTGTACACCGTGTGCAGCCCGTTGGGTAAAGGCGACCGGTGCCACGACCTCGCCTCCTGCTCCGTTCCAGCCTCGACAAAGGCGCAGCCCACGCCCACTGGGCACGTCGTGCTGGAGCCGGACTGGGCCGGCGGCATGCTCGACT---GCGGCGGCGGCGACGCGGCGGCCGGGTGCCTCTCCCTGTCGTGCACGTTCTGCGTCTTCGGGTGGAACATGGAGAGGCTGGGCCTGGGCAACGCGTACGTGCACGCCGTCACGTTCGCGCTCCTGTGCTTCGCGCCGCTCTGGGTGCTGGGCGTCTCGGCGCTGCACATCCACAGCCACGTCGTCGGCGACGCCGTGGGCGGCGCCGGCGTGCTACTCTGCGCGTGCGGCCTGCTGTACGGCGGCTACTGGCGGATACAGATGCGGAGGAGGTTCGGGCTCCCAGGGACCACGGCGTGCTGCGGCTCCAAGTCGCTGACGGACTACGCGCGGTGGCTCTTCTGCTGGCCCTGCGCGCTGGCGCAGGAGGTCCGCACGGCGAGCATGTACCACGTCGACGGCGAGGTCTTCTACTCGAAGACCGTTGACCACGACGATCTCCACGCCGACAGCGGGAAGCGGTGGCTCGCGGTGTCCAAGCATCGTGACGTTTTTAGTGCAGCGGACACGGTTGCAGTGTCACAGCAGTCGGCGGCAAGTGGTCATCGTCTGGTTGTCATTCATGACGAAACGACCATCATGGCTCCACCTGTTCAGGTCGTGGTTGTGCAGGTGGAAGACAAGTGCAGTGTTGTTCGTCACGGGGAGACGAGCGG---TTCTTCTTCTTCTATTTCGACATCGGCGAGCGAGGAAGAGGACGTGTCCTTTTTGGAGTCGAACCGAGAAATGCTGGAAGATGATGCTGATCGTAGTACGTCGTCTGATGGGAGCTGGAGAGTGGAGAAAGTGAAGAGACTGATCAATATGGTCACCCTGGTGTCTCTGCTCATTCTTTTGTACACAAGGGGAATTATTCTGTAGAGAAGCAGTGGAATTAAGGATGTG----TTGTTCTAGATGCTATTTCTCCACTTCTGTTGCTGAAAACAGGATCACAGTGTAGGTTTTGTATAGGGAACTAGTGAAGCACCATGCAATTTTTGAAAGTAAACTCATTCTTATAC
>A108
ACCAGCTTCTGGCACAATATTTGGTGTGATGTAGAGCCTTTGTCTTCTAAATATGCTAATATGTATGATATTGCTTATGATAAAGATATCACGG-T-AAAAAAGCTTTTTCTTCTGAGTTTAGAGCTGTGAATTTCAGAAGAAGGATTTATGGTGCTTTGGAAGTTGAGTATAACAATCTTATTACACAATGTAATAATATTAATATTTCTGAGGAAGAAGATAAAACTGTTTGGCTTCTGGGTGGCAAAGGTTTTTCTGTTAACTCTTTTTACAAAAGAATCAAGTGCTCTCAGACTCCTTTGTCTCCTAGTTTCCTGTGGAAAACTAGACTTCCATATAAGATTAAAGC-TTTTTTGTGGCTTGTTATGCACAAAAAGATTTTAACTAAAGACAATTTGTTCAAGAAAAATTGGAAGGGTAATCTGGATTGTATCTTTTGTGGATTTTCAGAATCCATAGACCATTTGTTTTTCCAATGTCCGGTTGCTAGATTTACTTGGAGAATAGTTTACTCAGCTCTTGGATTAGTTTCTACTCCTGAGAATGTGGATGATTTGTTTGGTACTTGGATTAACAGTTTTAATAAGACTGAAAAAAATCTGGTAATGTTCGGCTGTGGAGCTGTCATTTGGGCGATCTGGCGTTGTCGCAATAATTGTTGCTTTGGGACTGACC-----GCATTGATGATC-CGACTAATGTGATTTTCTCTTGTTGTTATTGGCTTGAAACTTGGGCTATTCGTCAAAAAAAGAAGGCAAGAAAACTGGTGGAGCTCGGAAGTCTCAAAATCAAAAAGATGGCGTGTGAGATCTACAGCAAGGCTCGTAATTGGAGGTCAGTTGACAGACGAATCCGATGAAAGAAATCTGTTTTGTTATCTGGCTATTTTGGTTCAACAACTCTGCGGTCGTTCTACTTCCTCTTCCCGGTAGCGCTAAGCTACAGGAAAAACTCTGGGATAGAAGGTTGCTCGATGATCTGTTTTGATCTGTGTGAACTTTGATTTTGGCCAGCTTTGTGATTCTATATGTGTGCTATTAGTAGTCTGGTGCGGTCAGAGTATGGTCCTTAGTTGCTGATAGTTCTGTGCTTTATCAGCTTTTCATTTCTGGATGCTTATGTGGTATTGTAAGAACATATGTCTCTTTCTATTTCGTAATGAAATAGGGGGTTATTCCCTCTGTCAAAAAAGTAATATTAGTGGTCAAAATAGTTTTTGGATTAGGGCTCGCTCGGACAAGAAAACACCATTTTGTAACGATAGCATCAGATCCTGCAAAGA--------------------------------------------------------------ACGTGTATACTCAAGTCAAGTGGCAGCAAGCCAATTATTTTTTCTTCACCAAACAGATGAAATATCAGGAAATTAATTATATG---------CCAAGTCCCGAATGGCAGGCGCTTCTTCTACCTGCAGACGAGTAGTACTCGCAGAACCCAAGATTGACCATGGCCAGCGCTGCTGGGTCAACTCTGACACACGGATTCACCGTCCCCCTCTCGTGTCTCA---TCAACGCAGGCCCTCTACAAAAGGCCAAGAAAAAGGAACCTGCCGTGCCCGTCGCGCTCGCGATATGGCTGTGGCCGGCAGCGACGATGCTCCAAGTCCAGCCACCAGAGGCCATGGCGGCACCGTGCGCCTCCTCGGCTACGGACCCCGGACGCCCACGCCGCAACTCACCGAGCGCCTCCTCGACGACAAGCCGCAGCAGCGACCGCACTGCTGCGTCGAGGAGGAGCTCCCCTCCTTCTGGCGCTGGAAGCCGAGCGACC---------------GCGGCCACGTGGACTGGGCCTCCGTCCGCCGGACGTGCAAGGAGTGGATCAAGAACCCCATGAACGTGGCGCTGCTCCTGTGGCTGCTCTGCGTCGGCGTCTCCGGCGGCATGCTCGTGCTCCTCCTCCTCGGCCTGCTCGACAGCGCGTTCCAGGGGACGGCCGACAGGAACCGCTGGATCGAGATCAACAACCAGGTCCTCAACGCGCTCTTCACGCTCATGAGCCTGTACCAGCACCCTGCCCTCTGCCACCACCTCTTCCTGCTCTGCCGCTGGCGCCCGGCCGACGCCGCCGAGCTCCGCGCCGCCTACTGCAAGGAGGGCGCCGCCGCCGCGCCGCGCCACGGGGACCGCGCGCACGTGGCCGTCGTCGTCGCGCTGCTGCACCTCACCGTGCTGTGCCAGTACGTGCTGTGCGGCCTCTACTGGGGCTACACCAGGACCACGCGCCCGGAGCTCGCCGAGGACGGCTTCTTCGCGCTGGGCATCCTAGCGCCGGTCGCCGCCGCGGTGTACACCGTGTGCAGCCCGTTGGGTAAAGGCGACCGGTGCCACGACCTCGCCTCCTGCTCCGTTCCAGCCTCGACAAAGGCGCAGCCCACGCCCACTGGGCACGTCGTGCTGGAGCCGGACTGGGCCGGCGGCATGCTCGACT---GCGGCGGCGGCGACGCGGCGGCCGGGTGCCTCTCCCTGTCGTGCACGTTCTGCGTCTTCGGGTGGAACATGGAGAGGCTGGGCCTGGGCAACGCGTACGTGCACGCCGTCACGTTCGCGCTCCTGTGCTTCGCGCCGCTCTGGGTGCTGGGCGTCTCGGCGCTGCACATCCACAGCCACGTCGTCGGCGACGCCGTGGGCGGCGCCGGCGTGCTACTCTGCGCGTGCGGCCTGCTGTACGGCGGCTACTGGCGGATACAGATGCGGAGGAGGTTCGGGCTCCCAGGGACCACGGCGTGCTGCGGCTCCAAGTCGCTGACGGACTACGCGCGGTGGCTCTTCTGCTGGCCCTGCGCGCTGGCGCAGGAGGTCCGCACGGCGAGCATGTACCACGTCGACGGCGAGGTCTTCTACTCGAAGACCGTTGACCACGACGATCTCCACGCCGACAGCGGGAAGCGGTGGCTCGCGGTGTCCAAGCATCGTGACGTTTTTAGTGCAGCGGACACGGTTGCAGTGTCACAGCAGTCGGCGGCAAGTGGTCATCGTCTGGTTGTCATTCATGACGAAACGACCATCATGGCTCCACCTGTTCAGGTCGTGGTTGTGCAGGTGGAAGACAAGTGCAGTGTTGTTCGTCACGGGGAGACGAGCGG---TTCTTCTTCTTCTATTTCGACATCGGCGAGCGAGGAAGAGGACGTGTCCTTTTTGGAGTCGAACCGAGAAATGCTGGAAGATGATGCTGATCGTAGTACGTCGTCTGATGGGAGCTGGAGAGTGGAGAAAGTGAAGAGACTGATCAATATGGTCACCCTGGTGTCTCTGCTCATTCTTTTGTACACAAGGGGAATTATTCTGTAGAGAAGCAGTGGAATTAAGGATGTG----TTGTTCTAGATGCTATTTCTCCACTTCTGTTGCTGAAAACAGGATCACAGTGTAGGTTTTGTATAGGGAACTAGTGAAGCACCATGCAATTTTTGAAAGTAAACTCATTCTTATAC
>A111
ACCAGCTTCTGGCACAATATTTGGTGTGATGTAGAGCCTTTGTCTTCTAAATATGCTAATATGTATGATATTGCTTATGATAAAGATATCACGG-T-AAAAAAGCTTTTTCTTCTGAGTTTAGAGCTGTGAATTTCAGAAGAAGGATTTATGGTGCTTTGGAAGTTGAGTATAACAATCTTATTACACAATGTAATAATATTAATATTTCTGAGGAAGAAGATAAAACTGTTTGGCTTCTGGGTGGCAAAGGTTTTTCTGTTAACTCTTTTTACAAAAGAATCAAGTGCTCTCAGACTCCTTTGTCTCCTAGTTTCCTGTGGAAAACTAGACTTCCATATAAGATTAAAGC-TTTTTTGTGGCTTGTTATGCACAAAAAGATTTTAACTAAAGACAATTTGTTCAAGAAAAATTGGAAGGGTAATCTGGATTGTATCTTTTGTGGATTTTCAGAATCCATAGACCATTTGTTTTTCCAATGTCCGGTTGCTAGATTTACTTGGAGAATAGTTTACTCAGCTCTTGGATTAGTTTCTACTCCTGAGAATGTGGATGATTTGTTTGGTACTTGGATTAACAGTTTTAATAAGACTGAAAAAAATCTGGTAATGTTCGGCTGTGGAGCTGTCATTTGGGCGATCTGGCGTTGTCGCAATAATTGTTGCTTTGGGACTGACC-----GCATTGATGATC-CGACTAATGTGATTTTCTCTTGTTGTTATTGGCTTGAAACTTGGGCTATTCGTCAAAAAAAGAAGGCAAGAAAACTGGTGGAGCTCGGAAGTCTCAAAATCAAAAAGATGGCGTGTGAGATCTACAGCAAGGCTCGTAATTGGAGGTCAGTTGACAGACGAATCCGATGAAAGAAATCTGTTTTGTTATCTGGCTATTTTGGTTCAACAACTCTGCGGTCGTTCTACTTCCTCTTCCCGGTAGCGCTAAGCTACAGGAAAAACTCTGGGATAGAAGGTTGCTCGATGATCTGTTTTGATCTGTGTGAACTTTGATTTTGGCCAGCTTTGTGATTCTATATGTGTGCTATTAGTAGTCTGGTGCGGTCAGAGTATGGTCCTTAGTTGCTGATAGTTCTGTGCTTTATCAGCTTTTCATTTCTGGATGCTTATGTGGTATTGTAAGAACATATGTCTCTTTCTATTTCGTAATGAAATAGGGGGTTATTCCCTCTGTCAAAAAAGTAATATTAGTGGTCAAAATAGTTTTTGGATTAGGGCTCGCTCGGACAAGAAAACACCATTTTGTAACGATAGCATCAGATCCTGCAAAGA--------------------------------------------------------------ACGTGTATACTCAAGTCAAGTGGCAGCAAGCCAATTATTTTTTCTTCACCAAACAGATGAAATATCAGGAAATTAATTATATG---------CCAAGTCCCGAATGGCAGGCGCTTCTTCTACCTGCAGACGAGTAGTACTCGCAGAACCCAAGATTGACCATGGCCAGCGCTGCTGGGTCAACTCTGACACACGGATTCACCGTCCCCCTCTCGTGTCTCA---TCAACGCAGGCCCTCTACAAAAGGCCAAGAAAAAGGAACCTGCCGTGCCCGTCGCGCTCGCGATATGGCTGTGGCCGGCAGCGACGATGCTCCAAGTCCAGCCACCAGAGGCCATGGCGGCACCGTGCGCCTCCTCGGCTACGGACCCCGGACGCCCACGCCGCAACTCACCGAGCGCCTCCTCGACGACAAGCCGCAGCAGCGACCGCACTGCTGCGTCGAGGAGGAGCTCCCCTCCTTCTGGCGCTGGAAGCCGAGCGACC---------------GCGGCCACGTGGACTGGGCCTCCGTCCGCCGGACGTGCAAGGAGTGGATCAAGAACCCCATGAACGTGGCGCTGCTCCTGTGGCTGCTCTGCGTCGGCGTCTCCGGCGGCATGCTCGTGCTCCTCCTCCTCGGCCTGCTCGACAGCGCGTTCCAGGGGACGGCCGACAGGAACCGCTGGATCGAGATCAACAACCAGGTCCTCAACGCGCTCTTCACGCTCATGAGCCTGTACCAGCACCCTGCCCTCTGCCACCACCTCTTCCTGCTCTGCCGCTGGCGCCCGGCCGACGCCGCCGAGCTCCGCGCCGCCTACTGCAAGGAGGGCGCCGCCGCCGCGCCGCGCCACGGGGACCGCGCGCACGTGGCCGTCGTCGTCGCGCTGCTGCACCTCACCGTGCTGTGCCAGTACGTGCTGTGCGGCCTCTACTGGGGCTACACCAGGACCACGCGCCCGGAGCTCGCCGAGGACGGCTTCTTCGCGCTGGGCATCCTAGCGCCGGTCGCCGCCGCGGTGTACACCGTGTGCAGCCCGTTGGGTAAAGGCGACCGGTGCCACGACCTCGCCTCCTGCTCCGTTCCAGCCTCGACAAAGGCGCAGCCCACGCCCACTGGGCACGTCGTGCTGGAGCCGGACTGGGCCGGCGGCATGCTCGACT---GCGGCGGCGGCGACGCGGCGGCCGGGTGCCTCTCCCTGTCGTGCACGTTCTGCGTCTTCGGGTGGAACATGGAGAGGCTGGGCCTGGGCAACGCGTACGTGCACGCCGTCACGTTCGCGCTCCTGTGCTTCGCGCCGCTCTGGGTGCTGGGCGTCTCGGCGCTGCACATCCACAGCCACGTCGTCGGCGACGCCGTGGGCGGCGCCGGCGTGCTACTCTGCGCGTGCGGCCTGCTGTACGGCGGCTACTGGCGGATACAGATGCGGAGGAGGTTCGGGCTCCCAGGGACCACGGCGTGCTGCGGCTCCAAGTCGCTGACGGACTACGCGCGGTGGCTCTTCTGCTGGCCCTGCGCGCTGGCGCAGGAGGTCCGCACGGCGAGCATGTACCACGTCGACGGCGAGGTCTTCTACTCGAAGACCGTTGACCACGACGATCTCCACGCCGACAGCGGGAAGCGGTGGCTCGCGGTGTCCAAGCATCGTGACGTTTTTAGTGCAGCGGACACGGTTGCAGTGTCACAGCAGTCGGCGGCAAGTGGTCATCGTCTGGTTGTCATTCATGACGAAACGACCATCATGGCTCCACCTGTTCAGGTCGTGGTTGTGCAGGTGGAAGACAAGTGCAGTGTTGTTCGTCACGGGGAGACGAGCGG---TTCTTCTTCTTCTATTTCGACATCGGCGAGCGAGGAAGAGGACGTGTCCTTTTTGGAGTCGAACCGAGAAATGCTGGAAGATGATGCTGATCGTAGTACGTCGTCTGATGGGAGCTGGAGAGTGGAGAAAGTGAAGAGACTGATCAATATGGTCACCCTGGTGTCTCTGCTCATTCTTTTGTACACAAGGGGAATTATTCTGTAGAGAAGCAGTGGAATTAAGGATGTG----TTGTTCTAGATGCTATTTCTCCACTTCTGTTGCTGAAAACAGGATCACAGTGTAGGTTTTGTATAGGGAACTAGTGAAGCACCATGCAATTTTTGAAAGTAAACTCATTCTTATAC
>A113
-CCAGCTTCTGGCACAATATTTGGTGTGATGTAGAGCCTTTGTCTTCTAAATATGCTAATCTGTATGATATTGCTTATGATAAAGATATCACAG-T-AAAAAAGCTTTTTCTTCTGAGTTTAGAGCTGTGAATTTCAGAAGAAGGATTTATGGTGCTTTGGAAGTTGAGTATAACAATCTTATTACACAATGTAATAATATTAATATTTCTGAGGAAGAAGATAAATCTGTTTGGCTTCTGGGTGGCAAAGGTTTTTCTGTTAACTCTTTTTACAAAAGAATCAAGTGCTCTCAGACTCCTTTGTCTCCTAGTTTCCTGTGGAAAACTAGACTTCCATATAAGATTAAAGC-TTTTTTGTGGCTTGTTATGCACAAAAAGATTTTAACTAAAGACAATTTGTTCAAGAAAAATTGGAAGGGTAATCTGGATTGTATCTTTTGTGGATTTTCAGAATCCATAGACCATTTGTTTTTCCAATGTCCGGTTGCTAGATTTACTTGGAGAATAGTTTACTCAGCTCTTGGATTAGTTTCTACTCCTGAGAATGTGGATGATTTGTTTGGTACTTGGATTAACAGTTTTAATAAGACTGAAAAAAATCTGGTAATGTTCGGCTGTGGAGCTGTCATTTGGGCAATCTGGCGTTGTCGCAATAATTGTTGCTTTGGGACTGACC-----GCATTGATGATC-CGACTAATGTGATTTTCTCTTGTTGTTATTGTCTTGATACTTGGGCTATTTGTCAAAAAAAGAAGGCAAGAAAACTGGTGGAGCTCGGAAGTCTCAAAATCAAAAAGATGGCGTGTGAGATCTACAGCAAGGCTCGTAATTGGAGGTCAGTTGACAGACGAATCCGATGAAAGAAATCTGTTTTGTTATCTGGCTATTTTGGTTCAACAACTCTGCGGTCGTTCTACTTCCTCTTCCCGGTAGCGCTAAGCTACAGGAAAAACTCTGGGATAGAAGGTTGCTCGATGATCTGTTTTGATCTGTGTGAACTTTGATTTTGGCCAGCTTTGTGATTCTATATGTGTGCTATTAGTAGTCTGGTGCGGTCAGAGTATGGTCCTTAGTTGCTGATAGTTCTGTGCTTTGTCAGCTTTTCATTTCTGGATGCTTATGTGGTATTGTAAGAACATATGTCTCTTTCTATTTCGTAATGAAATAGGGGGTTATTCCCTCTGTCAAAAAAGTAATATTAGTGGTCAAAATAGTTTTTGGATTAGGGCTCGCTCGGACAAGAAAACACCATTTTGTAACGATAGCATCAGATCCTGCAAAGC--------------------------------------------------------------ACGTGTATACTCAAGTCAAGTGGCAGCAAGCCAATTATTTTTTCTTCACCAAACAGATGAAATATCAGGAAATTAATTATATGCCAAGTGGCCCAAGTCCCGAATGGCAGGCGCTTCTTCTACCTGCAGACGAGTAGTACTCGCAGAACCCAAGATTGACCATGGCCAGCGCTGCTGGGTCAACTCTGACACACGGATTCACCGTCCCCCTCTCGTGTCTCA---TCAACGCAGGCCCTCTACAAAAGGCCAAGAAAAAGGAACCTGCCGTGCCCGTCGCGCTCGCGATATGGCTGTGGCCGGCAGCGACGATGCTCCAAGTCCAGCCACCAGAGGCCATGGCGGCACCGTGCGCCTCCTCGGCTACGGACCCCGGACGCCCACGCCGCAACTCACCGAGCGCCTCCTCGACGACAAGCCGCAGCAGCGACCGCACTGCTGCGTCGAGGAGGAGCTCCCCTCCTTCTGGCGCTGGAAGCCGAGCGACC---------------GCGGCCACGTGGAGTGGGCCTCCGTCCGCCAGACATGCAAGGAGTGGATAAAGAACCCCATGAACGTGGCGCTGCTCCTGTGGCTGCTCTGCGTCGGCGTCTCCGGCGGCATGCTCGTGCTCCTCCTCCTCGGCCTGCTCGACGGCGCGTTCCCGGCGACGGCCGACAGGAACCGCTGGATCGAGATCAACAACCAGGTCCTCAACGCGCTCTTCACGCTCATGAGCCTGTACCAGCACCCTGCCCTCTGCCACCACCTCTTCCTGCTCTGCCGCTGGCGCCCGCCCGACGCCGCCGAGCTCCGCGCCGCCTACTGCAAGGAGGGCGCCGCCGCCGCGCCGCGCCACGGGGACCGCGCGCACGTGGCCGTCGTCGTCGCGCTGCTGCACCTCACCGTGCTGTGCCAGTACGTGCTGTGCGGCCTCTACTGGGGCTACACCAGGACCACGCGCCCGGAGCTCGCCGAGGATGGCTTCTTCGCGCTGGGCATCCTCGCGCCGGTCGCCGCCGCGGTGTACACCGTGTGCAGCCCGTTGGGTAAAGGCTACCGGTGCCACGACCTCGCCTCCTGCTCCGTTCCAGCGGCGTCAAAGGCGCAGCCCGCGCCCACTGGGCACGTCGTGGTGGAGCCGGACTGGGCCGGCGGCATGCTCGACT------------GCGACGCGGCGGCCGGGTGCCTCTCCCTGTCGTGCACGTTCTGCGTCTTCGGGTGGAACATGGAGAGGCTGGGCCTGGGCAACGCGTACGTGCACGCCGTCACGTTCGCGCTCCTGTGCTTCGCGCCGCTCTGGGTGCTGGGCGTCTCGGCGCTGCACATCCACAGCCACGTCGTCGGCGACGCCGTGGGCGGCGCCGGCGTGCTGCTCTGCGCGTGCGGCCTGCTGTACGGCGGCTACTGGCGGATACAGATGCGGAGGAGGTTCGGGCTCCCAGGGACCACGGCGTGCTGCGGCTCCAAGTCGCTGACGGACTACGCGCGGTGGCTCTTCTGCTGGCCCTGCGCGCTGGCGCAGGAGGTCCGCACGGCGAGCATGTACCACGTCGACGGCGAGGTCTTCTACTCGAAGACCGTTGACGACGACGATCTCCACGCCGACAGCGGGCAGCGGTGGCTCGCGGCGTCCAAGCATCGTGACGTTTTTAGTGCAGCGGACACGGTTGCAGTGTCACAGCAGTCGCCGGCAAGTGGTCATCGTCTGGTTGTCATTCATGACGAAACGACCATCATGGCTCCACCTGTTCAGGTCGTGGTTGTGCAGGTGGAGGACAAGTGCAGTGTTGTTCGTCACGGGGAGACGAGCGGTTCTTCTTCTTCTTCTATTTCGTCATCGGCGAGCGAGGAAGAGGACGTGTCCTTTTTGGAGTCGAACCGAGAAATGCTGGAAGATGATGCTGATCGTAGTACGTCCTCTGATGGGAGCTGGAGAGTGGAGAAAGTGAAGAGACTGATCAACATGGTCACCCTGGTGTCTCTGCTCATTCTTTTGTACACAAGGGGAATTATTCTGTAGAGAAGCAGTGGAATTAAGGATGTG----TTGTTCTAGATGCTATTTCTCCACTTCTGTTGCTGAAAACAGGATCACAGTGTAGGTTTTGTATAGGGAACTAGTGAAGCACCATGAAATTTATGAAAGTAAACACATTCTTTTAC
>A114
ACCAGCTTCTGGCACAATATTTGGTGTGATGTTGAACCTTTGTCTTCTAAATATGCTAATCTGTATGATATTGCTTATGATAAAGATATCACAGTT-AAAAAAGCTTTTTCTTCTGAGTTTAGAGCTGTGAATTTCAGAAGAAGGATTTATGGTGCTTTGGAAGTTGAATATAACAATCTTATTACACAATGTAATAATTTTAATATTTCTGAGGAAGAAGATAAATATGTTTGGCTTCTGGGTGACAAAGGTTTTTCTGTTAACTCTTTTTACAAAAGAATCAAGTGCTCTCAGACTCCTTTGTCTCCTAGTTTCCTGTGGAAAACTAGACTTCCATATAAGATTAAAGC-TTTTTTGTGGCTTGTTATGCACAAAAAGATTTTAACTAAAGACAATTTGTTCAAGAAAGATTGGAAGGGTAATTTGGATTGTATCTTTTGTGGATTTTCAGAATCCATGGACCATTTGTTTTTCCACTGTCCGGTTGCTAGATTTACTTGGAGAATAATATACTCAGCTCTTGGATTAATTTCTACTCCTGAGAATGTGGATGATTTGTTTGGTACTTGGATTAACAGTTTTAATAAGACTGAAAAAAATCTGGTAATGTTCGGCTGTGGAGCTGTCATTTGGGCGATCTGGCGTTGTCGCAATAATTGTTGTTTTGGGACTGACC-----GAATTGATGATC-CGACTGATGTGATTTTCTCTTGTTGTTATTGGCTTGAAACTTGGGCTATTCGGCAAAAAAAGAAGGCAAGAAAACTGGTGGAGCTCGGAAGTCTCAAAATCAAAAAGATGGCGTGTGAGATCTACAACAAGGCTCGTGGTTGGAGGTCAGTTGACAGACGAATCCGATGAAAGAAATCTGTTTTGTTATCTGGCTATTTTGGTTCAACAACTCTGCGGTCGTTCTACTTCCTCTTCCCGGTAGCGCTAAGCTACAGGAAAAACTCTGGGATAGAAGGTTGCTCGATGATCTGTTTTGATCTGTGTGAACTTTGATTTTGGCCAGCTTTGTGATTCTATATGTGTGCTATTAGTAGTCTGGTGCGGTCAGAGTATGGTCCTTAGTTGCTGATAGTTCTGTGCTTTGTCAGCTTTTCATTTCTGGATGCTTATGTGGTATTGTAAGAACATATGTCTCTTTCTATTTCGTAATGAAATAGGGGGTTATTCCCTCTGTCAAAAAAGTAATATTAGTGGTCAAAATAGTTTTTGGATTAGGGCTCGCTCGGACAAGAAAACACCATTTTGTAACGATAGCATCAGATCCTGCAAAGC--------------------------------------------------------------ACGTGTATACTCAAGTCAAGTGGCAGCAAGCCAATTATTTTTTCTTCACCAAACAGATGAAATATCAGGAAATTAATTATATGCCAAGTGGCCCAAGTCCCGAATGGCAGGCGCTTCTTCTACCTGCAGACGAGTAGTACTCGCAGAACCCAAGATTGACCATGGCCAGCGCTGCTGGGTCAACTCTGACACACGGATTCACCGTCCCCCTCTCGTGTCTCA---TCAACGCAGGCCCTCTACAAAAGGCCAAGAAAAAGGAACCTGCCGTGCCCGTCGCGCTCGCGATATGGCTGTGGCCGGCAGCGACGATGCTCCAAGTCCAGCCACCAGAGGCCATGGCGGCACCGTGCGCCTCCTCGGCTACGGACCCCGGACGCCCACGCCGCAACTCACCGAGCGCCTCCTCGACGACAAGCCGCAGCAGCGACCGCACTGCTGCGTCGAGGAGGAGCTCCCCTCCTTCTGGCGCTGGAAGCCGAGCGACC---------------GCGGCCACGTGGAGTGGGCCTCCGTCCGCCAGACATGCAAGGAGTGGATAAAGAACCCCATGAACGTGGCGCTGCTCCTGTGGCTGCTCTGCGTCGGCGTCTCCGGCGGCATGCTCGTGCTCCTCCTCCTCGGCCTGCTCGACGGCGCGTTCCCGGCGACGGCCGACAGGAACCGCTGGATCGAGATCAACAACCAGGTCCTCAACGCGCTCTTCACGCTCATGAGCCTGTACCAGCACCCTGCCCTCTGCCACCACCTCTTCCTGCTCTGCCGCTGGCGCCCGCCCGACGCCGCCGAGCTCCGCGCCGCCTACTGCAAGGAGGGCGCCGCCGCCGCGCCGCGCCACGGGGACCGCGCGCACGTGGCCGTCGTCGTCGCGCTGCTGCACCTCACCGTGCTGTGCCAGTACGTGCTGTGCGGCCTCTACTGGGGCTACACCAGGACCACGCGCCCGGAGCTCGCCGAGGATGGCTTCTTCGCGCTGGGCATCCTCGCGCCGGTCGCCGCCGCGGTGTACACCGTGTGCAGCCCGTTGGGTAAAGGCTACCGGTGCCACGACCTCGCCTCCTGCTCCGTTCCAGCGGCGTCAAAGGCGCAGCCCGCGCCCACTGGGCACGTCGTGGTGGAGCCGGACTGGGCCGGCGGCATGCTCGACT------------GCGACGCGGCGGCCGGGTGCCTCTCCCTGTCGTGCACGTTCTGCGTCTTCGGGTGGAACATGGAGAGGCTGGGCCTGGGCAACGCGTACGTGCACGCCGTCACGTTCGCGCTCCTGTGCTTCGCGCCGCTCTGGGTGCTGGGCGTCTCGGCGCTGCACATCCACAGCCACGTCGTCGGCGACGCCGTGGGCGGCGCCGGCGTGCTGCTCTGCGCGTGCGGCCTGCTGTACGGCGGCTACTGGCGGATACAGATGCGGAGGAGGTTCGGGCTCCCAGGGACCACGGCGTGCTGCGGCTCCAAGTCGCTGACGGACTACGCGCGGTGGCTCTTCTGCTGGCCCTGCGCGCTGGCGCAGGAGGTCCGCACGGCGAGCATGTACCACGTCGACGGCGAGGTCTTCTACTCGAAGACCGTTGACGACGACGATCTCCACGCCGACAGCGGGCAGCGGTGGCTCGCGGCGTCCAAGCATCGTGACGTTTTTAGTGCAGCGGACACGGTTGCAGTGTCACAGCAGTCGCCGGCAAGTGGTCATCGTCTGGTTGTCATTCATGACGAAACGACCATCATGGCTCCACCTGTTCAGGTCGTGGTTGTGCAGGTGGAGGACAAGTGCAGTGTTGTTCGTCACGGGGAGACGAGCGGTTCTTCTTCTTCTTCTATTTCGTCATCGGCGAGCGAGGAAGAGGACGTGTCCTTTTTGGAGTCGAACCGAGAAATGCTGGAAGATGATGCTGATCGTAGTACGTCCTCTGATGGGAGCTGGAGAGTGGAGAAAGTGAAGAGACTGATCAACATGGTCACCCTGGTGTCTCTGCTCATTCTTTTGTACACAAGGGGAATTATTCTGTAGAGAAGCAGTGGAATTAAGGATGTG----TTGTTCTAGATGCTATTTCTCCACTTCTGTTGCTGAAAACAGGATCACAGTGTAGGTTTTGTATAGGGAACTAGTGAAGCACCATGAAATTTATGAAAGTAAACACATTCTTTTAC
>A115
-CCAGCTTCTGGCACAATATTTGGTGTGATGTAGAGCCTTTGTCTTCTAAATATGCTAATCTGTATGATATTGCTTATGATAAAGATATCACAG-T-AAAAAAGCTTTTTCTTCTGAGTTTAGAGCTGTGAATTTCAGAAGAAGGATTTATGGTGCTTTGGAAGTTGAGTATAACAATCTTATTACACAATGTAATAATATTAATATTTCTGAGGAAGAAGATAAATCTGTTTGGCTTCTGGGTGACAAAGGTTTTTCTGTTAACTCTTTTTACAAAAGAATCAAGTGCTCTCAGACTCCTTTGTCTCCTAGTTTCCTGTGGAAAACTAGACTTCCATATAAGATTAAAGC-TTTTTTGTGGCTTGTTATGCACAAAAAGATTTTAACTAAAGACAATTTGTTCAAGAAAAATTGGAAGGGTAATCTGGATTGTATCTTTTGTGGATTTTCAGAATCCATAGACCATTTGTTTTTCCAATGTCCGGTTGCTAGATTTACTTGGAGAATAGTTTACTCAGCTCTTGGATTAGTTTCTACTCCTGAGAATGTGGATGATTTGTTTGGTACTTGGATTAACAGTTTTAATAAGACTGAAAAAAATCTGGTAATGTTCGGCTGTGGAGCTGTCATTTGGGCGATCTGGCGTTGTCGCAATAATTGTTGCTTTGGGACTGACC-----GCATTGATGATC-CGACTAATGTGATTTTCTCTTGTTGTTATTGGCTTGAAACTTGGGCTATTCGTCAAAAAAAGAAGGCAAGAAAACTGGTGGAGCTCGGAAGTCTCAAAATCAAAAAGATGGCGTGTGAGATCTACAGCAAGGCTCGTAATTGGAGGTCAGTTGACAGACGAATCCGATGAAAGAAATCTGTTTTGTTATCTGGCTATTTTGGTTCAACAACTCTGCGGTCGTTCTACTTCCTCTTCCCGGTAGCGCTAAGCTACAGGAAAAACTCTGGGATAGAAGGTTGCTCGATGATCTGTTTTGATCTGTGTGAACTTTGATTTTGGCCAGCTTTGTGATTCTATATGTGTGCTATTAGTAGTCTGGTGCGGTCAGAGTATGGTCCTTAGTTGCTGATAGTTCTGTGCTTTGTCAGCTTTTCATTTCTGGATGCTTATGTGGTATTGTAAGAACATATGTCTCTTTCTATTTCGTAATGAAATAGGGGGTTATTCCCTCTGTCAAAAAAGTAATATTAGTGGTCAAAATAGTTTTTGGATTAGGGCTCGCTCGGACAAGAAAACACCATTTTGTAACGATAGCATCAGATCCTGCAAAGC--------------------------------------------------------------ACGTGTATACTCAAGTCAAGTGGCAGCAAGCCAATTATTTTTTCTTCACCAAACAGATGAAATATCAGGAAATTAATTATATGCCAAGTGGCCCAAGTCCCGAATGGCAGGCGCTTCTTCTACCTGCAGACGAGTAGTACTCGCAGAACCCAAGATTGACCATGGCCAGCGCTGCTGGGTCAACTCTGACACACGGATTCACCGTCCCCCTCTCGTGTCTCA---TCAACGCAGGCCCTCTACAAAAGGCCAAGAAAAAGGAACCTGCCGTGCCCGTCGCGCTCGCGATATGGCTGTGGCCGGCAGCGACGATGCTCCAAGTCCAGCCACCAGAGGCCATGGCGGCACCGTGCGCCTCCTCGGCTACGGACCCCGGACGCCCACGCCGCAACTCACCGAGCGCCTCCTCGACGACAAGCCGCAGCAGCGACCGCACTGCTGCGTCGAGGAGGAGCTCCCCTCCTTCTGGCGCTGGAAGCCGAGCGACC---------------GCGGCCACGTGGAGTGGGCCTCCGTCCGCCAGACATGCAAGGAGTGGATAAAGAACCCCATGAACGTGGCGCTGCTCCTGTGGCTGCTCTGCGTCGGCGTCTCCGGCGGCATGCTCGTGCTCCTCCTCCTCGGCCTGCTCGACGGCGCGTTCCCGGCGACGGCCGACAGGAACCGCTGGATCGAGATCAACAACCAGGTCCTCAACGCGCTCTTCACGCTCATGAGCCTGTACCAGCACCCTGCCCTCTGCCACCACCTCTTCCTGCTCTGCCGCTGGCGCCCGCCCGACGCCGCCGAGCTCCGCGCCGCCTACTGCAAGGAGGGCGCCGCCGCCGCGCCGCGCCACGGGGACCGCGCGCACGTGGCCGTCGTCGTCGCGCTGCTGCACCTCACCGTGCTGTGCCAGTACGTGCTGTGCGGCCTCTACTGGGGCTACACCAGGACCACGCGCCCGGAGCTCGCCGAGGATGGCTTCTTCGCGCTGGGCATCCTCGCGCCGGTCGCCGCCGCGGTGTACACCGTGTGCAGCCCGTTGGGTAAAGGCTACCGGTGCCACGACCTCGCCTCCTGCTCCGTTCCAGCGGCGTCAAAGGCGCAGCCCGCGCCCACTGGGCACGTCGTGGTGGAGCCGGACTGGGCCGGCGGCATGCTCGACT------------GCGACGCGGCGGCCGGGTGCCTCTCCCTGTCGTGCACGTTCTGCGTCTTCGGGTGGAACATGGAGAGGCTGGGCCTGGGCAACGCGTACGTGCACGCCGTCACGTTCGCGCTCCTGTGCTTCGCGCCGCTCTGGGTGCTGGGCGTCTCGGCGCTGCACATCCACAGCCACGTCGTCGGCGACGCCGTGGGCGGCGCCGGCGTGCTGCTCTGCGCGTGCGGCCTGCTGTACGGCGGCTACTGGCGGATACAGATGCGGAGGAGGTTCGGGCTCCCAGGGACCACGGCGTGCTGCGGCTCCAAGTCGCTGACGGACTACGCGCGGTGGCTCTTCTGCTGGCCCTGCGCGCTGGCGCAGGAGGTCCGCACGGCGAGCATGTACCACGTCGACGGCGAGGTCTTCTACTCGAAGACCGTTGACGACGACGATCTCCACGCCGACAGCGGGCAGCGGTGGCTCGCGGCGTCCAAGCATCGTGACGTTTTTAGTGCAGCGGACACGGTTGCAGTGTCACAGCAGTCGCCGGCAAGTGGTCATCGTCTGGTTGTCATTCATGACGAAACGACCATCATGGCTCCACCTGTTCAGGTCGTGGTTGTGCAGGTGGAGGACAAGTGCAGTGTTGTTCGTCACGGGGAGACGAGCGGTTCTTCTTCTTCTTCTATTTCGTCATCGGCGAGCGAGGAAGAGGACGTGTCCTTTTTGGAGTCGAACCGAGAAATGCTGGAAGATGATGCTGATCGTAGTACGTCCTCTGATGGGAGCTGGAGAGTGGAGAAAGTGAAGAGACTGATCAACATGGTCACCCTGGTGTCTCTGCTCATTCTTTTGTACACAAGGGGAATTATTCTGTAGAGAAGCAGTGGAATTAAGGATGTG----TTGTTCTAGATGCTATTTCTCCACTTCTGTTGCTGAAAACAGGATCACAGTGTAGGTTTTGTATAGGGAACTAGTGAAGCACCATGAAATTTATGAAAGTAAACACATTCTTTTAC
>A116
ACCAGCTTCTGGCACAATATTTGGTGTGATGTAGAGCCTTTGTCTTCTAAATATGCTAATCTGTATGATATTGCTTATGATAAAGATATCACAG-T-AAAAAAGCTTTTTCTTCTGAGTTTAGAGCTGTGAATTTCAGAAGAAGGATTTATGGTGCTTTGGAAGTTGAGTATAACAATCTTATTACACAATGTAATAATATTAATATTTCTGAGGAAGAAGATAAATCTGTTTGGCTTCTGGGTGGCAAAGGTTTTTCTGTTAACTCTTTTTACAAAAGAATCAAGTGCTCTCAGACTCCTTTGTCTCCTAGTTTCCTATGGAAAACTAGACTTCCATATAAGATTAAAGC-TTTTTTGTGGCTTGCTATGCACAAAAAGATTTTAACTAAAGACAATTTGTTCAAGAAAAATTGGAAGGGTAATCTGGATTGTATCTTTTGTGGATTTTCAGAATCCATAGACCATTTGTTTTTCCAATGTCCGGTTGCTAGATTTACTTGGAGAATAGTTTACTCAGCTCTTGGATTAGTTTCTACTCCTGAGAATGTGGATGATTTGTTTGGTACTTGGATTAACAGTTTTAATAAGACTG-AAAAAATCTGGTAATGTTCGGCTGTGGAGCTGTCATTTGGGCGATCTGGCGTTGTCGCAATAATTGTTGCTTTGGGACTGACC-----GCATTGATGATC-CGACTAATGTGATTTTCTCTTGTTGTTATTGGCTTGAAACTTGGGCTATTCGTCAAAAAAAGAAGGCAAGAAAACTGGTGGAGCTCGGAAGTCTCAAAATCAAAAAGATGGCGTGTGAGATCTACAGCAAGGCTCGTAATTGGAGGTCAGTTGACAGACGAATCCGATGAAAGAAATCTGTTTTGTTATCTGGCTATTTTGGTTCAACAACTCTGCGGTCGTTCTACTTCCTCTTCCCGGTAGCGCTAAGCTACAGGAAAAACTCTGGGATAGAAGGTTGCTCGATGATCTGTTTTGATCTGTGTGAACTTTGATTTTGGCCAGCTTTGTGATTCTATATGTGTGCTATTAGTAGTCTGGTGCGGTCAGAGTATGGTCCTTAGTTGCTGATAGTTCTGTGCTTTGTCAGCTTTTCATTTCTGGATGCTTATGTGGTATTGTAAGAACATATGTCTCTTTCTATTTCGTAATGAAATAGGGGGTTATTCCCTCTGTCAAAAAAGTAATATTAGTGGTCAAAATAGTTTTTGGATTAGGGCTCGCTCGGACAAGAAAACACCATTTTGTAACGATAGCATCAGATCCTGCAAAGC--------------------------------------------------------------ACGTGTATACTCAAGTCAAGTGGCAGCAAGCCAATTATTTTTTCTTCACCAAACAGATGAAATATCAGGAAATTAATTATATG---------CCAAGTCCCGAATGGCAGGCGCTTCTTCTACCTGCAGACGAGTAGTACTCGCAGAACCCAAGATTGACCATGGCCAGCGCTGCTGGGTCAACTCTGACACACGGATTCACCGTCCCCCTCTCGTGTCTCA---TCAACGCAGGCCCTCTACAAAAGGCCAAGAAAAAGGAACCTGCCGTGCCCGTCGCGCTCGCGATATGGCTGTGGCCGGCGGCGACGATGCTCCAAGTCCAGCCACCAGAGGCCATGGCGGCACCGTGCGCCTCCTCGGCTACGGACCCCGGACGCCCACGCCGCAACTCACCGAGCGCCTCCTCGACGACAAGCCGCAGCAGCGACCGCACTGCTGCGTCGAGGAGGAGCTCCCCTCCTTCTGGCGCTGGAAGCCGAGCGACC---------------GCGGCCACGTGGAGTGGGCCTCCGTCCGCCAGACATGCAAGGAGTGGATAAAGAACCCCATGAACGTGGCGCTGCTCCTGTGGCTGCTCTGCGTCGGCGTCTCCGGCGGCATGCTCGTGCTCCTCCTCCTCGGCCTGCTCGACGGCGCGTTCCCGGCGACGGCCGACAGGAACCGCTGGATCGAGATCAACAACCAGGTCCTCAACGCGCTCTTCACGCTCATGAGCCTGTACCAGCACCCTGCCCTCTGCCACCACCTCTTCCTGCTCTGCCGCTGGCGCCCGGCCGACGCCGCCGAGCTCCGCGCCGCCTACTGCAAGGAGGGCGCCGCCGCCGCGCCGCGCCACGGGGACCGCGCGCACGTGGCCGTCGTCGTCGCGCTGCTGCACCTCACCGTGCTGTGCCAGTACGTGCTGTGCGGCCTCTACTGGGGCTACACCAGGACCACGCGCCCGGAGCTCGCCGAGGACGGCTTCTTCGCGCTGGGCATCCTCGCGCCGGTCGCCGCCGCGGTGTACACCGTGTGCAGCCCGTTGGGTAAAGGCGACCGGTGCCACGACCTCGCCTCCTGCTCCGTTCCAGCGGCGTCAAAGGCGCAGCCCGCGCCCACTGGGCACGTCGTGGTGGAGCCGGACTGGGCCGGCGGCATGCTCGACT------------GCGACGCGGCGGCCGGGTGCCTCTCCCTGTCGTGCACGTTCTGCGTCTTCGGGTGGAACATGGAGAGGCTGGGCCTGGGCAACGCGTACGTGCACGCCGTCACGTTCGCGCTCCTGTGCTTCGCGCCGCTCTGGGTGCTGGGCGTCTCGGCGCTGCACATCCACAGCCACGTCGTCGGCGACGCCGTGGGCGGCGCCGGCGTGCTGCTCTGCGCGTGCGGCCTGCTGTACGGCGGCTACTGGCGGATACAGATGCGGAGGAGGTTCGGGCTCCCAGGGACCACGGCGTGCTGCGGCTCCAAGTCGCTGACGGACTACGCGCGGTGGCTCTTCTGCTGGCCCTGCGCGCTGGCGCAGGAGGTCCGCACGGCGAGCATGTACCACGTCGACGGCGAGGTCTTCTACTCGAAGACCGTTGACGACGACGATCGCCACGCCGGCAGCGGGCAGCGGTGGCTCGCGGCGTCCAAGCATCGTGACGTTTTTAGTGCAGCGGACACGGTTGCAGTGTCACAGCAGTCGGCGGCAAGTGGTCATCGTCTGGTTGTCATTCATGACGAAACGAC---CATGGCTCCACCTGTTCAGGTCGTGGTTGTGCCGGTGGAAGACAAGTGCAGTGTTGTTCGTCACGGGGAGACGAGCTG---TTCTTCTTCTTCTATTTCGTCATCGGCGAGCGAGGAAGAGGACGTGTCCTTTTTGGAGTCGAACCGAGAAATGCTGGAAGATGATGCTGATCGTAGTACGTCGTCTGATGGGAGCTGGAGAGTGGAGAAAGTGAAGAGACTGATCAATATGGTCACCCTGGTGTCTCTGCTCATTCTTTTATACACAAGGGGAATTATTCTGTAGAGAAGCAGTGGAATTAAGGTTGTGTCCCTTGTTCTAGATGATATTTCTCCACTTCTGTTGCTGAAAACAGGATCACAGTGTAGGTTTTGTATAGGGAACTAATGAAGCACCATGAAATTTTTGAAAGTAAACACATTCTTTTAC
>A117
-CCAGCTTCTGGCACAATATTTGGTGTGATGTAGAGCCTTTGTCTTCTAAATATGCTAATCTGTATGATATTGCTTATGATAAAGATATCACAG-T-AAAAAAGCTTTTTCTTCTGAGTTTAGAGCTGTGAATTTCAGAAGAAGGATTTATGGTGCTTTGGAAGTTGAGTATAACAATCTTATTACACAATGTAATAATATTAATATTTCTGAGGAAGAAGATAAATCTGTTTGGCTTCTGGGTGGCAAAGGTTTTTCTGTTAACTCTTTTTACAAAAGAATCAAGTGCTCTCAGACTCCTTTGTCTCCTAGTTTCCTGTGGAAAACTAGACTTCCATATAAGATTAAAGC-TTTTTTGTGGCTTGTTATGCACAAAAAGATTTTAACTAAAGACAATTTGTTCAAGAAAAATTGGAAGGGTAATCTGGATTGTATCTTTTGTGGATTTTCAGAATCCATAGACCATTTGTTTTTCCAATGTCCGGTTGCTAGATTTACTTGGAGAATAGTATACTCAGCTCTTGGATTAGTTTCTACTCCTGAGAATGTGGATGATTTGTTTGGTACTTGGATTAACAGTTTTAATAAGACTGAAAAAAATCTGGTAATGTTCGGCTGTGGAGCTGTCATTTGGGCGATCTGGCGTTGTCGCAATAATTGTTGCTTTGGGACTGACC-----GCATTGATGATC-CGACTAATGTGATTTTCTCTTGTTGTTATTGGCTTGAAACTTGGGCTATTCGTCAAAAAAAGAAGGCAAGAAAACTGGTGGAGCTCGGAAGTCTCAAAATCAAAAAGATGGCGTGTGAGATCTACAGCAAGGCTCGTAATTGGAGGTCAGTTGACAGACGAATCCGATGAAAGAAATCTGTTTTGTTATCTGGCTATTTTGGTTCAACAACTCTGCGGTCGTTCTACTTCCTCTTCCCGGTAGCGCTAAGCTACAGGAAAAACTCTGGGATAGAAGGTTGCTCGATGATCTGTTTTGATCTGTGTGAACTTTGATTTTGGCCAGCTTTGTGATTCTATATGTGTGCTATTAGTAGTCTGGTGCGGTCAGAGTATGGTCCTTAGTTGCTGATAGTTCTGTGCTTTGTCAGCTTTTCATTTCTGGATGCTTATGTGGTATTGTAAGAACATATGTCTCTTTCTATTTCGTAATGAAATAGGGGGTTATTCCCTCTGTCAAAAAAGTAATATTAGTGGTCAAAATAGTTTTTGGATTAGGGCTCGCTCGGACAAGAAAACACCATTTTGTAACGATAGCATCAGATCCTGCAAAGC--------------------------------------------------------------ACGTGTATACTCAAGTCAAGTGGCAGCAAGCCAATTATTTTTTCTTCACCAAACAGATGAAATATCAGGAAATTAATTATATGCCAAGTGGCCCAAGTCCCGAATGGCAGGCGCTTCTTCTACCTGCAGACGAGTAGTACTCGCAGAACCCAAGATTGACCATGGCCAGCGCTGCTGGGTCAACTCTGACACACGGATTCACCGTCCCCCTCTCGTGTCTCA---TCAACGCAGGCCCTCTACAAAAGGCCAAGAAAAAGGAACCTGCCGTGCCCGTCGCGCTCGCGATATGGCTGTGGCCGGCAGCGACGATGCTCCAAGTCCAGCCACCAGAGGCCATGGCGGCACCGTGCGCCTCCTCGGCTACGGACCCCGGACGCCCACGCCGCAACTCACCGAGCGCCTCCTCGACGACAAGCCGCAGCAGCGACCGCACTGCTGCGTCGAGGAGGAGCTCCCCTCCTTCTGGCGCTGGAAGCCGAGCGACC---------------GCGGCCACGTGGAGTGGGCCTCCGTCCGCCAGACATGCAAGGAGTGGATAAAGAACCCCATGAACGTGGCGCTGCTCCTGTGGCTGCTCTGCGTCGGCGTCTCCGGCGGCATGCTCGTGCTCCTCCTCCTCGGCCTGCTCGACGGCGCGTTCCCGGCGACGGCCGACAGGAACCGCTGGATCGAGATCAACAACCAGGTCCTCAACGCGCTCTTCACGCTCATGAGCCTGTACCAGCACCCTGCCCTCTGCCACCACCTCTTCCTGCTCTGCCGCTGGCGCCCGCCCGACGCCGCCGAGCTCCGCGCCGCCTACTGCAAGGAGGGCGCCGCCGCCGCGCCGCGCCACGGGGACCGCGCGCACGTGGCCGTCGTCGTCGCGCTGCTGCACCTCACCGTGCTGTGCCAGTACGTGCTGTGCGGCCTCTACTGGGGCTACACCAGGACCACGCGCCCGGAGCTCGCCGAGGATGGCTTCTTCGCGCTGGGCATCCTCGCGCCGGTCGCCGCCGCGGTGTACACCGTGTGCAGCCCGTTGGGTAAAGGCTACCGGTGCCACGACCTCGCCTCCTGCTCCGTTCCAGCGGCGTCAAAGGCGCAGCCCGCGCCCACTGGGCACGTCGTGGTGGAGCCGGACTGGGCCGGCGGCATGCTCGACT------------GCGACGCGGCGGCCGGGTGCCTCTCCCTGTCGTGCACGTTCTGCGTCTTCGGGTGGAACATGGAGAGGCTGGGCCTGGGCAACGCGTACGTGCACGCCGTCACGTTCGCGCTCCTGTGCTTCGCGCCGCTCTGGGTGCTGGGCGTCTCGGCGCTGCACATCCACAGCCACGTCGTCGGCGACGCCGTGGGCGGCGCCGGCGTGCTGCTCTGCGCGTGCGGCCTGCTGTACGGCGGCTACTGGCGGATACAGATGCGGAGGAGGTTCGGGCTCCCAGGGACCACGGCGTGCTGCGGCTCCAAGTCGCTGACGGACTACGCGCGGTGGCTCTTCTGCTGGCCCTGCGCGCTGGCGCAGGAGGTCCGCACGGCGAGCATGTACCACGTCGACGGCGAGGTCTTCTACTCGAAGACCGTTGACGACGACGATCTCCACGCCGACAGCGGGCAGCGGTGGCTCGCGGCGTCCAAGCATCGTGACGTTTTTAGTGCAGCGGACACGGTTGCAGTGTCACAGCAGTCGCCGGCAAGTGGTCATCGTCTGGTTGTCATTCATGACGAAACGACCATCATGGCTCCACCTGTTCAGGTCGTGGTTGTGCAGGTGGAGGACAAGTGCAGTGTTGTTCGTCACGGGGAGACGAGCGGTTCTTCTTCTTCTTCTATTTCGTCATCGGCGAGCGAGGAAGAGGACGTGTCCTTTTTGGAGTCGAACCGAGAAATGCTGGAAGATGATGCTGATCGTAGTACGTCCTCTGATGGGAGCTGGAGAGTGGAGAAAGTGAAGAGACTGATCAACATGGTCACCCTGGTGTCTCTGCTCATTCTTTTGTACACAAGGGGAATTATTCTGTAGAGAAGCAGTGGAATTAAGGATGTG----TTGTTCTAGATGCTATTTCTCCACTTCTGTTGCTGAAAACAGGATCACAGTGTAGGTTTTGTATAGGGAACTAGTGAAGCACCATGAAATTTATGAAAGTAAACACATTCTTTTAC
>A118
ACCAGCTTCTGGCACAATATTTGGTGTGATGTAGAGCCTTTGTCTTCTAAATATGCTAATCTGTATGATATTGCTTATGATAAAGATATCACAG-T-AAAAAAGCTTTTTCTTCTGAGTTTAGAGCTGTGAATTTCAGAAGAAGGATTTATGGTGCTTTGGAAGTTGAGTATAACAATCTTATTACACAATGTAATAATATTAATATTTCTGAGGAAGAAGATAAATCTGTTTGGCTTCTGGGTGGCAAAGGTTTTTCTGTTAACTCTTTTTACAAAAGAATCAAGTGCTCTCAGACTCCTTTGTCTCCTAGTTTCCTGTGGAAAACTAGACTTCCATATAAGATTAAAGC-TTTTTTGTGGCTTGTTATGCACAAAAAGATTTTAACTAAAGACAATTTGTTCAAGAAAAATTGGAAGGGTAATCTGGATTGTATCTTTTGTGGATTTTCAGAATCCATAGACCATTTGTTTTTCCAATGTCCGGTTGCTAGATTTACTTGGAGAATAGTATACTCAGCTCTTGGATTAGTTTCTACTCCTGAGAATGTGGATGATTTGTTTGGTACTTGGATTAACAGTTTTAATAAGACTG-AAAAAATCTGGTAATGTTCGGCTGTGGAGCTGTCATTTGGGCGATCTGGCGTTGTCGCAATAATTGTTGCTTTGGGACTGACC-----GCATTGATGATC-CGACTAATGTGATTTTCTCTTGTTGTTATTGGCTTGAAACTTGGGCTATTCGTCAAAAAAAGAAGGCAAGAAAACTGGTGGAGCTCGGAAGTCTCAAAATCAAAAAGATGGCGTGTGAGATCTACAGCAAGGCTCGTAATTGGAGGTCAGTTGACAGACGAATCCGATGAAAGAAATCTGTTTTGTTATCTGGCTATTTTGGTTCAACAACTCTGCGGTCGTTCTACTTCCTCTTCCCGGTAGCGCTAAGCTACAGGAAAAACTCTGGGATAGAAGGTTGCTCGATGATCTGTTTTGATCTGTGTGAACTTTGATTTTGGCCAGCTTTGTGATTCTATATGTGTGCTATTAGTAGTCTGGTGCGGTCAGAGTATGGTCCTTAGTTGCTGATAGTTCTGTGCTTTGTCAGCTTTTCATTTCTGGATGCTTATGTGGTATTGTAAGAACATATGTCTCTTTCTATTTCGTAATGAAATAGGGGGTTATTCCCTCTGTCAAAAAAGTAATATTAGTGGTCAAAATAGTTTTTGGATTAGGGCTCGCTCGGACAAGAAAACACCATTTTGTAACGATAGCATCAGATCCTGCAAAGC--------------------------------------------------------------ACGTGTATACTCAAGTCAAGTGGCAGCAAGCCAATTATTTTTTCTTCACCAAACAGATGAAATATCAGGAAATTAATTATATG---------CCAAGTCCCGAATGGCAGGCGCTTCTTCTACCTGCAGACGAGTAGTACTCGCAGAACCCAAGATTGACCATGGCCAGCGCTGCTGGGTCAACTCTGACACACGGATTCACCGTCCCCCTCTCGTGTCTCA---TCAACGCAGGCCCTCTACAAAAGGCCAAGAAAAAGGAACCTGCCGTGCCCGTCGCGCTCGCGATATGGCTGTGGCCGGCAGCGACGATACTCCAAGTCCAGCCACCAGAGGCCATGGCGGCACCGTGCGCCTCCTCGGCTACGGACCCCGGACGCCCACGCCGCAACTCACCGAGCGCCTCCTCGACGACAAGCCGCAGCAGCGACCGCACTGCTGCGTCGAGGAGGAGCTCCCCTCCTTCTGGCGCTGGAAGCCGAGCGACC---------------GCGGCCACGTGGAGTGGGCCTCCGTCCGCCAGACATGCAAGGAGTGGATAAAGAACCCCATGAACGTGGCGCTGCTCCTGTGGCTGCTCTGCGTCGGCGTCTCCGGCGGCATGCTCGTGCTCCTCCTCCTCGGCCTGCTCGACGGCGCGTTCCCGGCGACGGCCGACAGGAACCGCTGGATCGAGATCAACAACCAGGTCCTCAACGCGCTCTTCACGCTCATGAGCCTGTACCAGCACCCTGCCCTCTGCCACCACCTCTTCCTGCTCTGCCGCTGGCGCCCGGCCGACGCCGCCGAGCTCCGCGCCGCCTACTGCAAGGAGGGCGCCGCCGCCGCGCCGCGCCACGGGGACCGCGCGCACGTGGCCGTCGTCGTCGCGCTGCTGCACCTCACCGTGCTGTGCCAGTACGTGCTGTGCGGCCTCTACTGGGGCTACACCAGGACCACGCGCCCGGAGCTCGCCGAGGACGGCTTCTTCGCGCTGGGCATCCTCGCGCCGGTCGCCGCCGCGGTGTACACCGTGTGCAGCCCGTTGGGTAAAGGCGACCGGTGCCACGACCTCGCCTCCTGCTCCGTTCCAGCGGCGTCAAAGGCGCAGCCCGCGCCCACTGGGCACGTCGTGGTGGAGCCGGACTGGGCCGGCGGCATGCTCGACT------------GCGACGCGGCGGCCGGGTGCCTCTCCCTGTCGTGCACGTTCTGCGTCTTCGGGTGGAACATGGAGAGGCTGGGCCTGGGCAACGCGTACGTGCACGCCGTCACGTTCGCGCTCCTGTGCTTCGCGCCGCTCTGGGTGCTGGGCGTCTCGGCGCTGCACATCCACAGCCACGTCGTCGGCGACGCCGTGGGCGGCGCCGGCGTGCTGCTCTGCGCGTGCGGCCTGCTGTACGGCGGCTACTGGCGGATACAGATGCGGAGGAGGTTCGGGCTCCCAGGGACCACGGCGTGCTGCGGCTCCAAGTCGCTGACGGACTACGCGCGGTGGCTCTTCTGCTGGCCCTGCGCGCTGGCGCAGGAGGTCCGCACGGCGAGCATGTACCACGTCGACGGCGAGGTCTTCTACTCGAAGACCGTTGACGACGACGATCGCCACGCCGGCAGCGGGCAGCGGTGGCTCGCGGCGTCCAAGCATCGTGACGTTTTTAGTGCAGCGGACACGGTTGCAGTGTCACAGCAGTCGGCGGCAAGTGGTCATCGTCTGGTTGTCATTCATGACGAAACGAC---CATGGCTCCACCTGTTCAGGTCGTGGTTGTGCCGGTGGAAGACAAGTGCAGTGTTGTTCGTCACGGGGAGACGAGCTG---TTCTTCTTCTTCTATTTCGTCATCGGCGAGCGAGGAAGAGGACGTGTCCTTTTTGGAGTCGAACCGAGAAATGCTGGAAGATGATGTTGATCGTAGTACGTCGTCTGATGGGAGTTGGAGAGTGGAGAAAGTGAAGAGACTGATCAATATGGTCACCCTGGTGTCTATGCTCATTCTTTTATACACAAGGGGAATTATTCTGTAGAGAAGCAGTGGAATTAAGGTTGTGTCCCTTGTTCTAGATGCTATTTCTCCACTTCTGTTGCTGAAAACAGGATCACAGTGTAGGTTTTGTATAGGGAACTAGTGAAGCACCATGCAATTTTTGAAAGTAAACTCATTCTTTTAC
>A119
ACCAGCTTCTGGCACAATATTTGGTGTGATGTAGAGCCTTTGTCTTCTAAATATGCTAATCTGTATGATATTGCTTATGATAAAGATATCACAG-T-AAAAAAGCTTTTTCTTCTGAGTTTAGAGCTGTGAATTTCAGAAGAAGGATTTATGGTGCTTTGGAAGTTGAGTATAACAATCTTATTACACAATGTAATAATATTAATATTTCTGAGGAAGAAGATAAATCTGTTTGGCTTCTGGGTGGCAAAGGTTTTTCTGTTAACTCTTTTTACAAAAGAATCAAGTGCTCTCAGACTCCTTTGTCTCCTAGTTTCCTGTGGAAAACTAGACTTCCATATAAGATTAAAGC-TTTTTTGTGGCTTGTTATGCACAAAAAGATTTTAACTAAAGACAATTTGTTCAAGAAAAATTGGAAGGGTAATCTGGATTGTATCTTTTGTGGATTTTCAGAATCCATAGACCATTTGTTTTTCCAATGTCCGGTTGCTAGATTTACTTGGAGAATAGTTTACTCAGCTCTTGGATTAGTTTCTACTCCTGAGAATGTGGATGATTTGTTTGGTACTTGGATTAACAGTTTTAATAAGACTGAAAAAAATCTGGTAATGTTCGGCTGTGGAGCTGTCATTTGGGCAATCTGGCGTTGTCGCAATAATTGTTGCTTTGGGACTGACC-----GCATTGATGATC-CGACTAATGTGATTTTCTCTTGTTGTTATTGGCTTGATACTTGGGCTATTTGTCAAAAAAAGAAGGCAAGAAAACTGGTGGAGCTCGGAAGTCTCAAAATCAAAAAGATGGCGTGTGAGATCTACAGCAAGGCTCGTAATTGGAGGTCAGTTGACAGACGAATCCGATGAAAGAAATCTGTTTTGTTATCTGGCTATTTTGGTTCAACAACTCTGCGGTCGTTCTACTTCCTCTTCCCGGTAGCGCTAAGCTACAGGAAAAACTCTGGGATAGAAGGTTGCTCGATGATCTGTTTTGATCTGTGTGAACTTTGATTTTGGCCAGCTTTGTGATTCTATATGTGTGCTATTAGTAGTCTGGTGCGGTCAGAGTATGGTCCTTAGTTGCTGATAGTTCTGTGCTTTGTCAGCTTTTCATTTCTGGATGCTTATGTGGTATTGTAAGAACATATGTCTCTTTCTATTTCGTAATGAAATAGGGGGTTATTCCCTCTGTCAAAAAAGTAATATTAGTGGTCAAAATAGTTTTTGGATTAGGGCTCGCTCGGACAAGAAAACACCATTTTGTAACGATAGCATCAGATCCTGCAAAGC--------------------------------------------------------------ACGTGTATACTCAAGTCAAGTGGCAGCAAGCCAATTATTTTTTCTTCACCAAACAGATGAAATATCAGGAAATTAATTATATGCCAAGTGGCCCAAGTCCCGAATGGCAGGCGCTTCTTCTACCTGCAGACGAGTAGTACTCGCAGAACCCAAGATTGACCATGGCCAGCGCTGCTGGGTCAACTCTGACACACGGATTCACCGTCCCCCTCTCGTGTCTCA---TCAACGCAGGCCCTCTACAAAAGGCCAAGAAAAAGGAACCTGCCGTGCCCGTCGCGCTCGCGATATGGCTGTGGCCGGCAGCGACGATGCTCCAAGTCCAGCCACCAGAGGCCATGGCGGCACCGTGCGCCTCCTCGGCTACGGACCCCGGACGCCCACGCCGCAACTCACCGAGCGCCTCCTCGACGACAAGCCGCAGCAGCGACCGCACTGCTGCGTCGAGGAGGAGCTCCCCTCCTTCTGGCGCTGGAAGCCGAGCGACC---------------GCGGCCACGTGGACTGGGCCTCCGTCCGCCAGACATGCAAGGAGTGGATCAAGAACCCCATGAACGTGGCGCTGCTCCTGTGGCTGCTCTGCGTCGGCGTCTCCGGCGGCATGCTCGTGCTCCTCCTCCTCGGCCTGCTCGACGGCGCGTTCCCGGCGACGGCCGACAGGAACCGCTGGATCGAGATCAACAACCAGGTCCTCAACGCGCTCTTCACGCTCATGAGCCTGTACCAGCACCCTGCCCTCTGCCACCACCTCTTCCTGCTCTGCCGCTGGCGCCCGGCCGACGCCGCCGAGCTCCGCGCCGCCTACTGCAAGGAGGGCGCCGCCGCCGCGCCGCGCCACGGGGACCGCGCGCACGTGGCCGTCGTCGTCGCGCTGCTGCACCTCACCGTGCTGTGCCAGTACGTGCTGTGCGGCCTCTACTGGGGCTACACCAGGACCACGCGCCCGGAGCTCGCCGAGGACGGCTTCTTCGCGCTGGGCATCCTAGCGCCGGTCGCCGCCGCGGTGTACACCGTGTGCAGCCCGTTGGGTAAAGGCGACCGGTGCCACGACCTCGCCTCCTGCTCCGTTCCAGCGGCGACAAAGGCGCAGCCCACGCCCACGGGGCACGTCGTGCTGGAGCCGGACTGGGCCGGCGGCATGCTCGACT---GCGGCGGCGGCGACGCGGCGGCCGGGTGCCTCTCCCTGTCGTGCACGTTCTGCGTCTTCGGGTGGAACATGGAGAGGCTGGGCCTGGGCAACGCGTACGTGCACGCCGTCACGTTCGCGCTCCTGTGCTTCGCGCCGCTCTGGGTGCTGGGCGTCTCGGCGCTGCACATCCACAGCTACGTCGTCGGCGACGCCGTTGGCGGCGCCGGCGTGCTGCTCTGCGCGTGCGGCCTGCTGTACGGCGGCTACTGGCGGATACAGATGCGGAGGAGGTTCGGGCTCCCAGGGACCACGGCGTGCTGCGGCTCCAAGTCGCTGACGGACTACGCGCGGTGGCTCTTCTGCTGGCCCTGCGCGCTGGCGCAGGAGGTCCGCACGGCGAGCATGTACCACGTCGACGGCGAGGTCTTCTACTCGAAGACCGTTGACGACGACGATCTCCACGCCGGCAGCGGGCAGCGGTGGCTCGCGGTGTCCAAGCATCGTGACGTTTTTAGTGCAGCGGACACGGTTGCAGTGTCACAGCAGTCGGCGGCAAGTGGTCATCGTCTTGTTGTCATTCATGACAAAACGAC---CATGGCTCCACCTGTTCAGGTCGTGGTTGTGCAGGTGGAAGACAAGTGCAGTGTTGTTCGTCACGGGGAGACGAGCGG------TTCTTCTTCTATTTCGTCATCGGCGAGCGAGGAAGAGGACGTGTCCTTTTTGGAGTCGAACCGAGAAATGCTGGAAGATGATGCTGATCGTAGTACGTCGTCTGATGGGAGCTGGAGAGTGGAGAAAGTGAAGAGACTGATCAATATGGTCACCCTGGTGTCTCTGCTCATTCTTTTATACACAAGGGGAATTATTCTGTAGAGAAGCAGTGGAATTAAGCATGTG----TTGTTCTAGATGCTATTTCTCCACTTCTGTTGCTGAAAACAGGATCACAGTGTAGGTTTAGTATAGGGAACTAGTGAAGCACCATGAAATTTATGAAAGTAAATACATTCTTTTAC
>A120
ACCAGCTTCTGACACAATATTTGGTGTGATGTAGAGCCTTTGTCTTCTAAATATGCTAATCTGTATGATATTGCTTATGATAAAGATATCACAG-T-AAAAAAGCTTTTTCTTCTGAGTTTAGAGCTGTGAATTTCAGAAGAAGGATTTATGGTGCTTTGGAAGTTGAGTATAACAATCTTATTACACAATGTAATAATATTAATATTTCTGAGGAAGAAGATAAATCTGTTTGGCTTCTGGGTGGCAAAGGTTTTTCTGTTAACTCTTTTTACAAAAGAATCAAGTGCTCTCAGACTCCTTTGTCTCCTAGTTTCCTGTGGAAAACTAGACTTCCATATAAGATTAAAGC-TTTTTTGTGGCTTGTTATGCACAAAAATATTTTAACTAAAGACAATTTGTTCAAGAAAAATTGGAAGGGTAATCTGGATTGTATCTTTTGTGGATTTTCAGAATCCATAGACCATTTGTTTTTCCAATGTCCGGTTGCTAGATTTACTTGGAGAATAGTTTACTCAGCTCTTGGATTAGTTTCTACTCCTGAGAATGTGGATGATTTGTTTGGTACTTGGATTAACAGTTTTAATAAGACTG-AAAAAATCTGGTAATGTTCGGCTGTGGAGCTGTCATTTGGGCGATCTGGCGTTGTCGCAATAATTGTTGCTTTGGGACTGACC-----GCATTGATGATCGTCGGTAATGTGATTTTCTCTTGTTGTTATTGGCTTGAAACTTGGGCTATTCGTCAAAAAAAGAAGGCAAGAAAACTGGTGGAGCTCGGAAGTCTCAAAATCAAAAAGATGGCGTGTGAGATCTACAGCAAGGCTCGTGGTTGGAGGCCAGTTGACAGACGAATCCGATGAAAGAAATCTGTTTTGTTATCTGGCTATTTTGGTTCAACAACTCTGCGGTCGTTCTACTTCCTCTTCCCGGTAGCGCTAAGCTACAGGAAAAACTCTGGGATAGAAGGTTGCTCGATGATCTGTTTTTATCTGTGTGAACTTTGATTTTGGCCAGCTTTGTGATTCTATATGTGTGCTATTAGTAGTCTGGTGCGGTCAGAGTATGGTCCTTAGTTGCTGATAGTTCTGTGCTTTGTCAGCTTTTCATTTCTGAATGCTTATGCGGTATTGTAAGAACATATGTCTCTTTCTATTTCGTAATGAAATAGGGGGTTATTCCCTCTGTCAAAAAAGTAATATTAGTGGTCAAAATAGTTTTTGGATTAGGGCTCGCTCGGACAAGAAAACACCATTTTGTAACGATAGCATCAGATCCTGCAAAGC--------------------------------------------------------------ACGTGTATACTCAAGTCAAGTGGCAGCAAGCCAATTATTTTTTCTTCACCAAACAGATGAAATATCAGGAAATTAATTATATG---------CCAAGTCCCGAATGGCAGGCGCTTCTTCTACCTGCAGACGAGTAGTACTCGCAGAACCCAAGATTGACCATGGCCAGCGCTGCTGGGTCAACTCTGACACACGGATTCACCGTCCCCCTCTCGTGTCTCA---TCAACGCAGGCCCTCTACAAAAGGCCAAGAAAAAGGAACCTGCCGTGCCCGTCGCGCTCGCGATATGGCTGTGGCCGGCGGCGACGATGCTCCAAGTCCAGCCACCAGAGGCCATGGCGGCACCGTGCGCCTCCTCGGCTACGGACCCCGGACGCCCACGCCGCAACTCACCGAGCGCCTCCTCGACGACAAGCCGCAGCAGCGACCGCACTGCTGCGTCGAGGAGGAGCTCCCCTCCTTCTGGCGCTGGAAGCCGAGCGACC---------------GCGGCCACGTGGACTGGGCCTCCGTCCGCCAGACATGCAAGGAGTGGATCAAGAACCCCATGAACGTGGCGCTGCTCCTGTGGCTGCTCTGCGTCGGCGTCTCCGGCGGCATGCTCGTGCTCCTCCTCCTCGGCCTGCTCGACGGCGCGTTCCCGGCGACGGCCGACAGGAACCGCTGGATCGAGATCAACAACCAGGTCCTCAACGCGCTCTTCACGCTCATGAGCCTGTACCAGCACCCTGCCCTCTGCCACCACCTCTTCCTGCTCTGCCGCTGGCGCCCGGCCGACGCCGCCGAGCTCCGCGCCGCCTACTGCAAGGAGGGCGCCGCCGCCGCGCCGCGCCACGGGGACCGCGCGCACGTGGCCGTCGTCGTCGCGCTGCTGCACCTCACCGTGCTGTGCCAGTACGTGCTGTGCGGCCTCTACTGGGGCTACACCAGGACCACGCGCCCGGAGCTCGCCGAGGACGGCTTCTTCGCGCTGGGCATCCTAGCGCCGGTCGCCGCCGCGGTGTACACCGTGTGCAGCCCGTTGGGTAAAGGCGACCGGTGCCACGACCTCGCCTCCTGCTCCGTTCCAGCGGCGACAAAGGCGCAGCCCACGCCCACGGGGCACGTCGTGCTGGAGCCGGACTGGGCCGGCGGCATGCTCGACT------------GCGACGCGGCGGCCGGGTGCCTCTCCCTGTCGTGCACGTTCTGCGTCTTCGGGTGGAACATGGAGAGGCTGGGCCTGGGCAACGCGTACGTGCACGCCGTCACGTTCGCGCTCCTGTGCTTCGCGCCGCTCTGGGTGCTGGGCGTCTCGGCGCTGCACATCCACAGCTACGTCGTCGGCGACGCCGTTGGCGGCGCCGGCGTGCTGCTCTGCGCGTGCGGCCTGCTGTACGGCGGCTACTGGCGGATACAGATGCGGAGGAGGTTCGGGCTCCCAGGGACCACGGCGTGCTGCGGCTCCAAGTCGCTGACGGACTACGCGCGGTGGCTCTTCTGCTGGCCCTGCGCGCTGGCGCAGGAGGTCCGCACGGCGAGCATGTACCACGTCGACGGCGAGGTCTTCTACTCGAAGACCGTTGACGACGACGATCTCCACGCCGGCAGCGGGCAGCGGTGGCTCGCGGTGTCCAAGCATCGTGACGTTTTTAGTGCAGCGGACACGGTTGCAGTGTCACAGCAGTCGGCGGCAAGTGGTCATCGTCTGGTTGTCATTCATGACGAAACGACCATCATGGCTCCACCTGTTCAGGTCGTGGTTGTGCAGGTGGAGGACAAGTGCAGTGTTGTTCGTCACGGGGAGACGAGCGGTTCTTCTTCTTCTTCTATTTCGTCATCGGCGAGCGAGGAAGAGGACGTGTCCTTTTTGGAGTCGAACCGAGAAATGCTGGAAGATGATGTTGATCGTAGTACGTCCTCTGATGGGAGTTGGAGAGTGGAGAAAGTGAAGAGACTGATCAATATGGTCACCCTGGTGTCTATGCTCATTCTTTTGTACACAAGGGGAATTATTCTGTAGAGAAGCAGTGGAATTAAGGATGTG----TTGTTCTAGATGCTATTTCTCCACTTTTGTTGCTGAAAACAGGATCACAGTGTAGGTTTTGTATAGGGAACTAGTGAAGCACCATGCAATTTTTGAAAGTAAACTCATTCTTATAC
>A121
-CCAGCTTCTGGCACAATATTTGGTGTGATGTAGAGCCTTTGTCTTCTAAATATGCTAATCTGTATGATATTGCTTATGATAAAGATATCACAG-T-AAAAAAGCTTTTTCTTCTGAGTTTAGAGCTGTGAATTTCAGAAGAAGGATTTATGGTGCTTTGGAAGTTGAGTATAACAATCTTATTACACAATGTAATAATATTAATATTTCTGAGGAAGAAGATAAATCTGTTTGGCTTCTGGGTGGCAAAGGTTTTTCTGTTAACTCTTTTTACAAAAGAATCAAGTGCTCTCAGACTCCTTTGTCTCCTAGTTTCCTGTGGAAAACTAGACTTCCATATAAGATTAAAGC-TTTTTTGTGGCTTGTTATGCACAAAAAGATTTTAACTAAAGACAATTTGTTCAAGAAAAATTGGAAGGGTAATCTGGATTGTATCTTTTGTGGATTTTCAGAATCCATAGACCATTTGTTTTTCCAATGTCCGGTTGCTAGATTTACTTGGAGAATAGTATACTCAGCTCTTGGATTAGTTTCTACTCCTGAGAATGTGGATGATTTGTTTGGTACTTGGATTAACAGTTTTAATAAGACTGAAAAAAATCTGGTAATGTTCGGCTGTGGAGCTGTCATTTGGGCGATCTGGCGTTGTCGCAATAATTGTTGCTTTGGGACTGACC-----GCATTGATGATC-CGACTAATGTGATTTTCTCTTGTTGTTATTGGCTTGAAACTTGGGCTATTCGTCAAAAAAAGAAGGCAAGAAAACTGGTGGAGCTCGGAAGTCTCAAAATCAAAAAGATGGCGTGTGAGATCTACAGCAAGGCTCGTAATTGGAGGTCAGTTGACAGACGAATCCGATGAAAGAAATCTGTTTTGTTATCTGGCTATTTTGGTTCAACAACTCTGCGGCCGTTCTACTTCCTCTTCCCGGTAGCGCTAAGCTACAGGAAAAACTCTGGGATAGAAGGTTGCTCGATGATCTGTTTTGATCTGTGTGAACTTTGATTTTGGCCAGCTTTGTGATTCTATATGTGTGCTATTAGTAGTCTGGTGCGGTCAGAGTATGGTCCTTAGTTGCTGATAGTTCTGTGCTTTGTCAGCTTTTCATTTCTGGATGCTTATGTGGTATTGTAAGAACATATGTCTCTTTCTATTTCGTAATGAAATAGGGGGTTATTCCCTCTGTCAAAAAAGTAATATTAGTGGTCAAAATAGTTTTTGGATTAGGGCTCGCTCGGACAAGAAAACACCATTTTGTAACGATAGCATCAGATCCTGCAAAGC--------------------------------------------------------------ACGTGTATACTCAAGTCAAGTGGCAGCAAGCCAATTATTTTTTCTTCACCAAACAGATGAAATATCAGGAAATTAATTATATGCCAAGTGGCCCAAGTCCCGAATGGCAGGCGCTTCTTCTACCTGCAGACGAGTAGTACTCGCAGAACCCAAGATTGACCATGGCCAGCGCTGCTGGGTCAACTCTGACACACGGATTCACCGTCCCCCTCTCGTGTCTCA---TCAACGCAGGCCCTCTACAAAAGGCCAAGAAAAAGGAACCTGCCGTGCCCGTCGCGCTCGCGATATGGCTGTGGCCGGCAGCGACGATGCTCCAAGTCCAGCCACCAGAGGCCATGGCGGCACCGTGCGCCTCCTCGGCTACGGACCCCGGACGCCCACGCCGCAACTCACCGAGCGCCTCCTCGACGACAAGCCGCAGCAGCGACCGCACTGCTGCGTCGAGGAGGAGCTCCCCTCCTTCTGGCGCTGGAAGCCGAGCGACC---------------GCGGCCACGTGGAGTGGGCCTCCGTCCGCCAGACATGCAAGGAGTGGATAAAGAACCCCATGAACGTGGCGCTGCTCCTGTGGCTGCTCTGCGTCGGCGTCTCCGGCGGCATGCTCGTGCTCCTCCTCCTCGGCCTGCTCGACGGCGCGTTCCCGGCGACGGCCGACAGGAACCGCTGGATCGAGATCAACAACCAGGTCCTCAACGCGCTCTTCACGCTCATGAGCCTGTACCAGCACCCTGCCCTCTGCCACCACCTCTTCCTGCTCTGCCGCTGGCGCCCGCCCGACGCCGCCGAGCTCCGCGCCGCCTACTGCAAGGAGGGCGCCGCCGCCGCGCCGCGCCACGGGGACCGCGCGCACGTGGCCGTCGTCGTCGCGCTGCTGCACCTCACCGTGCTGTGCCAGTACGTGCTGTGCGGCCTCTACTGGGGCTACACCAGGACCACGCGCCCGGAGCTCGCCGAGGATGGCTTCTTCGCGCTGGGCATCCTCGCGCCGGTCGCCGCCGCGGTGTACACCGTGTGCAGCCCGTTGGGTAAAGGCTACCGGTGCCACGACCTCGCCTCCTGCTCCGTTCCAGCGGCGTCAAAGGCGCAGCCCGCGCCCACTGGGCACGTCGTGGTGGAGCCGGACTGGGCCGGCGGCATGCTCGACT------------GCGACGCGGCGGCCGGGTGCCTCTCCCTGTCGTGCACGTTCTGCGTCTTCGGGTGGAACATGGAGAGGCTGGGCCTGGGCAACGCGTACGTGCACGCCGTCACGTTCGCGCTCCTGTGCTTCGCGCCGCTCTGGGTGCTGGGCGTCTCGGCGCTGCACATCCACAGCCACGTCGTCGGCGACGCCGTGGGCGGCGCCGGCGTGCTGCTCTGCGCGTGCGGCCTGCTGTACGGCGGCTACTGGCGGATACAGATGCGGAGGAGGTTCGGGCTCCCAGGGACCACGGCGTGCTGCGGCTCCAAGTCGCTGACGGACTACGCGCGGTGGCTCTTCTGCTGGCCCTGCGCGCTGGCGCAGGAGGTCCGCACGGCGAGCATGTACCACGTCGACGGCGAGGTCTTCTACTCGAAGACCGTTGACGACGACGATCTCCACGCCGACAGCGGGCAGCGGTGGCTCGCGGCGTCCAAGCATCGTGACGTTTTTAGTGCAGCGGACACGGTTGCAGTGTCACAGCAGTCGCCGGCAAGTGGTCATCGTCTGGTTGTCATTCATGACGAAACGACCATCATGGCTCCACCTGTTCAGGTCGTGGTTGTGCAGGTGGAGGACAAGTGCAGTGTTGTTCGTCACGGGGAGACGAGCGGTTCTTCTTCTTCTTCTATTTCGTCATCGGCGAGCGAGGAAGAGGACGTGTCCTTTTTGGAGTCGAACCGAGAAATGCTGGAAGATGATGCTGATCGTAGTACGTCCTCTGATGGGAGCTGGAGAGTGGAGAAAGTGAAGAGACTGATCAACATGGTCACCCTGGTGTCTCTGCTCATTCTTTTGTACACAAGGGGAATTATTCTGTAGAGAAGCAGTGGAATTAAGGATGTG----TTGTTCTAGATGCTATTTCTCCACTTCTGTTGCTGAAAACAGGATCACAGTGTAGGTTTTGTATAGGGAACTAGTGAAGCACCATGAAATTTATGAAAGTAAACACATTCTTTTAC
>A122
ACCAGCTTCTGGCACAATATTTGGTGTGATGTTGAACCTTTGTCTTCTAAATATGCTAATCTGTATGATATTGCTTATGATAAAGATATCACAGTT-AAAAAAGCTTTTTCTTCTGAGTTTAGAGCTGTGAATTTCAGAAGAAGGATTTATGGTGCTTTGGAAGTTGAATATAACAATCTTATTACACAATGTAATAATTTTAATATTTCTGAGGAAGAAGATAAATATGTTTGGCTTCTGGGTGACAAAGGTTTTTCTGTTAACTCTTTTTACAAAAGAATCAAGTGCTCTCAGACTCCTTTGTCTCCTAGTTTCCTGTGGAAAACTAGACTTCCATATAAGATTAAAGC-TTTTTTGTGGCTTGTTATGCACAAAAAGATTTTAACTAAAGACAATTTGTTCAAGAAAGATTGGAAGGGTAATTTGGATTGTATCTTTTGTGGATTTTCAGAATCCATGGACCATTTGTTTTTCCACTGTCCGGTTGCTAGATTTACTTGGAGAATAATATACTCAGCTCTTGGATTAATTTCTACTCCTGAGAATGTGGATGATTTGTTTGGTACTTGGATTAACAGTTTTAATAAGACTGAAAAAAATCTGGTAATGTTCGGCTGTGGAGCTGTCATTTGGGCGATCTGGCGTTGTCGCAATAATTGTTGTTTTGGGACTGACC-----GAATTGATGATC-CGACTGATGTGATTTTCTCTTGTTGTTATTGGCTTGAAACTTGGGCTATTCGGCAAAAAAAGAAGGCAAGAAAACTGGTGGAGCTCGGAAGTCTCAAAATCAAAAAGATGGCGTGTGAGATCTACAGCAAGGCTCGTAATTGGAGGTCAGTTGACAGACGAATCCGATGAAAGAAATCTGTTTTGTTATCTGGCTATTTTGGTTCAACAACTCTGCGGTCGTTCTACTTCCTCTTCCCGGTAGCGCTAAGCTACAGGAAAAACTCTGGGATAGAAGGTTGCTCGATGATCTGTTTTGATCTGTGTGAACTTTGATTTTGGCCAGCTTTGTGATTCTATATGTGTGCTATTAGTAGTCTGGTGCGGTCAGAGTATGGTCCTTAGTTGCTGATAGTTCTGTGCTTTGTCAGCTTTTCATTTCTGGATGCTTATGTGGTATTGTAAGAACTTATGTCTCTTTCTATTTCGTAATGAAATA-GGGGTTATCCCCTCTGTCAAAAAAGTAATATTAGTGGTCAAAATAGTTTTTGGATTAGGGCTCGCTCGGACAAGAAAACACCATTTTGTAACGATAGCATCAGATCCTGCAAAGC--------------------------------------------------------------ACGTGTATACTCAAGTCAAGTGGCAGCAAGCCAATTATTTTTTCTTCACCAAACAGATGAAATATCAGGAAATTAATTATATGCCAAGTGGCCCAAGTCCCGAATGGCAGGCGCTTCTTCTACCTGCAGACGAGTAGTACTCGCAGAACCCAAGATTGACCATGGCCAGCGCTGCTGGGTCAACTCTGACACACGGATTCACCGTCCCCCTCTCGTGTCTCA---TCAACGCAGGCCCTCTACAAAAGGCCAAGAAAAAGGAACCTGCCGTGCCCGTCGCGCTCGCGATATGGCTGTGGCCGGCAGCGACGATGCTCCAAGTCCAGCCACCAGAGGCCATGGCGGCACCGTGCGCCTCCTCGGCTACGGACCCCGGACGCCCACGCCGCAACTCACCGAGCGCCTCCTCGACGACAAGCCGCAGCAGCGACCGCACTGCTGCGTCGAGGAGGAGCTCCCCTCCTTCTGGCGCTGGAAGCCGAGCGACC---------------GCGGCCACGTGGAGTGGGCCTCCGTCCGCCAGACATGCAAGGAGTGGATAAAGAACCCCATGAACGTGGCGCTGCTCCTGTGGCTGCTCTGCGTCGGCGTCTCCGGCGGCATGCTCGTGCTCCTCCTCCTCGGCCTGCTCGACGGCGCGTTCCCGGCGACGGCCGACAGGAACCGCTGGATCGAGATCAACAACCAGGTCCTCAACGCGCTCTTCACGCTCATGAGCCTGTACCAGCACCCTGCCCTCTGCCACCACCTCTTCCTGCTCTGCCGCTGGCGCCCGCCCGACGCCGCCGAGCTCCGCGCCGCCTACTGCAAGGAGGGCGCCGCCGCCGCGCCGCGCCACGGGGACCGCGCGCACGTGGCCGTCGTCGTCGCGCTGCTGCACCTCACCGTGCTGTGCCAGTACGTGCTGTGCGGCCTCTACTGGGGCTACACCAGGACCACGCGCCCGGAGCTCGCCGAGGATGGCTTCTTCGCGCTGGGCATCCTCGCGCCGGTCGCCGCCGCGGTGTACACCGTGTGCAGCCCGTTGGGTAAAGGCTACCGGTGCCACGACCTCGCCTCCTGCTCCGTTCCAGCGGCGTCAAAGGCGCAGCCCGCGCCCACTGGGCACGTCGTGGTGGAGCCGGACTGGGCCGGCGGCATGCTCGACT------------GCGACGCGGCGGCCGGGTGCCTCTCCCTGTCGTGCACGTTCTGCGTCTTCGGGTGGAACATGGAGAGGCTGGGCCTGGGCAACGCGTACGTGCACGCCGTCACGTTCGCGCTCCTGTGCTTCGCGCCGCTCTGGGTGCTGGGCGTCTCGGCGCTGCACATCCACAGCCACGTCGTCGGCGACGCCGTGGGCGGCGCCGGCGTGCTGCTCTGCGCGTGCGGCCTGCTGTACGGCGGCTACTGGCGGATACAGATGCGGAGGAGGTTCGGGCTCCCAGGGACCACGGCGTGCTGCGGCTCCAAGTCGCTGACGGACTACGCGCGGTGGCTCTTCTGCTGGCCCTGCGCGCTGGCGCAGGAGGTCCGCACGGCGAGCATGTACCACGTCGACGGCGAGGTCTTCTACTCGAAGACCGTTGACGACGACGATCTCCACGCCGACAGCGGGCAGCGGTGGCTCGCGGCGTCCAAGCATCGTGACGTTTTTAGTGCAGCGGACACGGTTGCAGTGTCACAGCAGTCGCCGGCAAGTGGTCATCGTCTGGTTGTCATTCATGACGAAACGACCATCATGGCTCCACCTGTTCAGGTCGTGGTTGTGCAGGTGGAGGACAAGTGCAGTGTTGTTCGTCACGGGGAGACGAGCGGTTCTTCTTCTTCTTCTATTTCGTCATCGGCGAGCGAGGAAGAGGACGTGTCCTTTTTGGAGTCGAACCGAGAAATGCTGGAAGATGATGCTGATCGTAGTACGTCCTCTGATGGGAGCTGGAGAGTGGAGAAAGTGAAGAGACTGATCAACATGGTCACCCTGGTGTCTCTGCTCATTCTTTTGTACACAAGGGGAATTATTCTGTAGAGAAGCAGTGGAATTAAGGATGTG----TTGTTCTAGATGCTATTTCTCCACTTCTGTTGCTGAAAACAGGATCACAGTGTAGGTTTTGTATAGGGAACTAGTGAAGCACCATGAAATTTATGAAAGTAAACACATTCTTTTAC
>A123
-CCAGCTTCTGGCACAATATTTGGTGTGATGTAGAGCCTTTGTCTTCTAAATATGCTAATCTGTATGATATTGCTTATGATAAAGATATCACAGTT-AAAAAAGCTTTTTCTTCTGAGTTTAGAGCTGTGAATTTCAGAAGAAGGATTTATGGTGCTTTGGAAGTTGAGTATAACAATCTTATTACACAATGTAATAATATTAATATTTCTGAGGAAGAAGATAAATCTGTTTGGCTTCTGGGTGGCAAAGGTTTTTCTGTTAACTCTTTTTACAAAAGAATCAAGTGCTCTCAGACTCCTTTGTCTCCTAGTTTCCTGTGGAAAACTAGACTTCCATATAAGATTAAAGC-TTTTTTGTGGCTTGTTATGCACAAAAAGATTTTAACTAAAGACAATTTGTTCAAGAAAAATTGGAAGGGTAATCTGGATTGTATCTTTTGTGGATTTTCAGAATCCATAGACCATTTGTTTTTCCAATGTCCGGTTGCTAGATTTACTTGGAGAATAGTATACTCAGCTCTTGGATTAGTTTCTACTCCTGAGAATGTGGATGATTTGTTTGGTACTTGGATTAACAGTTTTAATAAGACTGAAAAAAATCTGGTAATGTTCGGCTGTGGAGCTGTCATTTGGGCGATCTGGCGTTGTCGCAATAATTGTTGCTTTGGGACTGACC-----GCATTGATGATC-CGACTAATGTGATTTTCTCTTGTTGTTATTGGCTTGAAACTTGGGCTATTCGTCAAAAAAAGAAGGCAAGAAAACTGGTGGAGCTCGGAAGTCTCAAAATCAAAAAGATGGCGTGTGAGATCTACAGCAAGGCTCGTAATTGGAGGTCAGTTGACAGACGAATCCGATGAAAGAAATCTGTTTTGTTATCTGGCTATTTTGGTTCAACAACTCTGCGGTCGTTCTACTTCCTCTTCCCGGTAGCGCTAAGCTACAGGAAAAACTCTGGGATAGAAGGTTGCTCGATGATCTGTTTTGATCTGTGTGAACTTTGATTTTGGCCAGCTTTGTGATTCTATATGTGTGCTATTAGTAGTCTGGTGCGGTCAGAGTATGGTCCTTAGTTGCTGATAGTTCTGTGCTTTGTCAGCTTTTCATTTCTGGATGCTTATGTGGTATTGTAAGAACATATGTCTCTTTCTATTTCGTAATGAAATAGGGGGTTATTCCCTCTGTCAAAAAAGTAATATTAATGGTCAAAATAGTTTTTGGATTAGGGCTCGCTCGGACAAGAAAACACCATTTTGTAACGATAGCATCAGATCCTGCAAAGC--------------------------------------------------------------ACGTGTATACTCAAGTCAAGTGGCGGCAAGCCAATTATTTTTTCTTCATCAAACAGATGAAATATCAGGAAATTAATTATATG---------CCAAGTCCCGGATGGCAGGCGCTTCTTCTACCTGCAGACGAGTAGTACTCACAGAACCCAAGATTGACCATGGCCAGCGCTGCTGGGTCAACTCTGACACACGGATTCACCGT-CCCCTCTCGTGTCTCATCGTCAACGCAAGCCCTCTACAAAAGGCCAAGAAAAAGGAACCTGCCGTGCCCGTCGCGCTCGCGATATGGCTGTGGCCGGCAGCGACGATGCTCCAAGTCCAGCCACCGGAGGCCATGGCGGCACCATGCGCCTCCTCGGCTACGGACCCCGGACGCCCACGCCGCAACTCACCGAGCGCCTCCTCGACGACAAGCCGCAGCAGGGACCGCACT---------------------------------GCTGGAAGCCGAGCGACCGCGGCAGCCCCTCCGGCGGCCACGTGGACTGGGCCTCCGTCCGCCAGACATGCAAGGAGTGGATAAAGAACCCCATGAACGTGGCGCTGCTCCTGTGGCTGCTCTGCGTCGGTGTCTCCGGCGGCATGCTCGTGCTCCTCCTCCTCGGCCTGCTCGACGGCGCGTTCCCGGCGACGGCCGACAGGAACCGCTGGATCGAGATCAACAACCAGGTCCTCAACGCGCTCTTCACGCTCATGAGCCTGTACCAGCACCCTGCCCTCTGCCACCACCTCTTCCTGCTCTGCCGCTGGCGCCCGCCCGACGCCGCCGAGCTCCGCGCCGCCTACTGCAAGGAGGGCGCCGCCGCCGCGCCGCGCCACGGGGACCGCGCGCACGTGGCCGTCGTCGTCGCGCTGCTGCACCTCACCGTGCTGTGCCAGTACGTGCTGTGCGGCCTCTACTGGGGCTACACCAGGACCACGCGCCCGGAGCTCGCCGAGGATGGCTTCTTCGCGCTGGGCATCCTCGCGCCGGTCGCCGCCGCGGTGTACACCGTGTGCAGCCCGTTGGGTAAAGGCTACCGGTGCCACGACCTCGCCTCCTGCTCCGTTCCAGCGGCGTCAAAGGCGCAGCCCGCGCCCACTGGGCACGTCGTGGTGGAGCCGGACTGGGCCGGCGGCATGCTCGACT------------GCGACGCGGCGGCCGGGTGCCTCTCCCTGTCGTGCACGTTCTGCGTCTTCGGGTGGAACATGGAGAGGCTGGGCCTGGGCAACGCGTACGTGCACGCCGTCACGTTCGCGCTCCTGTGCTTCGCGCCGCTCTGGGTGCTGGGCGTCTCGGCGCTGCACATCCACAGCCACGTCGTCGGCGACGCCGTGGGCGGCGCCGGCGTGCTGCTCTGCGCGTGCGGCCTGCTGTACGGCGGCTACTGGCGGATACAGATGCGGAGGAGGTTCGGGCTCCCAGGGACCACGGCGTGCTGCGGCTCCAAGTCGCTGACGGACTACGCGCGGTGGCTCTTCTGCTGGCCCTGCGCGCTGGCGCAGGAGGTCCGCACGGCGAGCATGTACCACGTCGACGGCGAGGTCTTCTACTCGAAGACCGTTGACGACGACGATCTCCACGCCGACAGCGGGCAGCGGTGGCTCGCGGCGTCCAAGCATCGTGACGTTTTTAGTGCAGCGGACACGGTTGCAGTGTCACAGCAGTCGCCGGCAAGTGGTCATCGTCTGGTTGTCATTCATGACGAAACGACCATCATGGCTCCACCTGTTCAGGTCGTGGTTGTGCAGGTGGAGGACAAGTGCAGTGTTGTTCGTCACGGGGAGACGAGCGGTTCTTCTTCTTCTTCTATTTCGTCATCGGCGAGCGAGGAAGAGGACGTGTCCTTTTTGGAGTCGAACCGAGAAATGCTGGAAGATGATGTTGATCGTAGTACGTCCTCTGATGGGAGTTGGAGAGTGGAGAAAGTGAAGAGACTGATCAACATGGTCACCCTGGTGTCTATGCTCATTCTTTTGTACACAAGGGGAATTATTCTGTAGAGAAGCAGTGGAATTAAGGATGTG----TTGTTCTAGATGCTATTTCTCCACTTTTGTTGCTGAAAACAGGATCACAGTGTAGGTTTTGTATAGGGAACTAGTGAAGCACCATGAAATTTATGAAAGTAAACACATTCTTTTAC
>A125
ACCAGCTTCTGGCACAATATTTGGTGTGATGTTGAACCTTTGTCTTCTAAATATGCTAATCTGTATGATATTGCTTATGATAAAGATATCACAGTT-AAAAAAGCTTTTTCTTCTGAGTTTAGAGCTGTGAATTTCAGAAGAAGGATTTATGGTGCTTTGGAAGTTGAATATAACAATCTTATTACACAATGTAATAATTTTAATATTTCTGAGGAAGAAGATAAATATGTTTGGCTTCTGGGTGACAAAGGTTTTTCTGTTAACTCTTTTTACAAAAGAATCAAGTGCTCTCAGACTCCTTTGTCTCCTAGTTTCCTGTGGAAAACTAGACTTCCATATAAGATTAAAGC-TTTTTTGTGGCTTGTTATGCACAAAAAGATTTTAACTAAAGACAATTTGTTCAAGAAAGATTGGAAGGGTAATTTGGATTGTATCTTTTGTGGATTTTCAGAATCCATGGACCATTTGTTTTTCCACTGTCCGGTTGCTAGATTTACTTGGAGAATAATATACTCAGCTCTTGGATTAATTTCTACTCCTGAGAATGTGGATGATTTGTTTGGTACTTGGATTAACAGTTTTAATAAGACTGAAAAAAATCTGGTAATGTTCGGCTGTGGAGCTGTCATTTGGGCGATCTGGCGTTGTCGCAATAATTGTTGTTTTGGGACTGACC-----GAATTGATGATC-CGACTGATGTGATTTTCTCTTGTTGTTATTGGCTTGAAACTTGGGCTATTCGGCAAAAAAAGAAGGCAAGAAAACTGGTGGAGCTCGGAAGTCTCAAAATCAAAAAGATGGCGTGTGAGATCTACAGCAAGGCTCGTAATTGGAGGTCAGTTGACAGACGAATCCGATGAAAGAAATCTGTTTTGTTATCTGGCTATTTTGGTTCAACAACTCTGCGGTCGTTCTACTTCCTCTTCCCGGTAGCGCTAAGCTACAGGAAAAACTCTGGGATAGAAGGTTGCTCGATGATCTGTTTTGATCTGTGTGAACTTTGATTTTGGCCAGCTTTGTGATTCTATATGTGTGCTATTAGTAGTCTGGTGCGGTCAGAGTATGGTCCTTAGTTGCTGATAGTTCTGTGCTTTGTCAGCTTTTCATTTCTGGATGCTTATGTGGTATTGTAAGAACATATGTCTCTTTCTATTTCGTAATGAAATAGGGGGTTATTCCCTCTGTCAAAAAAGTAATATTAGTGGTCAAAATAGTTTTTGGATTAGGGCTCGCTCGGACAAGAAAACACCATTTTGTAACGATAGCATCAGATCCTGCAAAGC--------------------------------------------------------------ACGTGTATACTCAAGTCAAGTGGCAGCAAGCCAATTATTTTTTCTTCACCAAACAGATGAAATATCAGGAAATTAATTATATGCCAAGTGGCCCAAGTCCCGAATGGCAGGCGCTTCTTCTACCTGCAGACGAGTAGTACTCGCAGAACCCAAGATTGACCATGGCCAGCGCTGCTGGGTCAACTCTGACACACGGATTCACCGTCCCCCTCTCGTGTCTCA---TCAACGCAGGCCCTCTACAAAAGGCCAAGAAAAAGGAACCTGCCGTGCCCGTCGCGCTCGCGATATGGCTGTGGCCGGCAGCGACGATGCTCCAAGTCCAGCCACCAGAGGCCATGGCGGCACCGTGCGCCTCCTCGGCTACGGACCCCGGACGCCCACGCCGCAACTCACCGAGCGCCTCCTCGACGACAAGCCGCAGCAGCGACCGCACTGCTGCGTCGAGGAGGAGCTCCCCTCCTTCTGGCGCTGGAAGCCGAGCGACC---------------GCGGCCACGTGGAGTGGGCCTCCGTCCGCCAGACATGCAAGGAGTGGATAAAGAACCCCATGAACGTGGCGCTGCTCCTGTGGCTGCTCTGCGTCGGCGTCTCCGGCGGCATGCTCGTGCTCCTCCTCCTCGGCCTGCTCGACGGCGCGTTCCCGGCGACGGCCGACAGGAACCGCTGGATCGAGATCAACAACCAGGTCCTCAACGCGCTCTTCACGCTCATGAGCCTGTACCAGCACCCTGCCCTCTGCCACCACCTCTTCCTGCTCTGCCGCTGGCGCCCGCCCGACGCCGCCGAGCTCCGCGCCGCCTACTGCAAGGAGGGCGCCGCCGCCGCGCCGCGCCACGGGGACCGCGCGCACGTGGCCGTCGTCGTCGCGCTGCTGCACCTCACCGTGCTGTGCCAGTACGTGCTGTGCGGCCTCTACTGGGGCTACACCAGGACCACGCGCCCGGAGCTCGCCGAGGATGGCTTCTTCGCGCTGGGCATCCTCGCGCCGGTCGCCGCCGCGGTGTACACCGTGTGCAGCCCGTTGGGTAAAGGCTACCGGTGCCACGACCTCGCCTCCTGCTCCGTTCCAGCGGCGTCAAAGGCGCAGCCCGCGCCCACTGGGCACGTCGTGGTGGAGCCGGACTGGGCCGGCGGCATGCTCGACT------------GCGACGCGGCGGCCGGGTGCCTCTCCCTGTCGTGCACGTTCTGCGTCTTCGGGTGGAACATGGAGAGGCTGGGCCTGGGCAACGCGTACGTGCACGCCGTCACGTTCGCGCTCCTGTGCTTCGCGCCGCTCTGGGTGCTGGGCGTCTCGGCGCTGCACATCCACAGCCACGTCGTCGGCGACGCCGTGGGCGGCGCCGGCGTGCTGCTCTGCGCGTGCGGCCTGCTGTACGGCGGCTACTGGCGGATACAGATGCGGAGGAGGTTCGGGCTCCCAGGGACCACGGCGTGCTGCGGCTCCAAGTCGCTGACGGACTACGCGCGGTGGCTCTTCTGCTGGCCCTGCGCGCTGGCGCAGGAGGTCCGCACGGCGAGCATGTACCACGTCGACGGCGAGGTCTTCTACTCGAAGACCGTTGACGACGACGATCTCCACGCCGACAGCGGGCAGCGGTGGCTCGCGGCGTCCAAGCATCGTGACGTTTTTAGTGCAGCGGACACGGTTGCAGTGTCACAGCAGTCGCCGGCAAGTGGTCATCGTCTGGTTGTCATTCATGACGAAACGACCATCATGGCTCCACCTGTTCAGGTCGTGGTTGTGCAGGTGGAGGACAAGTGCAGTGTTGTTCGTCACGGGGAGACGAGCGGTTCTTCTTCTTCTTCTATTTCGTCATCGGCGAGCGAGGAAGAGGACGTGTCCTTTTTGGAGTCGAACCGAGAAATGCTGGAAGATGATGCTGATCGTAGTACGTCCTCTGATGGGAGCTGGAGAGTGGAGAAAGTGAAGAGACTGATCAACATGGTCACCCTGGTGTCTCTGCTCATTCTTTTGTACACAAGGGGAATTATTCTGTAGAGAAGCAGTGGAATTAAGGATGTG----TTGTTCTAGATGCTATTTCTCCACTTCTGTTGCTGAAAACAGGATCACAGTGTAGGTTTTGTATAGGGAACTAGTGAAGCACCATGAAATTTATGAAAGTAAACACATTCTTTTAC
>A126
ACCAGCTTCTGGCACAATATTTGGTGTGATGTTGAACCTTTGTCTTCTAAATATGCTAATCTGTATGATATTGCTTATGATAAAGATATCACAGTT-AAAAAAGCTTTTTCTTCTGAGTTTAGAGCTGTGAATTTCAGAAGAAGGATTTATGGTGCTTTGGAAGTTGAATATAACAATCTTATTACACAATGTAATAATTTTAATATTTCTGAGGAAGAAGATAAATATGTTTGGCTTCTGGGTGACAAAGGTTTTTCTGTTAACTCTTTTTACAAAAGAATCAAGTGCTCTCAGACTCCTTTGTCTCCTAGTTTCCTGTGGAAAACTAGACTTCCATATAAGATTAAAGC-TTTTTTGTGGCTTGTTATGCACAAAAAGATTTTAACTAAAGACAATTTGTTCAAGAAAGATTGGAAGGGTAATTTGGATTGTATCTTTTGTGGATTTTCAGAATCCATGGACCATTTGTTTTTCCACTGTCCGGTTGCTAGATTTACTTGGAGAATAATATACTCAGCTCTTGGATTAATTTCTACTCCTGAGAATGTGGATGATTTGTTTGGTACTTGGATTAACAGTTTTAATAAGACTGAAAAAAATCTGGTAATGTTCGGCTGTGGAGCTGTCATTTGGGCGATCTGGCGTTGTCGCAATAATTGTTGTTTTGGGACTGACC-----GAATTGATGATC-CGACTGATGTGATTTTCTCTTGTTGTTATTGGCTTGAAACTTGGGCTATTCGGCAAAAAAAGAAGGCAAGAAAACTGGTGGAGCTCGGAAGTCTCAAAATCAAAAAGATGGCGTGTGAGATCTACAACAAGGCTCGTGGTTGGAGGCCAGTTGACAGACGAATCCGATGAAAGAATTCTGTTTTGGTATCTGGCTATTTTGGTTCATCAAATTTGCGGCCGTTCTACTTCCTCTTCCCGGTAGCGCTAAGCTACAGGAAAAACTCTGGGATAGAAGGTTGCTCGATGATCTGTTTTGATCTGTGTGAACTTTGATTTTGGCCAGCTTTGTGATTCTATATGTGTGCTATTAGTAGTCTGGTGCGGTCAGAGTATGGTCCTTAGTTGCTGATAGTTCTGTGCTTTATCAGCTTTTCATTTCTGGATGCTTATGTGGTATTGTAAGAACATATGTCTCTTTCTATTTCGTAATGAAATAGGGGGTTATTCCCTCTGTCAAAAAAGTAATATTAGTGGTCAAAATAGTTTTTGGATTAGGGCTCGCTCGGACAAGAAAACACCATTTTGTAACGATAGCATCAGATCCTGCAAAGA--------------------------------------------------------------ACGTGTATACTCAAGTCAAGTGGCAGCAAGCCAATTATTTTTTCTTCACCAAACAGATGAAATATCAGGAAATTAATTATATG---------CCAAGTCCCGAATGGCAGGCGCTTCTTCTACCTGCAGACGAGTAGTACTCGCAGAACCCAAGATTGACCATGGCCAGCGCTGCTGGGTCAACTCTGACACACGGATTCACCGTCCCCCTCTCGTGTCTCA---TCAACGCAGGCCCTCTACAAAAGGCCAAGAAAAAGGAACCTGCCGTGCCCGTCGCGCTCGCGATATGGCTGTGGCCGGCAGCGACGATACTCCAAGTCCAGCCACCAGAGGCCATGGCGGCACCGTGCGCCTCCTCGGCTACGGACCCCGGACGCCCACGCCGCAACTCACCGAGCGCCTCCTCGACGACAAGCCGCAGCAGCGACCGCACTGCTGCGTCGAGGAGGAGCTCCCCTCCTTCTGGCGCTGGAAGCCGAGCGACC---------------GCGGCCACGTGGAGTGGGCCTCCGTCCGCCAGACATGCAAGGAGTGGATAAAGAACCCCATGAACGTGGCGCTGCTCCTGTGGCTGCTCTGCGTCGGCGTCTCCGGCGGCATGCTCGTGCTCCTCCTCCTCGGCCTGCTCGACGGCGCGTTCCCGGCGACGGCCGACAGGAACCGCTGGATCGAGATCAACAACCAGGTCCTCAACGCGCTCTTCACGCTCATGAGCCTGTACCAGCACCCTGCCCTCTGCCACCACCTCTTCCTGCTCTGCCGCTGGCGCCCGGCCGACGCCGCCGAGCTCCGCGCCGCCTACTGCAAGGAGGGCGCCGCCGCCGCGCCGCGCCACGGGGACCGCGCGCACGTGGCCGTCGTCGTCGCGCTGCTGCACCTCACCGTGCTGTGCCAGTACGTGCTGTGCGGCCTCTACTGGGGCTACACCAGGACCACGCGCCCGGAGCTCGCCGAGGACGGCTTCTTCGCGCTGGGCATCCTCGCGCCGGTCGCCGCCGCGGTGTACACCGTGTGCAGCCCGTTGGGTAAAGGCGACCGGTGCCACGACCTCGCCTCCTGCTCCGTTCCAGCGGCGTCAAAGGCGCAGCCCGCGCCCACTGGGCACGTCGTGGTGGAGCCGGACTGGGCCGGCGGCATGCTCGACT------------GCGACGCGGCGGCCGGGTGCCTCTCCCTGTCGTGCACGTTCTGCGTCTTCGGGTGGAACATGGAGAGGCTGGGCCTGGGCAACGCGTACGTGCACGCCGTCACGTTCGCGCTCCTGTGCTTCGCGCCGCTCTGGGTGCTGGGCGTCTCGGCGCTGCACATCCACAGCCACGTCGTCGGCGACGCCGTGGGCGGCGCCGGCGTGCTGCTCTGCGCGTGCGGCCTGCTGTACGGCGGCTACTGGCGGATACAGATGCGGAGGAGGTTCGGGCTCCCAGGGACCACGGCGTGCTGCGGCTCCAAGTCGCTGACGGACTACGCGCGGTGGCTCTTCTGCTGGCCCTGCGCGCTGGCGCAGGAGGTCCGCACGGCGAGCATGTACCACGTCGACGGCGAGGTCTTCTACTCGAAGACCGTTGACGACGACGATCGCCACGCCGGCAGCGGGCAGCGGTGGCTCGCGGCGTCCAAGCATCGTGACGTTTTTAGTGCAGCGGACACGGTTGCAGTGTCACAGCAGTCGGCGGCAAGTGGTCATCGTCTGGTTGTCATTCATGACGAAACGAC---CATGGCTCCACCTGTTCAGGTCGTGGTTGTGCCGGTGGAAGACAAGTGCAGTGTTGTTCGTCACGGGGAGACGAGCTG---TTCTTCTTCTTCTATTTCGTCATCGGCGAGCGAGGAAGAGGACGTGTCCTTTTTGGAGTCGAACCGAGAAATGCTGGAAGATGATGCTGATCGTAGTACGTCGTCTGATGGGAGCTGGAGAGTGGAGAAAGTGAAGAGACTGATCAATATGGTCACCCTGGTGTCTCTGCTCATTCTTTTATACACAAGGGGAATTATTCTGTAGAGAAGCAGTGGAATTAAGGTTGTGTCCCTTGTTCTAGATGCTATTTCTCCACTTCTGTTGCTGAAAACAGGATCACAGTGTAGGTTTTGTATAGGGAACTAGTGAAGCACCATGCAATTTTTGAAAGTAAACTCATTCTTTTAC
>A128
ACCAGCTTCTGGCACAATATTTGGTGTGATGTTGAACCTTTGTCTTCTAAATATGCTAATCTGTATGATATTGCTTATGATAAAGATATCACAGTT-AAAAAAGCTTTTTCTTCTGAGTTTAGAGCTGTGAATTTCAGAAGAAGGATTTATGGTGCTTTGGAAGTTGAATATAACAATCTTATTACACAATGTAATAATTTTAATATTTCTGAGGAAGAAGATAAATATGTTTGGCTTCTGGGTGACAAAGGTTTTTCTGTTAACTCTTTTTACAAAAGAATCAAGTGCTCTCAGACTCCTTTGTCTCCTAGTTTCCTGTGGAAAACTAGACTTCCATATAAGATTAAAGC-TTTTTTGTGGCTTGTTATGCACAAAAAGATTTTAACTAAAGACAATTTGTTCAAGAAAGATTGGAAGGGTAATTTGGATTGTATCTTTTGTGGATTTTCAGAATCCATGGACCATTTGTTTTTCCACTGTCCGGTTGCTAGATTTACTTGGAGAATAATATACTCAGCTCTTGGATTAATTTCTACTCCTGAGAATGTGGATGATTTGTTTGGTACTTGGATTAACAGTTTTAATAAGACTGAAAAAAATCTGGTAATGTTCGGCTGTGGAGCTGTCATTTGGGCGATCTGGCGTTGTCGCAATAATTGTTGTTTTGGGACTGACC-----GAATTGATGATC-CGACTGATGTGATTTTCTCTTGTTGTTATTGGCTTGAAACTTGGGCTATTCGGCAAAAAAAGAAGGCAAGAAAACTGGTGGAGCTCGGAAGTCTCAAAATCAAAAAGATGGCGTGTGAGATCTACAGCAAGGCTCGTAATTGGAGGTCAGTTGACAGACGAATCCGATGAAAGAATTCTGTTTTGGTATCTGGCTATTTTGGTTCATCAAATCTGCGGCCGTTCTACTTCCTCTTCCCGGTAGCGTTAAGCTACAGGAAAAACTCTGGGATAGAAGGTTGCTCGATGATCTGTTTTGATCTGTGTGAACTTTGATTTTGGCCAGCTTTGTGATTCTATATGTGTGCTATTAGTAGTCTGGTGCGGTCAGAGTATGGTCCTTAGTTGCTGATAGTTCTGTGCTTTGTCAGCTTTTCATTTCTGGATGCTTATGTGGTATTGTAAGAACATATGTCTCTTTCTATTTCGTAATGAAATAGGGGGTTATTCCCTCTGTCAAAAAAGTAATATTAGTGGTCAAAATAGTTTTTGGATTAGGGCTCGCTCGGACAAGAAAACACCATTTTGTAACGATAGCATCAGATCCTGCAAAGC--------------------------------------------------------------ACGTGTATACTCAAGTCAAGTGGCAGCAAGCCAATTATTTTTTCTTCACCAAACAGATGAAATATCAGGAAATTAATTATATGCCAAGTGGCCCAAGTCCCGAATGGCAGGCGCTTCTTCTACCTGCAGACGAGTAGTACTCGCAGAACCCAAGATTGACCATGGCCAGCGCTGCTGGGTCAACTCTGACACACGGATTCACCGTCCCCCTCTCGTGTCTCA---TCAACGCAGGCCCTCTACAAAAGGCCAAGAAAAAGGAACCTGCCGTGCCCGTCGCGCTCGCGATATGGCTGTGGCCGGCAGCGACGATGCTCCAAGTCCAGCCACCAGAGGCCATGGCGGCACCGTGCGCCTCCTCGGCTACGGACCCCGGACGCCCACGCCGCAACTCACCGAGCGCCTCCTCGACGACAAGCCGCAGCAGCGACCGCACTGCTGCGTCGAGGAGGAGCTCCCCTCCTTCTGGCGCTGGAAGCCGAGCGACC---------------GCGGCCACGTGGAGTGGGCCTCCGTCCGCCAGACATGCAAGGAGTGGATAAAGAACCCCATGAACGTGGCGCTGCTCCTGTGGCTGCTCTGCGTCGGCGTCTCCGGCGGCATGCTCGTGCTCCTCCTCCTCGGCCTGCTCGACGGCGCGTTCCCGGCGACGGCCGACAGGAACCGCTGGATCGAGATCAACAACCAGGTCCTCAACGCGCTCTTCACGCTCATGAGCCTGTACCAGCACCCTGCCCTCTGCCACCACCTCTTCCTGCTCTGCCGCTGGCGCCCGCCCGACGCCGCCGAGCTCCGCGCCGCCTACTGCAAGGAGGGCGCCGCCGCCGCGCCGCGCCACGGGGACCGCGCGCACGTGGCCGTCGTCGTCGCGCTGCTGCACCTCACCGTGCTGTGCCAGTACGTGCTGTGCGGCCTCTACTGGGGCTACACCAGGACCACGCGCCCGGAGCTCGCCGAGGATGGCTTCTTCGCGCTGGGCATCCTCGCGCCGGTCGCCGCCGCGGTGTACACCGTGTGCAGCCCGTTGGGTAAAGGCTACCGGTGCCACGACCTCGCCTCCTGCTCCGTTCCAGCGGCGTCAAAGGCGCAGCCCGCGCCCACTGGGCACGTCGTGGTGGAGCCGGACTGGGCCGGCGGCATGCTCGACT------------GCGACGCGGCGGCCGGGTGCCTCTCCCTGTCGTGCACGTTCTGCGTCTTCGGGTGGAACATGGAGAGGCTGGGCCTGGGCAACGCGTACGTGCACGCCGTCACGTTCGCGCTCCTGTGCTTCGCGCCGCTCTGGGTGCTGGGCGTCTCGGCGCTGCACATCCACAGCCACGTCGTCGGCGACGCCGTGGGCGGCGCCGGCGTGCTGCTCTGCGCGTGCGGCCTGCTGTACGGCGGCTACTGGCGGATACAGATGCGGAGGAGGTTCGGGCTCCCAGGGACCACGGCGTGCTGCGGCTCCAAGTCGCTGACGGACTACGCGCGGTGGCTCTTCTGCTGGCCCTGCGCGCTGGCGCAGGAGGTCCGCACGGCGAGCATGTACCACGTCGACGGCGAGGTCTTCTACTCGAAGACCGTTGACGACGACGATCTCCACGCCGACAGCGGGCAGCGGTGGCTCGCGGCGTCCAAGCATCGTGACGTTTTTAGTGCAGCGGACACGGTTGCAGTGTCACAGCAGTCGCCGGCAAGTGGTCATCGTCTGGTTGTCATTCATGACGAAACGACCATCATGGCTCCACCTGTTCAGGTCGTGGTTGTGCAGGTGGAGGACAAGTGCAGTGTTGTTCGTCACGGGGAGACGAGCGGTTCTTCTTCTTCTTCTATTTCGTCATCGGCGAGCGAGGAAGAGGACGTGTCCTTTTTGGAGTCGAACCGAGAAATGCTGGAAGATGATGCTGATCGTAGTACGTCCTCTGATGGGAGCTGGAGAGTGGAGAAAGTGAAGAGACTGATCAACATGGTCACCCTGGTGTCTCTGCTCATTCTTTTGTACACAAGGGGAATTATTCTGTAGAGAAGCAGTGGAATTAAGGATGTG----TTGTTCTAGATGCTATTTCTCCACTTCTGTTGCTGAAAACAGGATCACAGTGTAGGTTTTGTATAGGGAACTAGTGAAGCACCATGAAATTTATGAAAGTAAACACATTCTTTTAC
>A129
ACCAGCTTCTGGCACAATATTTGGTGTGATGTAGAGCCTTTGTCTTCTAAATATGCTAATATGTATGATATTGCTTATGATAAAGATATCACGG-T-AAAAAAGCTTTTTCTTCTGAGTTTAGAGCTGTGAATTTCAGAAGAAGGATTTATGGTGCTTTGGAAGTTGAATATAACAATCTTATTACACAATGTAATAATTTTAATATTTCTGAGGAAGAAGATAAATATGTTTGGCTTCTGGGTGACAAAGGTTTTTCTGTTAACTCTTTTTACAAAAGAATCAAGTGCTCTCAGACTCCTTTGTCTCCTAGTTTCCTGTGGAAAACTAGACTTCCATATAAGATTAAAGC-TTTTTTGTGGCTTGTTATGCACAAAAAGATTTTAACTAAAGACAATTTGTTCAAGAAAGATTGGAAGGGTAATTTGGATTGTATCTTTTGTGGATTTTCAGAATCCATGGACCATTTGTTTTTCCACTGTCCGGTTGCTAGATTTACTTGGAGAATAATATACTCAGCTCTTGGATTAATTTCTACTCCTGAGAATGTGGATGATTTGTTTGGTACTTGGATTAACAGTTTTAATAAGACTGAAAAAAATCTGGTAATGTTCGGCTGTGGAGCTGTCATTTGGGCGATCTGGCGTTGTCGCAATAATTGTTGCTTTGGGACTGACC-----GCATTGATGATC-CGACTAATGTGATTTTCTCTTGTTGTTATTGGCTTGAAACTTGGGCTATTCGTCAAAAAAAGAAGGCAAGAAAACTGGTGGAGCTCGGAAGTCTCAAAATCAAAAAGATGGCGTGTGAGATCTACAGCAAGGCTCGTAATTGGAGGTCAGTTGACAGACGAATCCGATGAAAGAAATCTGTTTTGTTATCTGGCTATTTTGGTTCAACAACTCTGCGGTCGTTCTACTTCCTCTTCCCGGTAGCGCTAAGCTACAGGAAAAACTCTGGGATAGAAGGTTGCTCGATGATCTGTTTTGATCTGTGTGAACTTTGATTTTGGCCAGCTTTGTGATTCTATATGTGTGCTATTAGTAGTCTGGTGCGGTCAGAGTATGGTCCTTAGTTGCTGATAGTTCTGTGCTTTATCAGCTTTTCATTTCTGGATGCTTATGTGGTATTGTAAGAACATATGTCTCTTTCTATTTCGTAATGAAATAGGGGGTTATTCCCTCTGTCAAAAAAGTAATATTAGTGGTCAAAATAGTTTTTGGATTAGGGCTCGCTCGGACAAGAAAACACCATTTTGTAACGATAGCATCAGATCCTGCAAAGA--------------------------------------------------------------ACGTGTATACTCAAGTCAAGTGGCAGCAAGCCAATTATTTTTTCTTCACCAAACAGATGAAATATCAGGAAATTAATTATATG---------CCAAGTCCCGAATGGCAGGCGCTTCTTCTACCTGCAGACGAGTAGTACTCGCAGAACCCAAGATTGACCATGGCCAGCGCTGCTGGGTCAACTCTGACACACGGATTCACCGTCCCCCTCTCGTGTCTCA---TCAACGCAGGCCCTCTACAAAAGGCCAAGAAAAAGGAACCTGCCGTGCCCGTCGCGCTCGCGATATGGCTGTGGCCGGCAGCGACGATGCTCCAAGTCCAGCCACCAGAGGCCATGGCGGCACCGTGCGCCTCCTCGGCTACGGACCCCGGACGCCCACGCCGCAACTCACCGAGCGCCTCCTCGACGACAAGCCGCAGCAGCGACCGCACTGCTGCGTCGAGGAGGAGCTCCCCTCCTTCTGGCGCTGGAAGCCGAGCGACC---------------GCGGCCACGTGGACTGGGCCTCCGTCCGCCGGACGTGCAAGGAGTGGATCAAGAACCCCATGAACGTGGCGCTGCTCCTGTGGCTGCTCTGCGTCGGCGTCTCCGGCGGCATGCTCGTGCTCCTCCTCCTCGGCCTGCTCGACAGCGCGTTCCAGGGGACGGCCGACAGGAACCGCTGGATCGAGATCAACAACCAGGTCCTCAACGCGCTCTTCACGCTCATGAGCCTGTACCAGCACCCTGCCCTCTGCCACCACCTCTTCCTGCTCTGCCGCTGGCGCCCGGCCGACGCCGCCGAGCTCCGCGCCGCCTACTGCAAGGAGGGCGCCGCCGCCGCGCCGCGCCACGGGGACCGCGCGCACGTGGCCGTCGTCGTCGCGCTGCTGCACCTCACCGTGCTGTGCCAGTACGTGCTGTGCGGCCTCTACTGGGGCTACACCAGGACCACGCGCCCGGAGCTCGCCGAGGACGGCTTCTTCGCGCTGGGCATCCTAGCGCCGGTCGCCGCCGCGGTGTACACCGTGTGCAGCCCGTTGGGTAAAGGCGACCGGTGCCACGACCTCGCCTCCTGCTCCGTTCCAGCCTCGACAAAGGCGCAGCCCACGCCCACTGGGCACGTCGTGCTGGAGCCGGACTGGGCCGGCGGCATGCTCGACT---GCGGCGGCGGCGACGCGGCGGCCGGGTGCCTCTCCCTGTCGTGCACGTTCTGCGTCTTCGGGTGGAACATGGAGAGGCTGGGCCTGGGCAACGCGTACGTGCACGCCGTCACGTTCGCGCTCCTGTGCTTCGCGCCGCTCTGGGTGCTGGGCGTCTCGGCGCTGCACATCCACAGCCACGTCGTCGGCGACGCCGTGGGCGGCGCCGGCGTGCTACTCTGCGCGTGCGGCCTGCTGTACGGCGGCTACTGGCGGATACAGATGCGGAGGAGGTTCGGGCTCCCAGGGACCACGGCGTGCTGCGGCTCCAAGTCGCTGACGGACTACGCGCGGTGGCTCTTCTGCTGGCCCTGCGCGCTGGCGCAGGAGGTCCGCACGGCGAGCATGTACCACGTCGACGGCGAGGTCTTCTACTCGAAGACCGTTGACCACGACGATCTCCACGCCGACAGCGGGAAGCGGTGGCTCGCGGTGTCCAAGCATCGTGACGTTTTTAGTGCAGCGGACACGGTTGCAGTGTCACAGCAGTCGGCGGCAAGTGGTCATCGTCTGGTTGTCATTCATGACGAAACGACCATCATGGCTCCACCTGTTCAGGTCGTGGTTGTGCAGGTGGAAGACAAGTGCAGTGTTGTTCGTCACGGGGAGACGAGCGG---TTCTTCTTCTTCTATTTCGACATCGGCGAGCGAGGAAGAGGACGTGTCCTTTTTGGAGTCGAACCGAGAAATGCTGGAAGATGATGCTGATCGTAGTACGTCGTCTGATGGGAGCTGGAGAGTGGAGAAAGTGAAGAGACTGATCAATATGGTCACCCTGGTGTCTCTGCTCATTCTTTTGTACACAAGGGGAATTATTCTGTAGAGAAGCAGTGGAATTAAGGATGTG----TTGTTCTAGATGCTATTTCTCCACTTCTGTTGCTGAAAACAGGATCACAGTGTAGGTTTTGTATAGGGAACTAGTGAAGCACCATGCAATTTTTGAAAGTAAACTCATTCTTATAC
>A131
ACCAGCTTCTGGCACAATATTTGGTGTGATGTTGAACCTTTGTCTTCTAAATATGCTAATCTGTATGATATTGCTTATGATAAAGATATCACAGTT-AAAAAAGCTTTTTCTTCTGAGTTTAGAGCTGTGAATTTCAGAAGAAGGATTTATGGTGCTTTGGAAGTTGAATATAACAATCTTATTACACAATGTAATAATTTTAATATTTCTGAGGAAGAAGATAAATCTGTTTGGCTTCTGGGTGACAAAGGTTTTTCTGTTAACTCTTTTTACAAAAGAATCAAGTGCTCTCAGACTCCTTTGTCTCCTAGTTTCCTGTGGAAAACTAGACTTCCATATAAGATTAAAGC-TTTTTTGTGGCTTGTTATGCACAAAAAGATTTTAACTAAAGACAATTTGTTCAAGAAAGATTGGAAGGGTAATTTGGATTGTATCTTTTGTGGATTTTCAGAATCCATGGACCATTTGTTTTTCCACTGTCCGGTTGCTAGATTTACTTGGAGAATAATATACTCAGCTCTTGGATTAATTTCTACTCCTGAGAATGTGGATGATTTGTTTGGTACTTGGATTAACAGTTTTAATAAGACTGAAAAAAATCTGGTAATGTTCGGCTGTGGAGCTGTCATTTGGGCGATCTGGCGTTGTCGCAATAATTGTTGTTTTGGGACTGACC-----GAATTGATGATC-CGACTAATGTGATTTTCTCTTGTTGTTATTGGCTTGAAACTTGGGCTATTCGGCAAAAAAAGAAGGCAAGAAAACTGGTGGAGCTCGGAAGTCTCAAAATCAAAAAGATGGCGTGTGAGATCTACAGCAAGGCTCGTAATTGGAGGTCAGTTGACAGACGAATCCGATGAAAGAAATCTGTTTTGTTATCTGGCTATTTTGGTTCAACAACTCTGCGGTCGTTCTACTTCCTCTTCCCGGTAGCGCTAAGCTACAGGAAAAACTCTGGGATAGAAGGTTGCTCGATGATCTGTTTTGATCTGTGTGAACTTTGATTTTGGCCAGCTTTGTGATTCTATATGTGTGCTATTAGTAGTCTGGTGCGGTCAGAGTATGGTCCTTAGTTGCTGATAGTTCTGTGCTTTGTCAGCTTTTCATTTCTGGATGCTTATGTGGTATTGTAAGAACATATGTCTCTTTCTATTTCGTAATGAAATAGGGGGTTATTCCCTCTGTCAAAAAAGTAATATTAGTGGTCAAAATAGTTTTTGGATTAGGGCTCGCTCGGACAAGAAAACACCATTTTGTAACGATAGCATCAGATCCTGCAAAGC--------------------------------------------------------------ACGTGTATACTCAAGTCAAGTGGCAGCAAGCCAATTATTTTTTCTTCACCAAACAGATGAAATATCAGGAAATTAATTATATGCCAAGTGGCCCAAGTCCCGAATGGCAGGCGCTTCTTCTACCTGCAGACGAGTAGTACTCGCAGAACCCAAGATTGACCATGGCCAGCGCTGCTGGGTCAACTCTGACACACGGATTCACCGTCCCCCTCTCGTGTCTCA---TCAACGCAGGCCCTCTACAAAAGGCCAAGAAAAAGGAACCTGCCGTGCCCGTCGCGCTCGCGATATGGCTGTGGCCGGCAGCGACGATGCTCCAAGTCCAGCCACCAGAGGCCATGGCGGCACCGTGCGCCTCCTCGGCTACGGACCCCGGACGCCCACGCCGCAACTCACCGAGCGCCTCCTCGACGACAAGCCGCAGCAGCGACCGCACTGCTGCGTCGAGGAGGAGCTCCCCTCCTTCTGGCGCTGGAAGCCGAGCGACC---------------GCGGCCACGTGGAGTGGGCCTCCGTCCGCCAGACATGCAAGGAGTGGATAAAGAACCCCATGAACGTGGCGCTGCTCCTGTGGCTGCTCTGCGTCGGCGTCTCCGGCGGCATGCTCGTGCTCCTCCTCCTCGGCCTGCTCGACGGCGCGTTCCCGGCGACGGCCGACAGGAACCGCTGGATCGAGATCAACAACCAGGTCCTCAACGCGCTCTTCACGCTCATGAGCCTGTACCAGCACCCTGCCCTCTGCCACCACCTCTTCCTGCTCTGCCGCTGGCGCCCGCCCGACGCCGCCGAGCTCCGCGCCGCCTACTGCAAGGAGGGCGCCGCCGCCGCGCCGCGCCACGGGGACCGCGCGCACGTGGCCGTCGTCGTCGCGCTGCTGCACCTCACCGTGCTGTGCCAGTACGTGCTGTGCGGCCTCTACTGGGGCTACACCAGGACCACGCGCCCGGAGCTCGCCGAGGATGGCTTCTTCGCGCTGGGCATCCTCGCGCCGGTCGCCGCCGCGGTGTACACCGTGTGCAGCCCGTTGGGTAAAGGCTACCGGTGCCACGACCTCGCCTCCTGCTCCGTTCCAGCGGCGTCAAAGGCGCAGCCCGCGCCCACTGGGCACGTCGTGGTGGAGCCGGACTGGGCCGGCGGCATGCTCGACT------------GCGACGCGGCGGCCGGGTGCCTCTCCCTGTCGTGCACGTTCTGCGTCTTCGGGTGGAACATGGAGAGGCTGGGCCTGGGCAACGCGTACGTGCACGCCGTCACGTTCGCGCTCCTGTGCTTCGCGCCGCTCTGGGTGCTGGGCGTCTCGGCGCTGCACATCCACAGCCACGTCGTCGGCGACGCCGTGGGCGGCGCCGGCGTGCTGCTCTGCGCGTGCGGCCTGCTGTACGGCGGCTACTGGCGGATACAGATGCGGAGGAGGTTCGGGCTCCCAGGGACCACGGCGTGCTGCGGCTCCAAGTCGCTGACGGACTACGCGCGGTGGCTCTTCTGCTGGCCCTGCGCGCTGGCGCAGGAGGTCCGCACGGCGAGCATGTACCACGTCGACGGCGAGGTCTTCTACTCGAAGACCGTTGACGACGACGATCTCCACGCCGACAGCGGGCAGCGGTGGCTCGCGGCGTCCAAGCATCGTGACGTTTTTAGTGCAGCGGACACGGTTGCAGTGTCACAGCAGTCGCCGGCAAGTGGTCATCGTCTGGTTGTCATTCATGACGAAACGACCATCATGGCTCCACCTGTTCAGGTCGTGGTTGTGCAGGTGGAGGACAAGTGCAGTGTTGTTCGTCACGGGGAGACGAGCGGTTCTTCTTCTTCTTCTATTTCGTCATCGGCGAGCGAGGAAGAGGACGTGTCCTTTTTGGAGTCGAACCGAGAAATGCTGGAAGATGATGCTGATCGTAGTACGTCCTCTGATGGGAGCTGGAGAGTGGAGAAAGTGAAGAGACTGATCAACATGGTCACCCTGGTGTCTCTGCTCATTCTTTTGTACACAAGGGGAATTATTCTGTAGAGAAGCAGTGGAATTAAGGATGTG----TTGTTCTAGATGCTATTTCTCCACTTCTGTTGCTGAAAACAGGATCACAGTGTAGGTTTTGTATAGGGAACTAGTGAAGCACCATGAAATTTATGAAAGTAAACACATTCTTTTAC
>A133
-CCAGCTTCTGGCACAATATTTGGTGTGATGTAGAGCCTTTGTCTTCTAAATATGCTAATCTGTATGATATTGCTTATGATAAAGATATCACGG-T-AAAAAAGCTTTTTCTTCTGAGTTTAGAGCTGTGAATTTCAGAAGAAGGATTTATGGTGCTTTGGAAGTTGAGTATAACAATCTTATTACACAATGTAATAATATTAATATTTCTGAGGAAGAAGATAAAACTGTTTGGCTTCTGGGTGGCAAAGGTTTTTCTGTTAACTCTTTTTACAAAAGAATCAAGTGCTCTCAGACTCCTTTGTCTCCTAGTTTCCTGTGGAAAACTAGACTTCCATATAAGATTAAAGC-TTTTTTGTGGCTTGTTATGCACAAAAAGATTTTAACTAAAGACAATTTGTTCAAGAAAAATTGGAAGGGTAATCTGGATTGTATCTTTTGTGGATTTTCAGAATCCATAGACCATTTGTTTTTCCAATGTCCGGTTGCTAGATTTACTTGGAGAATAGTTTACTCAGCTCTTGGATTAGTTTCTACTCCTGAGAATGTGGATGATTTGTTTGGTACTTGGATTAACAGTTTTAATAAGACTGAAAAAAATCTGGTAATGTTCGGCTGTGGAGCTGTCATTTGGGCGATCTGGCGTTGTCGCAATAATTGTTGCTTTGGGACTGACC-----GCATTGATGATC-CGACTAATGTGATTTTCTCTTGTTGTTATTGGCTTGAAACTTGGGCTATTCGTCAAAAAAAGAAGGCAAGAAAACTGGTGGAGCTCGGAAGTCTCAAAATCAAAAAGATGGCGTGTGAGATCTACAGCAAGGCTCGTAATTGGAGGTCAGTTGACAGACGAATCCGATGAAAGAAATCTGTTTTGTTATCTGGCTATTTTGGTTCAACAACTCTGCGGTCGTTCTACTTCCTCTTCCCGGTAGCGCTAAGCTACAGGAAAAACTCTGGGATAGAAGGTTGCTCGATGATCTGTTTTGATCTGTGTGAACTTTGATTTTGGCCAGCTTTGTGATTCTATATGTGTGCTATTAGTAGTCTGGTGCGGTCAGAGTATGGTCCTTAGTTGCTGATAGTTCTGTGCTTTGTCAGCTTTTCATTTCTGGATGCTTATGTGGTATTGTAAGAACATATGTCTCTTTCTATTTCGTAATGAAATAGGGGGTTATTCCCTCTGTCAAAAAAGTAATATTAGTGGTCAAAATAGTTTTTGGATTAGGGCTCGCTCGGACAAGAAAACACCATTTTGTAACGATAGCATCAGATCCTGCAAAGC--------------------------------------------------------------ACGTGTATACTCAAGTCAAGTGGCAGCAAGCCAATTATTTTTTCTTCACCAAACAGATGAAATATCAGGAAATTAATTATATGCCAAGTGGCCCAAGTCCCGAATGGCAGGCGCTTCTTCTACCTGCAGACGAGTAGTACTCGCAGAACCCAAGATTGACCATGGCCAGCGCTGCTGGGTCAACTCTGACACACGGATTCACCGTCCCCCTCTCGTGTCTCA---TCAACGCAGGCCCTCTACAAAAGGCCAAGAAAAAGGAACCTGCCGTGCCCGTCGCGCTCGCGATATGGCTGTGGCCGGCAGCGACGATGCTCCAAGTCCAGCCACCAGAGGCCATGGCGGCACCGTGCGCCTCCTCGGCTACGGACCCCGGACGCCCACGCCGCAACTCACCGAGCGCCTCCTCGACGACAAGCCGCAGCAGCGACCGCACTGCTGCGTCGAGGAGGAGCTCCCCTCCTTCTGGCGCTGGAAGCCGAGCGACC---------------GCGGCCACGTGGAGTGGGCCTCCGTCCGCCAGACATGCAAGGAGTGGATAAAGAACCCCATGAACGTGGCGCTGCTCCTGTGGCTGCTCTGCGTCGGCGTCTCCGGCGGCATGCTCGTGCTCCTCCTCCTCGGCCTGCTCGACGGCGCGTTCCCGGCGACGGCCGACAGGAACCGCTGGATCGAGATCAACAACCAGGTCCTCAACGCGCTCTTCACGCTCATGAGCCTGTACCAGCACCCTGCCCTCTGCCACCACCTCTTCCTGCTCTGCCGCTGGCGCCCGCCCGACGCCGCCGAGCTCCGCGCCGCCTACTGCAAGGAGGGCGCCGCCGCCGCGCCGCGCCACGGGGACCGCGCGCACGTGGCCGTCGTCGTCGCGCTGCTGCACCTCACCGTGCTGTGCCAGTACGTGCTGTGCGGCCTCTACTGGGGCTACACCAGGACCACGCGCCCGGAGCTCGCCGAGGATGGCTTCTTCGCGCTGGGCATCCTCGCGCCGGTCGCCGCCGCGGTGTACACCGTGTGCAGCCCGTTGGGTAAAGGCTACCGGTGCCACGACCTCGCCTCCTGCTCCGTTCCAGCGGCGTCAAAGGCGCAGCCCGCGCCCACTGGGCACGTCGTGGTGGAGCCGGACTGGGCCGGCGGCATGCTCGACT------------GCGACGCGGCGGCCGGGTGCCTCTCCCTGTCGTGCACGTTCTGCGTCTTCGGGTGGAACATGGAGAGGCTGGGCCTGGGCAACGCGTACGTGCACGCCGTCACGTTCGCGCTCCTGTGCTTCGCGCCGCTCTGGGTGCTGGGCGTCTCGGCGCTGCACATCCACAGCCACGTCGTCGGCGACGCCGTGGGCGGCGCCGGCGTGCTGCTCTGCGCGTGCGGCCTGCTGTACGGCGGCTACTGGCGGATACAGATGCGGAGGAGGTTCGGGCTCCCAGGGACCACGGCGTGCTGCGGCTCCAAGTCGCTGACGGACTACGCGCGGTGGCTCTTCTGCTGGCCCTGCGCGCTGGCGCAGGAGGTCCGCACGGCGAGCATGTACCACGTCGACGGCGAGGTCTTCTACTCGAAGACCGTTGACGACGACGATCTCCACGCCGACAGCGGGCAGCGGTGGCTCGCGGCGTCCAAGCATCGTGACGTTTTTAGTGCAGCGGACACGGTTGCAGTGTCACAGCAGTCGCCGGCAAGTGGTCATCGTCTGGTTGTCATTCATGACGAAACGACCATCATGGCTCCACCTGTTCAGGTCGTGGTTGTGCAGGTGGAGGACAAGTGCAGTGTTGTTCGTCACGGGGAGACGAGCGGTTCTTCTTCTTCTTCTATTTCGTCATCGGCGAGCGAGGAAGAGGACGTGTCCTTTTTGGAGTCGAACCGAGAAATGCTGGAAGATGATGCTGATCGTAGTACGTCCTCTGATGGGAGCTGGAGAGTGGAGAAAGTGAAGAGACTGATCAACATGGTCACCCTGGTGTCTCTGCTCATTCTTTTGTACACAAGGGGAATTATTCTGTAGAGAAGCAGTGGAATTAAGGATGTG----TTGTTCTAGATGCTATTTCTCCACTTCTGTTGCTGAAAACAGGATCACAGTGTAGGTTTTGTATAGGGAACTAGTGAAGCACCATGAAATTTATGAAAGTAAACACATTCTTTTAC
>A134
ACCAGCTTCTGGCACAATATTTGGTGTGATGTTGAACCTTTGTCTTCTAAATATGCTAATCTGTATGATATTGCTTATGATAAAGATATCACAGTT-AAAAAAGCTTTTTCTTCTGAGTTTAGAGCTGTGAATTTCAGAAGAAGGATTTATGGTGCTTTGGAAGTTGAATATAACAATCTTATTACACAATGTAATAATTTTAATATTTCTGAGGAAGAAGATAAATCTGTTTGGCTTCTGGGTGACAAAGGTTTTTCTGTTAACTCTTTTTACAAAAGAATCAAGTGCTCTCAGACTCCTTTGTCTCCTAGTTTCCTGTGGAAAACTAGACTTCCATATAAGATTAAAGC-TTTTTTGTGGCTTGTTATGCACAAAAAGATTTTAACTAAAGACAATTTGTTCAAGAAAGATTGGAAGGGTAATTTGGATTGTATCTTTTGTGGATTTTCAGAATCCATGGACCATTTGTTTTTCCACTGTCCGGTTGCTAGATTTACTTGGAGAATAATATACTCAGCTCTTGGATTAATTTCTACTCCTGAGAATGTGGATGATTTGTTTGGTACTTGGATTAACAGTTTTAATAAGACTGAAAAAAATCTGGTAATGTTCGGCTGTGGAGCTGTCATTTGGGCGATCTGGCGTTGTCGCAATAATTGTTGTTTTGGGACTGACC-----GAATTGATGATC-CGACTAATGTGATTTTCTCTTGTTGTTATTGGCTTGAAACTTGGGCTATTCGTCAAAAAAAGAAGGCAAGAAAACTGGTGGAGCTCGGAAGTCTCAAAATCAAAAAGATGGCGTGTGAGATCTACAGCAAGGCTCGTAATTGGAGGTCAGTTGACAGACGAATCCGATGAAAGAAATCTGTTTTGTTATCTGGCTATTTTGGTTCAACAACTTTGCGGCCGTTCTACTTCCTCTTCCCGGTAGCGCTAAGCTACAGGAAAAACTCTGGGATAGAAGGTTGCTCGATGATCTGTTTTGATCTGTGTGAACTTTGATTTTGGCCAGCTTTGTGATTCTATATGTGTGCTATTAGTAGTCTGGTGCGGTCAGAGTATGGTCCTTAGTTGCTGATAGTTCTGTGCTTTGTCAGCTTTTCATTTCTGGATGCTTATGTGGTATTGTAAGAACATATGTCTCTTTCTATTTCGTAATGAAATAGGGGGTTATTCCCTCTGTCAAAAAAGTAATATTAGTGGTCAAAATAGTTTTTGGATTAGGGCTCGCTCGGACAAGAAAACACCATTTTGTAACGATAGCATCAGATCCTGCAAAGC--------------------------------------------------------------ACGTGTATACTCAAGTCAAGTGGCAGCAAGCCAATTATTTTTTCTTCACCAAACAGATGAAATATCAGGAAATTAATTATATGCCAAGTGGCCCAAGTCCCGAATGGCAGGCGCTTCTTCTACCTGCAGACGAGTAGTACTCGCAGAACCCAAGATTGACCATGGCCAGCGCTGCTGGGTCAACTCTGACACACGGATTCACCGTCCCCCTCTCGTGTCTCA---TCAACGCAGGCCCTCTACAAAAGGCCAAGAAAAAGGAACCTGCCGTGCCCGTCGCGCTCGCGATATGGCTGTGGCCGGCAGCGACGATGCTCCAAGTCCAGCCACCAGAGGCCATGGCGGCACCGTGCGCCTCCTCGGCTACGGACCCCGGACGCCCACGCCGCAACTCACCGAGCGCCTCCTCGACGACAAGCCGCAGCAGCGACCGCACTGCTGCGTCGAGGAGGAGCTCCCCTCCTTCTGGCGCTGGAAGCCGAGCGACC---------------GCGGCCACGTGGAGTGGGCCTCCGTCCGCCAGACATGCAAGGAGTGGATAAAGAACCCCATGAACGTGGCGCTGCTCCTGTGGCTGCTCTGCGTCGGCGTCTCCGGCGGCATGCTCGTGCTCCTCCTCCTCGGCCTGCTCGACGGCGCGTTCCCGGCGACGGCCGACAGGAACCGCTGGATCGAGATCAACAACCAGGTCCTCAACGCGCTCTTCACGCTCATGAGCCTGTACCAGCACCCTGCCCTCTGCCACCACCTCTTCCTGCTCTGCCGCTGGCGCCCGCCCGACGCCGCCGAGCTCCGCGCCGCCTACTGCAAGGAGGGCGCCGCCGCCGCGCCGCGCCACGGGGACCGCGCGCACGTGGCCGTCGTCGTCGCGCTGCTGCACCTCACCGTGCTGTGCCAGTACGTGCTGTGCGGCCTCTACTGGGGCTACACCAGGACCACGCGCCCGGAGCTCGCCGAGGATGGCTTCTTCGCGCTGGGCATCCTCGCGCCGGTCGCCGCCGCGGTGTACACCGTGTGCAGCCCGTTGGGTAAAGGCTACCGGTGCCACGACCTCGCCTCCTGCTCCGTTCCAGCGGCGTCAAAGGCGCAGCCCGCGCCCACTGGGCACGTCGTGGTGGAGCCGGACTGGGCCGGCGGCATGCTCGACT------------GCGACGCGGCGGCCGGGTGCCTCTCCCTGTCGTGCACGTTCTGCGTCTTCGGGTGGAACATGGAGAGGCTGGGCCTGGGCAACGCGTACGTGCACGCCGTCACGTTCGCGCTCCTGTGCTTCGCGCCGCTCTGGGTGCTGGGCGTCTCGGCGCTGCACATCCACAGCCACGTCGTCGGCGACGCCGTGGGCGGCGCCGGCGTGCTGCTCTGCGCGTGCGGCCTGCTGTACGGCGGCTACTGGCGGATACAGATGCGGAGGAGGTTCGGGCTCCCAGGGACCACGGCGTGCTGCGGCTCCAAGTCGCTGACGGACTACGCGCGGTGGCTCTTCTGCTGGCCCTGCGCGCTGGCGCAGGAGGTCCGCACGGCGAGCATGTACCACGTCGACGGCGAGGTCTTCTACTCGAAGACCGTTGACGACGACGATCTCCACGCCGACAGCGGGCAGCGGTGGCTCGCGGCGTCCAAGCATCGTGACGTTTTTAGTGCAGCGGACACGGTTGCAGTGTCACAGCAGTCGCCGGCAAGTGGTCATCGTCTGGTTGTCATTCATGACGAAACGACCATCATGGCTCCACCTGTTCAGGTCGTGGTTGTGCAGGTGGAGGACAAGTGCAGTGTTGTTCGTCACGGGGAGACGAGCGGTTCTTCTTCTTCTTCTATTTCGTCATCGGCGAGCGAGGAAGAGGACGTGTCCTTTTTGGAGTCGAACCGAGAAATGCTGGAAGATGATGCTGATCGTAGTACGTCCTCTGATGGGAGCTGGAGAGTGGAGAAAGTGAAGAGACTGATCAACATGGTCACCCTGGTGTCTCTGCTCATTCTTTTGTACACAAGGGGAATTATTCTGTAGAGAAGCAGTGGAATTAAGGATGTG----TTGTTCTAGATGCTATTTCTCCACTTCTGTTGCTGAAAACAGGATCACAGTGTAGGTTTTGTATAGGGAACTAGTGAAGCACCATGAAATTTATGAAAGTAAACACATTCTTTTAC
>A141
ACCAGCTTCTGACACAATATTTGGTGTGATGTAGAGCCTTTGTCTTCTAAATATGCTAATCTGTATGATATTGCTTATGATAAAGATATCACAG-T-AAAAAAGCTTTTTCTTCTGAGTTTAGAGCTGTGAATTTCAGAAGAAGGATTTATGGTGCTTTGGAAGTTGAGTATAACAATCTTATTACACAATGTAATAATATTAATATTTCTGAGGAAGAAGATAAATCTGTTTGGCTTCTGGGTGGCAAAGGTTTTTCTGTTAACTCTTTTTACAAAAGAATCAAGTGCTCTCAGACTCCTTTGTCTCCTAGTTTCCTGTGGAAAACTAGACTTCCATATAAGATTAAAGC-TTTTTTGTGGCTTGTTATGCACAAAAATATTTTAACTAAAGACAATTTGTTCAAGAAAAATTGGAAGGGTAATCTGGATTGTATCTTTTGTGGATTTTCAGAATCCATAGACCATTTGTTTTTCCAATGTCCGGTTGCTAGATTTACTTGGAGAATAGTTTACTCAGCTCTTGGATTAGTTTCTACTCCTGAGAATGTGGATGATTTGTTTGGTACTTGGATTAACAGTTTTAATAAGACTG-AAAAAATCTGGTAATGTTCGGCTGTGGAGCTGTCATTTGGGCGATCTGGCGTTGTCGCAATAATTGTTGCTTTGGGACTGACC-----GCATTGATGATCGTCGGTAATGTGATTTTCTCTTGTTGTTATTGGCTTGAAACTTGGGCTATTCGTCAAAAAAAGAAGGCAAGAAAACTGGTGGAGCTCGGAAGTCTCAAAATCAAAAAGATGGCGTGTGAGATCTACAGCAAGGCTCGTGGTTGGAGGCCAGTTGACAGACGAATCCGATGAAAGAAATCTGTTTTGTTATCTGGCTATTTTGGTTCAACAACTCTGCGGTCGTTCTACTTCCTCTTCCCGGTAGCGCTAAGCTACAGGAAAAACTCTGGGATAGAAGGTTGCTCGATGATCTGTTTTTATCTGTGTGAACTTTGATTTTGGCCAGCTTTGTGATTCTATATGTGTGCTATTAGTAGTCTGGTGCGGTCAGAGTATGGTCCTTAGTTGCTGATAGTTCTGTGCTTTGTCAGCTTTTCATTTCTGAATGCTTATGCGGTATTGTAAGAACATATGTCTCTTTCTATTTCGTAATGAAATAGGGGGTTATTCCCTCTGTCAAAAAAGTAATATTAGTGGTCAAAATAGTTTTTGGATTAGGGCTCGCTCGGACAAGAAAACACCATTTTGTAACGATAGCATCAGATCCTGCAAAGC--------------------------------------------------------------ACGTGTATACTCAAGTCAAGTGGCAGCAAGCCAATTATTTTTTCTTCACCAAACAGATGAAATATCAGGAAATTAATTATATG---------CCAAGTCCCGAATGGCAGGCGCTTCTTCTACCTGCAGACGAGTAGTACTCGCAGAACCCAAGATTGACCATGGCCAGCGCTGCTGGGTCAACTCTGACACACGGATTCACCGTCCCCCTCTCGTGTCTCA---TCAACGCAGGCCCTCTACAAAAGGCCAAGAAAAAGGAACCTGCCGTGCCCGTCGCGCTCGCGATATGGCTGTGGCCGGCGGCGACGATGCTCCAAGTCCAGCCACCAGAGGCCATGGCGGCACCGTGCGCCTCCTCGGCTACGGACCCCGGACGCCCACGCCGCAACTCACCGAGCGCCTCCTCGACGACAAGCCGCAGCAGCGACCGCACTGCTGCGTCGAGGAGGAGCTCCCCTCCTTCTGGCGCTGGAAGCCGAGCGACC---------------GCGGCCACGTGGACTGGGCCTCCGTCCGCCAGACATGCAAGGAGTGGATCAAGAACCCCATGAACGTGGCGCTGCTCCTGTGGCTGCTCTGCGTCGGCGTCTCCGGCGGCATGCTCGTGCTCCTCCTCCTCGGCCTGCTCGACGGCGCGTTCCCGGCGACGGCCGACAGGAACCGCTGGATCGAGATCAACAACCAGGTCCTCAACGCGCTCTTCACGCTCATGAGCCTGTACCAGCACCCTGCCCTCTGCCACCACCTCTTCCTGCTCTGCCGCTGGCGCCCGGCCGACGCCGCCGAGCTCCGCGCCGCCTACTGCAAGGAGGGCGCCGCCGCCGCGCCGCGCCACGGGGACCGCGCGCACGTGGCCGTCGTCGTCGCGCTGCTGCACCTCACCGTGCTGTGCCAGTACGTGCTGTGCGGCCTCTACTGGGGCTACACCAGGACCACGCGCCCGGAGCTCGCCGAGGACGGCTTCTTCGCGCTGGGCATCCTAGCGCCGGTCGCCGCCGCGGTGTACACCGTGTGCAGCCCGTTGGGTAAAGGCGACCGGTGCCACGACCTCGCCTCCTGCTCCGTTCCAGCGGCGACAAAGGCGCAGCCCACGCCCACGGGGCACGTCGTGCTGGAGCCGGACTGGGCCGGCGGCATGCTCGACT---GCGGCGGCGGCGACGCGGCGGCCGGGTGCCTCTCCCTGTCGTGCACGTTCTGCGTCTTCGGGTGGAACATGGAGAGGCTGGGCCTGGGCAACGCGTACGTGCACGCCGTCACGTTCGCGCTCCTGTGCTTCGCGCCGCTCTGGGTGCTGGGCGTCTCGGCGCTGCACATCCACAGCTACGTCGTCGGCGACGCCGTTGGCGGCGCCGGCGTGCTGCTCTGCGCGTGCGGCCTGCTGTACGGCGGCTACTGGCGGATACAGATGCGGAGGAGGTTCGGGCTCCCAGGGACCACGGCGTGCTGCGGCTCCAAGTCGCTGACGGACTACGCGCGGTGGCTCTTCTGCTGGCCCTGCGCGCTGGCGCAGGAGGTCCGCACGGCGAGCATGTACCACGTCGACGGCGAGGTCTTCTACTCGAAGACCGTTGACGACGACGATCTCCACGCCGGCAGCGGGAAGCGGTGGCTCGCGGTGTCCAAGCATCGTGACGTTTTTAGTGCAGCGGACACGGTTGCAGTGTCACAGCAGTCGGCGGCAAGTGGTCATCGTCTTGTTGTCATTCATGACAAAACGAC---CATGGCTCCACCTGTTCAGGTCGTGGTTGTGCAGGTGGAAGACAAGTGCAGTGTTGTTCGTCACGGGGAGACGAGCGG------TTCTTCTTCTATTTCGTCATCGGCGAGCGAGGAAGAGGACGTGTCCTTTTTGGAGTCGAACCGAGAAATGCTGGAAGATGATGCTGATCGTAGTACGTCGTCTGATGGGAGCTGGAGAGTGGAGAAAGTGAAGAGACTGATCAATATGGTCACCCTGGTGTCTCTGCTCATTCTTTTATACACAAGGGGAATTATTCTGTAGAGAAGCAGTGGAATTAAGCATGTG----TTGTTCTAGATGCTATTTCTCCACTTCTGTTGCTGAAAACAGGATCACAGTGTAGGTTTAGTATAGGGAACTAGTGAAGCACCATGAAATTTATGAAAGTAAATACATTCTTTTAC
>A143
ACCAGCTTCTGGCACAATATTTGGTGTGATGTAGAGCCTTTGTCTTCTAAATATGCTAATTTGTATGATATTGCTTATGATAAAGATATCACAGTA-AAAAAAGCTTTTTCTTCTGAGTTTAGAGCTGTGAATTTCAGAAAAAGGATTTATGGTGCTTTGGAAGTTGAGTATAACAATCTTATTACACAATGTAATAATATTAATATTTCTGAGGAAGAAGATAAATCTGTTTGGCTTCTGGGTGGCAAAGGTTTTTCTGTTAACTCTTTTTACAAAAGAATCAAGTGCTCTCAGACTCCTTTGTCTCCTAGTTTCCTGTGGAAAACTAGACTCCCATATAAGATTAAAGC-TTTTTTGTGGCTTGTTATGCACAAAAAGATTTTAACTAAAGACAATTTGTTCAAGAAAAATTGGAAGGGTAATCTGGATTGTATCTTTTGTGGATTTTCAGAATCCATAGACCATTTGTTTTTCCAATGTCCGGTTGCTAGATTTACTTGGAGAATAGTATACTCAGCTCTTGGACTAATTTCTACTCCTGAGAATGTGGATGATTTGTTTGGTACTTGGATTAACAAGTTTAATAAGACTGAAAAAAATCTGGTAATGTTCGGCTGTGGAGCTGTCATTTGGGCGATCTGGCGTTGTCGCAATAATTGTTGCTTTGGGACTGACC-----GAATTGATGATC-CGACTAATGTGATTTTCTCTTGTTGTTATTGGCTTGAAACTTGGGCTATTCGTCAAAAAAAGAAGGCAAGAAAACTGGTGGAGCTCGGAAGTCTCAAAATCAAAAAGATGGCGTGTGAGATCTACAGCAAGGCTCGTAATTGGAGGTCAGTTGACAGACGAATCCGATGAAAGAAATCTGTTTTGTTATCTGGCTATTTTGGTTCAACAACTCTGCGGTCGTTCTACTTCCTCTTCCCGGTAGCGCTAAGCTACAGGAAAAACTCTGGGATAGAAGGTTGCTCGATGATCTGTTTTGATCTGTGTGAACTTTGATTTTGGCCAGCTTTGTGATTCTATATGTGTGCTATTAGTAGTCTGGTGCGGTCAGAGTATGGTCCTTAGTTGCTGATAGTTCTGTGCTTTGTCAGCTTTTCATTTCTGGATGCTTATGTGGTATTGTAAGAACATATGTCTCTTTCTATTTCGTAATGAAATAGGGGGTTATTCCCTCTGTCAAAAAAGTAATATTAGTGGTCAAAATAGTTTTTGGATTAGGGCTCGCTCGGACAAGAAAACACCATTTTGTAACGATAGCATCAGATCCTGCAAAGC--------------------------------------------------------------ACGTGTATACTCAAGTCAAGTGGCGGCAAGCCAATTATTTTTTCTTCATCAAACAGATGAAATATCAGGAAATTAATTATATG---------CCAAGTCCCGGATGGCAGGCGCTTCTTCTACCTGCAGACGAGTAGTACTCACAGAACCCAAGATTGACCATGGCCAGCGCTGCTGGGTCAACTCTGACACACGGATTCACCGT-CCCCTCTCGTGTCTCATCGTCAACGCAAGCCCTCTACAAAAGGCCAAGAAAAAGGAACCTGCCGTGCCCGTCGCGCTCGCGATATGGCTGTGGCCGGCAGCGACGATGCTCCAAGTCCAGCCACCGGAGGCCATGGCGGCACCATGCGCCTCCTCGGCTACGGACCCCGGACGCCCACGCCGCAACTCACCGAGCGCCTCCTCGACGACAAGCCGCAGCAGGGACCGCACT---------------------------------GCTGGAAGCCGAGCGACCGCGGCAGCCCCTCCGGCGGCCACGTGGACTGGGCCTCCGTCCGCCAGACATGCAAGGAGTGGATAAAGAACCCCATGAACGTGGCGCTGCTCCTGTGGCTGCTCTGCGTCGGTGTCTCCGGCGGCATGCTCGTGCTCCTCCTCCTCGGCCTGCTCGACGGCGCGTTCCCGGCGACGGCCGACAGGAACCGCTGGATCGAGATCAACAACCAGGTCCTCAACGCGCTCTTCACGCTCATGAGCCTGTACCAGCACCCTGCCCTCTGCCACCACCTCTTCCTGCTCTGCCGCTGGCGCCCGCCCGACGCCGCCGAGCTCCGCGCCGCCTACTGCAAGGAGGGCGCCGCCGCCGCGCCGCGCCACGGGGACCGCGCGCACGTGGCCGTCGTCGTCGCGCTGCTGCACCTCACCGTGCTGTGCCAGTACGTGCTGTGCGGCCTCTACTGGGGCTACACCAGGACCACGCGCCCGGAGCTCGCCGAGGATGGCTTCTTCGCGCTGGGCATCCTCGCGCCGGTCGCCGCCGCGGTGTACACCGTGTGCAGCCCGTTGGGTAAAGGCTACCGGTGCCACGACCTCGCCTCCTGCTCCGTTCCAGCGGCGTCAAAGGCGCAGCCCGCGCCCACTGGGCACGTCGTGGTGGAGCCGGACTGGGCCGGCGGCATGCTCGACT------------GCGACGCGGCGGCCGGGTGCCTCTCCCTGTCGTGCACGTTCTGCGTCTTCGGGTGGAACATGGAGAGGCTGGGCCTGGGCAACGCGTACGTGCACGCCGTCACGTTCGCGCTCCTGTGCTTCGCGCCGCTCTGGGTGCTGGGCGTCTCGGCGCTGCACATCCACAGCCACGTCGTCGGCGACGCCGTGGGCGGCGCCGGCGTGCTGCTCTGCGCGTGCGGCCTGCTGTACGGCGGCTACTGGCGGATACAGATGCGGAGGAGGTTCGGGCTCCCAGGGACCACGGCGTGCTGCGGCTCCAAGTCGCTGACGGACTACGCGCGGTGGCTCTTCTGCTGGCCCTGCGCGCTGGCGCAGGAGGTCCGCACGGCGAGCATGTACCACGTCGACGGCGAGGTCTTCTACTCGAAGACCGTTGACGACGACGATCTCCACGCCGACAGCGGGCAGCGGTGGCTCGCGGCGTCCAAGCATCGTGACGTTTTTAGTGCAGCGGACACGGTTGCAGTGTCACAGCAGTCGCCGGCAAGTGGTCATCGTCTGGTTGTCATTCATGACGAAACGACCATCATGGCTCCACCTGTTCAGGTCGTGGTTGTGCAGGTGGAGGACAAGTGCAGTGTTGTTCGTCACGGGGAGACGAGCGGTTCTTCTTCTTCTTCTATTTCGTCATCGGCGAGCGAGGAAGAGGACGTGTCCTTTTTGGAGTCGAACCGAGAAATGCTGGAAGATGATGCTGATCGTAGTACGTCCTCTGATGGGAGCTGGAGAGTGGAGAAAGTGAAGAGACTGATCAACATGGTCACCCTGGTGTCTCTGCTCATTCTTTTGTACACAAGGGGAATTATTCTGTAGAGAAGCAGTGGAATTAAGGATGTG----TTGTTCTAGATGCTATTTCTCCACTTCTGTTGCTGAAAACAGGATCACAGTGTAGGTTTTGTATAGGGAACTAGTGAAGCACCATGAAATTTATGAAAGTAAACACATTCTTTTAC
>A144
-CCAGCTTCTGGCACAATATTTGGTGTGATGTAGAGCCTTTGTCTTCTAAATATGCTAATCTGTATGATATTGCTTATGATAAAGATATCACAG-T-AAAAAAGCTTTTTCTTCTGAGTTTAGAGCTGTGAATTTCAGAAGAAGGATTTATGGTGCTTTGGAAGTTGAGTATAACAATCTTATTACACAATGTAATAATATTAATATTTCTGAGGAAGAAGATAAATCTGTTTGGCTTCTGGGTGGCAAAGGTTTTTCTGTTAACTCTTTTTACAAAAGAATCAAGTGCTCTCAGACTCCTTTGTCTCCTAGTTTCCTGTGGAAAACTAGACTTCCATATAAGATTAAAGC-TTTTTTGTGGCTTGTTATGCACAAAAAGATTTTAACTAAAGACAATTTGTTCAAGAAAAATTGGAAGGGTAATCTGGATTGTATCTTTTGTGGATTTTCAGAATCCATAGACCATTTGTTTTTCCAATGTCCGGTTGCTAGATTTACTTGGAGAATAGTATACTCAGCTCTTGGATTAGTTTCTACTCCTGAGAATGTGGATGATTTGTTTGGTACTTGGATTAACAGTTTTAATAAGACTGAAAAAAATCTGGTAATGTTCGGCTGTGGAGCTGTCATTTGGGCGATCTGGCGTTGTCGCAATAATTGTTGCTTTGGGACTGACC-----GCATTGATGATC-CGACTAATGTGATTTTCTCTTGTTGTTATTGGCTTGAAACTTGGGCTATTCGTCAAAAAAAGAAGGCAAGAAAACTGGTGGAGCTCGGAAGTCTCAAAATCAAAAAGATGGCGTGTGAGATCTACAGCAAGGCTCGTAATTGGAGGTCAGTTGACAGACGAATCCGATGAAAGAAATCTGTTTTGTTATCTGGCTATTTTGGTTCAACAACTCTGCGGTCGTTCTACTTCCTCTTCCCGGTAGCGCTAAGCTACAGGAAAAACTCTGGGATAGAAGGTTGCTCGATGATCTGTTTTGATCTGTGTGAACTTTGATTTTGGCCAGCTTTGTGATTCTATATGTGTGCTATTAGTAGTCTGGTGCGGTCAGAGTATGGTCCTTAGTTGCTGATAGTTCTGTGCTTTGTCAGCTTTTCATTTCTGGATGCTTATGTGGTATTGTAAGAACATATGTCTCTTTCTATTTCGTAATGAAATAGGGGGTTATTCCCTCTGTCAAAAAAGTAATATTAGTGGTCAAAATAGTTTTTGGATTAGGGCTCGCTCGGACAAGAAAACACCATTTTGTAACGATAGCATCAGATCCTGCAAAGC--------------------------------------------------------------ACGTGTATACTCAAGTCAAGTGGCAGCAAGCCAATTATTTTTTCTTCACCAAACAGATGAAATATCAGGAAATTAATTATATGCCAAGTGGCCCAAGTCCCGAATGGCAGGCGCTTCTTCTACCTGCAGACGAGTAGTACTCGCAGAACCCAAGATTGACCATGGCCAGCGCTGCTGGGTCAACTCTGACACACGGATTCACCGTCCCCCTCTCGTGTCTCA---TCAACGCAGGCCCTCTACAAAAGGCCAAGAAAAAGGAACCTGCCGTGCCCGTCGCGCTCGCGATATGGCTGTGGCCGGCAGCGACGATGCTCCAAGTCCAGCCACCAGAGGCCATGGCGGCACCGTGCGCCTCCTCGGCTACGGACCCCGGACGCCCACGCCGCAACTCACCGAGCGCCTCCTCGACGACAAGCCGCAGCAGCGACCGCACTGCTGCGTCGAGGAGGAGCTCCCCTCCTTCTGGCGCTGGAAGCCGAGCGACC---------------GCGGCCACGTGGAGTGGGCCTCCGTCCGCCAGACATGCAAGGAGTGGATAAAGAACCCCATGAACGTGGCGCTGCTCCTGTGGCTGCTCTGCGTCGGCGTCTCCGGCGGCATGCTCGTGCTCCTCCTCCTCGGCCTGCTCGACGGCGCGTTCCCGGCGACGGCCGACAGGAACCGCTGGATCGAGATCAACAACCAGGTCCTCAACGCGCTCTTCACGCTCATGAGCCTGTACCAGCACCCTGCCCTCTGCCACCACCTCTTCCTGCTCTGCCGCTGGCGCCCGCCCGACGCCGCCGAGCTCCGCGCCGCCTACTGCAAGGAGGGCGCCGCCGCCGCGCCGCGCCACGGGGACCGCGCGCACGTGGCCGTCGTCGTCGCGCTGCTGCACCTCACCGTGCTGTGCCAGTACGTGCTGTGCGGCCTCTACTGGGGCTACACCAGGACCACGCGCCCGGAGCTCGCCGAGGATGGCTTCTTCGCGCTGGGCATCCTCGCGCCGGTCGCCGCCGCGGTGTACACCGTGTGCAGCCCGTTGGGTAAAGGCTACCGGTGCCACGACCTCGCCTCCTGCTCCGTTCCAGCGGCGTCAAAGGCGCAGCCCGCGCCCACTGGGCACGTCGTGGTGGAGCCGGACTGGGCCGGCGGCATGCTCGACT------------GCGACGCGGCGGCCGGGTGCCTCTCCCTGTCGTGCACGTTCTGCGTCTTCGGGTGGAACATGGAGAGGCTGGGCCTGGGCAACGCGTACGTGCACGCCGTCACGTTCGCGCTCCTGTGCTTCGCGCCGCTCTGGGTGCTGGGCGTCTCGGCGCTGCACATCCACAGCCACGTCGTCGGCGACGCCGTGGGCGGCGCCGGCGTGCTGCTCTGCGCGTGCGGCCTGCTGTACGGCGGCTACTGGCGGATACAGATGCGGAGGAGGTTCGGGCTCCCAGGGACCACGGCGTGCTGCGGCTCCAAGTCGCTGACGGACTACGCGCGGTGGCTCTTCTGCTGGCCCTGCGCGCTGGCGCAGGAGGTCCGCACGGCGAGCATGTACCACGTCGACGGCGAGGTCTTCTACTCGAAGACCGTTGACGACGACGATCTCCACGCCGACAGCGGGCAGCGGTGGCTCGCGGCGTCCAAGCATCGTGACGTTTTTAGTGCAGCGGACACGGTTGCAGTGTCACAGCAGTCGCCGGCAAGTGGTCATCGTCTGGTTGTCATTCATGACGAAACGACCATCATGGCTCCACCTGTTCAGGTCGTGGTTGTGCAGGTGGAGGACAAGTGCAGTGTTGTTCGTCACGGGGAGACGAGCGGTTCTTCTTCTTCTTCTATTTCGTCATCGGCGAGCGAGGAAGAGGACGTGTCCTTTTTGGAGTCGAACCGAGAAATGCTGGAAGATGATGCTGATCGTAGTACGTCCTCTGATGGGAGCTGGAGAGTGGAGAAAGTGAAGAGACTGATCAACATGGTCACCCTGGTGTCTCTGCTCATTCTTTTGTACACAAGGGGAATTATTCTGTAGAGAAGCAGTGGAATTAAGGATGTG----TTGTTCTAGATGCTATTTCTCCACTTCTGTTGCTGAAAACAGGATCACAGTGTAGGTTTTGTATAGGGAACTAGTGAAGCACCATGAAATTTATGAAAGTAAACACATTCTTTTAC
>A147
ACCAGCTTCTGGCACAATATTTGGTGTGATGTAGAGCCTTTGTCTTCTAAATATGCTAATCTGTATGATATTGCTTATGATAAAGATATCACAGTT-AAAAAAGCTTTTTCTTCTGAGTTTAGAGCTGTGAATTTCAGAAAAAGGATTTATGGTGCTTTGGAAGTTGAGTATAACAATCTTATTACACAATGTAATAATATTAATATTTCTGAGGAAGAAGATAAAACTGTTTGGCTTCTGGGTGGCAAAGGTTTTTCTGTTAACTCTTTTTACAAAAGAATCAAGTGCTCTCAGACTCCTTTGTCTCCTAGTTTCCTGTGGAAAACTAGACTCCCATATAAGATTAAAGC-TTTTTTGTGGCTTGTTATGCACAAAAAGATTTTAACTAAAGACAATTTGTTCAAGAAAAATTGGAAGGGTAATCTGGATTGTATCTTTTGTGGATTTTCAGAATCCATAGACCATTTGTTTTTCCAATGTCCGGTTGCTAGATTTACTTGGAGAATAGTATACTCAGCTCTTGGACTAATTTCTACTCCTGAGAATGTGGATGATTTGTTTGGTACTTGGATTAACAGTTTTAATAAGACTGAAAAAAATCTGGTAATGTTCGGCTGTGGAGCTGTCATTTGGGCGATCTGGCGTTGTCGCAATAATTGTTGCTTTGGGACTGACC-----GCATTGATGATC-CGACTAATGTGATTTTCTCTTGTTGTTATTGGCTTGAAACTTGGGCTATTCGTCAAAAAAAGAAGGCAAGAAAACTGGTGGAGCTCGGAAGTCTCAAAATCAAAAAGATGGCGTGTGAGATCTACAGCAAGGCTCGTAATTGGAGGTCAGTTGACAGACGAATCCGATGAAAGAAATCTGTTTTGTTATCTGGCTATTTTGGTTCAACAACTCTGCGGTCGTTCTACTTCCTCTTCCCGGTAGCGCTAAGCTACAGGAAAAACTCTGGGATAGAAGGTTGCTCGATGATCTGTTTTGATCTGTGTGAACTTTGATTTTGGCCAGCTTTGTGATTCTATATGTGTGCTATTAGTAGTCTGGTGCGGTCAGAGTATGGTCCTTAGTTGCTGATAGTTCTGTGCTTTGTCAGCTTTTCATTTCTGGATGCTTATGTGGTATTGTAAGAACATATGTCTCTTTCTATTTCGTAATGAAATAGGGGGTTATTCCCTCTGTCAAAAAAGTAATATTAGTGGTCAAAATAGTTTTTGGATTAGGGCTCGCTCGGACAAGAAAACACCATTTTGTAACGATAGCATCAGATCCTGCAAAGC--------------------------------------------------------------ACGTGTATACTCAAGTCAAGTGGCGGCAAGCCAATTATTTTTTCTTCATCAAACAGATGAAATATCAGGAAATTAATTATATG---------CCAAGTCCCGGATGGCAGGCGCTTCTTCTACCTGCAGACGAGTAGTACTCACAGAACCCAAGATTGACCATGGCCAGCGCTGCTGGGTCAACTCTGACACACGGATTCACCGT-CCCCTCTCGTGTCTCATCGTCAACGCAAGCCCTCTACAAAAGGCCAAGAAAAAGGAACCTGCCGTGCCCGTCGCGCTCGCGATATGGCTGTGGCCGGCAGCGACGATGCTCCAAGTCCAGCCACCGGAGGCCATGGCGGCACCATGCGCCTCCTCGGCTACGGACCCCGGACGCCCACGCCGCAACTCACCGAGCGCCTCCTCGACGACAAGCCGCAGCAGGGACCGCACT---------------------------------GCTGGAAGCCGAGCGACCGCGGCAGCCCCTCCGGCGGCCACGTGGACTGGGCCTCCGTCCGCCAGACATGCAAGGAGTGGATAAAGAACCCCATGAACGTGGCGCTGCTCCTGTGGCTGCTCTGCGTCGGTGTCTCCGGCGGCATGCTCGTGCTCCTCCTCCTCGGCCTGCTCGACGGCGCGTTCCCGGCGACGGCCGACAGGAACCGCTGGATCGAGATCAACAACCAGGTCCTCAACGCGCTCTTCACGCTCATGAGCCTGTACCAGCACCCTGCCCTCTGCCACCACCTCTTCCTGCTCTGCCGCTGGCGCCCGCCCGACGCCGCCGAGCTCCGCGCCGCCTACTGCAAGGAGGGCGCCGCCGCCGCGCCGCGCCACGGGGACCGCGCGCACGTGGCCGTCGTCGTCGCGCTGCTGCACCTCACCGTGCTGTGCCAGTACGTGCTGTGCGGCCTCTACTGGGGCTACACCAGGACCACGCGCCCGGAGCTCGCCGAGGATGGCTTCTTCGCGCTGGGCATCCTCGCGCCGGTCGCCGCCGCGGTGTACACCGTGTGCAGCCCGTTGGGTAAAGGCTACCGGTGCCACGACCTCGCCTCCTGCTCCGTTCCAGCGGCGTCAAAGGCGCAGCCCGCGCCCACTGGGCACGTCGTGGTGGAGCCGGACTGGGCCGGCGGCATGCTCGACT------------GCGACGCGGCGGCCGGGTGCCTCTCCCTGTCGTGCACGTTCTGCGTCTTCGGGTGGAACATGGAGAGGCTGGGCCTGGGCAACGCGTACGTGCACGCCGTCACGTTCGCGCTCCTGTGCTTCGCGCCGCTCTGGGTGCTGGGCGTCTCGGCGCTGCACATCCACAGCCACGTCGTCGGCGACGCCGTGGGCGGCGCCGGCGTGCTGCTCTGCGCGTGCGGCCTGCTGTACGGCGGCTACTGGCGGATACAGATGCGGAGGAGGTTCGGGCTCCCAGGGACCACGGCGTGCTGCGGCTCCAAGTCGCTGACGGACTACGCGCGGTGGCTCTTCTGCTGGCCCTGCGCGCTGGCGCAGGAGGTCCGCACGGCGAGCATGTACCACGTCGACGGCGAGGTCTTCTACTCGAAGACCGTTGACGACGACGATCTCCACGCCGACAGCGGGCAGCGGTGGCTCGCGGCGTCCAAGCATCGTGACGTTTTTAGTGCAGCGGACACGGTTGCAGTGTCACAGCAGTCGCCGGCAAGTGGTCATCGTCTGGTTGTCATTCATGACGAAACGACCATCATGGCTCCACCTGTTCAGGTCGTGGTTGTGCAGGTGGAGGACAAGTGCAGTGTTGTTCGTCACGGGGAGACGAGCGATTTTTCTTCTTCTTCTATTTCGTCGGCGGCGAGCGAGGAAGATGACGTGTCCTTTTTGGAGTCGAACCGAGAAATGCTGGAAGATGATGCTGATCGTAGTACGTCCTCTGATGGGAGCTGGAGAGTGGAGAAAGTGAAGAGACTGATCAACATGGTCACCCTGGTGTCTCTGCTCATTCTTTTGTACACAAGGGGAATTATTCTGTAGAGAAGCAGTGGAATTAAGGATGTG----TTGTTCTAGATGCTATTTCTCCACTTCTGTTGCTGAAAACAGGATCACAGTGTAGGTTTTGTATAGGGAACTAGTGAAGCACCATGAAATTTATGAAAGTAAACACATTCTTTTAC
>A151
-CCAGCTTCTGGCACAATATTTGGTGTGATGTAGAGCCTTTGTCTTCTAAATATGCTAATCTGTATGATATTGCTTATGATAAAGATATCACAG-T-AAAAAAGCTTTTTCTTCTGAGTTTAGAGCTGTGAATTTCAGAAGAAGGATTTATGGTGCTTTGGAAGTTGAGTATAACAATCTTATTACACAATGTAATAATATTAATATTTCTGAGGAAGAAGATAAATCTGTTTGGCTTCTGGGTGGCAAAGGTTTTTCTGTTAACTCTTTTTACAAAAGAATCAAGTGCTCTCAGACTCCTTTGTCTCCTAGTTTCCTGTGGAAAACTAGACTTCCATATAAGATTAAAGC-TTTTTTGTGGCTTGTTATGCACAAAAAGATTTTAACTAAGGACAATTTGTTCAAGAAAAATTGGAAGGGTAATCTGGATTGTATCTTTTGTGGATTTTCAGAATCCATAGACCATTTGTTTTTCCAATGTCCGGTTGCTAGATTTACTTGGAGAATAGTTTACTCAGCTCTTGGATTAGTTTCTACTCCTGAGAATGTGGATGATTTGTTTGGTACTTGGATTAACAGTTTTAATAAGACTGAAAAAAATCTGGTAATGTTCGGCTGTGGAGCTGTCATTTGGGCGATCTGGCGTTGTCGCAATAATTGTTGCTTTGGGACTGACC-----GCATTGATGATC-CGACTAATGTGATTTTCTCTTGTTGTTATTGGCTTGAAACTTGGGCTATTCGTCAAAAAAAGAAGGCAAGAAAACTGGTGGAGCTCGGAAGTCTCAAAATCAAAAAGATGGCGTGTGAGATCTACAGCAAGGCTCGTAATTGGAGGTCAGTTGACAGACGAATCCGATGAAAGAAATCTGTTTTGTTATCTGGCTATTTTGGTTCAACAACTTTGCGGCCGTTCTACTTCCTCTTCCCGGTAGCGCTAAGCTACAGGAAAAACTCTGGGATAGAAGGTTGCTCGATGATCTGTTTTGATCTGTGTGAACTTTGATTTTGGCCAGCTTTGTGATTCTATATGTGTGCTATTAGTAGTCTGGTGCGGTCAGAGTATGGTCCTTAGTTGCTGATAGTTCTGTGCTTTGTCAGCTTTTCATTTCTGGATGCTTATGTGGTATTGTAAGAACATATGTCTCTTTCTATTTCGTAATGAAATAGGGGGTTATTCCCTCTGTCAAAAAAGTAATATTAGTGGTCAAAATAGTTTTTGGATTAGGGCTCGCTCGGACAAGAAAACACCATTTTGTAACGATAGCATCAGATCCTGCAAAGC--------------------------------------------------------------ACGTGTATACTCAAGTCAAGTGGCAGCAAGCCAATTATTTTTTCTTCACCAAACAGATGAAATATCAGGAAATTAATTATATGCCAAGTGGCCCAAGTCCCGAATGGCAGGCGCTTCTTCTACCTGCAGACGAGTAGTACTCGCAGAACCCAAGATTGACCATGGCCAGCGCTGCTGGGTCAACTCTGACACACGGATTCACCGTCCCCCTCTCGTGTCTCA---TCAACGCAGGCCCTCTACAAAAGGCCAAGAAAAAGGAACCTGCCGTGCCCGTCGCGCTCGCGATATGGCTGTGGCCGGCAGCGACGATGCTCCAAGTCCAGCCACCAGAGGCCATGGCGGCACCGTGCGCCTCCTCGGCTACGGACCCCGGACGCCCACGCCGCAACTCACCGAGCGCCTCCTCGACGACAAGCCGCAGCAGCGACCGCACTGCTGCGTCGAGGAGGAGCTCCCCTCCTTCTGGCGCTGGAAGCCGAGCGACC---------------GCGGCCACGTGGAGTGGGCCTCCGTCCGCCAGACATGCAAGGAGTGGATAAAGAACCCCATGAACGTGGCGCTGCTCCTGTGGCTGCTCTGCGTCGGCGTCTCCGGCGGCATGCTCGTGCTCCTCCTCCTCGGCCTGCTCGACGGCGCGTTCCCGGCGACGGCCGACAGGAACCGCTGGATCGAGATCAACAACCAGGTCCTCAACGCGCTCTTCACGCTCATGAGCCTGTACCAGCACCCTGCCCTCTGCCACCACCTCTTCCTGCTCTGCCGCTGGCGCCCGCCCGACGCCGCCGAGCTCCGCGCCGCCTACTGCAAGGAGGGCGCCGCCGCCGCGCCGCGCCACGGGGACCGCGCGCACGTGGCCGTCGTCGTCGCGCTGCTGCACCTCACCGTGCTGTGCCAGTACGTGCTGTGCGGCCTCTACTGGGGCTACACCAGGACCACGCGCCCGGAGCTCGCCGAGGATGGCTTCTTCGCGCTGGGCATCCTCGCGCCGGTCGCCGCCGCGGTGTACACCGTGTGCAGCCCGTTGGGTAAAGGCTACCGGTGCCACGACCTCGCCTCCTGCTCCGTTCCAGCGGCGTCAAAGGCGCAGCCCGCGCCCACTGGGCACGTCGTGGTGGAGCCGGACTGGGCCGGCGGCATGCTCGACT------------GCGACGCGGCGGCCGGGTGCCTCTCCCTGTCGTGCACGTTCTGCGTCTTCGGGTGGAACATGGAGAGGCTGGGCCTGGGCAACGCGTACGTGCACGCCGTCACGTTCGCGCTCCTGTGCTTCGCGCCGCTCTGGGTGCTGGGCGTCTCGGCGCTGCACATCCACAGCCACGTCGTCGGCGACGCCGTGGGCGGCGCCGGCGTGCTGCTCTGCGCGTGCGGCCTGCTGTACGGCGGCTACTGGCGGATACAGATGCGGAGGAGGTTCGGGCTCCCAGGGACCACGGCGTGCTGCGGCTCCAAGTCGCTGACGGACTACGCGCGGTGGCTCTTCTGCTGGCCCTGCGCGCTGGCGCAGGAGGTCCGCACGGCGAGCATGTACCACGTCGACGGCGAGGTCTTCTACTCGAAGACCGTTGACGACGACGATCTCCACGCCGACAGCGGGCAGCGGTGGCTCGCGGCGTCCAAGCATCGTGACGTTTTTAGTGCAGCGGACACGGTTGCAGTGTCACAGCAGTCGCCGGCAAGTGGTCATCGTCTGGTTGTCATTCATGACGAAACGACCATCATGGCTCCACCTGTTCAGGTCGTGGTTGTGCAGGTGGAGGACAAGTGCAGTGTTGTTCGTCACGGGGAGACGAGCGGTTCTTCTTCTTCTTCTATTTCGTCATCGGCGAGCGAGGAAGAGGACGTGTCCTTTTTGGAGTCGAACCGAGAAATGCTGGAAGATGATGCTGATCGTAGTACGTCCTCTGATGGGAGCTGGAGAGTGGAGAAAGTGAAGAGACTGATCAACATGGTCACCCTGGTGTCTCTGCTCATTCTTTTGTACACAAGGGGAATTATTCTGTAGAGAAGCAGTGGAATTAAGGATGTG----TTGTTCTAGATGCTATTTCTCCACTTCTGTTGCTGAAAACAGGATCACAGTGTAGGTTTTGTATAGGGAACTAGTGAAGCACCATGAAATTTATGAAAGTAAACACATTCTTTTAC
>A152
-CCAGCTTCTGGCACAATATTTGGTGTGATGTAGAGCCTTTGTCTTCTAAATATGCTAATCTGTATGATATTGCTTATGATAAAGATATCACAGTT-AAAAAAGCTTTTTCTTCTGAGTTTAGAGCTGTGAATTTCAGAAGAAGGATTTATGGTGCTTTGGAAGTTGAGTATAACAATCTTATTACACAATGTAATAATATTAATATTTCTGAGGAAGAAGATAAATCTGTTTGGCTTCTGGGTGGCAAAGGTTTTTCTGTTAACTCTTTTTACAAAAGAATCAAGTGCTCTCAGACTCCTTTGTCTCCTAGTTTCCTGTGGAAAACTAGACTTCCATATAAGATTAAAGC-TTTTTTGTGGCTTGTTATGCACAAAAAGATTTTAACTAAGGACAATTTGTTCAAGAAAAATTGGAAGGGTAATCTGGATTGTATCTTTTGTGGATTTTCAGAATCCATAGACCATTTGTTTTTCCAATGTCCGGTTGCTAGATTTACTTGGAGAATAGTTTACTCAGCTCTTGGATTAGTTTCTACTCCTGAGAATGTGGATGATTTGTTTGGTACTTGGATTAACAGTTTTAATAAGACTG-AAAAAATCTGGTAATGTTCGGCTGTGGAGCTGTCATTTGGGCGATCTGGCGTTGTCGCAATAATTGTTGCTTTGGGACTGACC-----GCATTGATGATC-CGACTAATGTGATTTTCTCTTGTTGTTATTGGCTTGAAACTTGGGCTATTCGTCAAAAAAAGAAGGCAAGAAAACTGGTGGAGCTCGGAAGTCTCAAAATCAAAAAGATGGCGTGTGAGATCTACAGCAAGGCTCGTAATTGGAGGTCAGTTGACAGACGAATCCGATGAAAGAAATCTGTTTTGTTATCTGGCTATTTTGGTTCAACAACTTTGCGGCCGTTCTACTTCCTCTTCCCGGTAGCGCTAAGCTACAGGAAAAACTCTGGGATAGAAGGTTGCTCGATGATCTGTTTTGATCTGTGTGAACTTTGATTTTGGCCAGCTTTGTGATTCTATATGTGTGCTATTAGTAGTCTGGTGCGGTCAGAGTATGGTCCTTAGTTGCTGATAGTTCTGTGCTTTGTCAGCTTTTCATTTCTGGATGCTTATGTGGTATTGTAAGAACATATGTCTCTTTCTATTTCGTAATGAAATAGGGGGTTATTCCCTCTGTCAAAAAAGTAATATTAATGGTCAAAATAGTTTTTGGATTAGGGCTCGCTCGGACAAGAAAACACCATTTTGTAACGATAGCATCAGATCCTGCAAAGC--------------------------------------------------------------ACGTGTATACTCAAGTCAAGTGGCGGCAAGCCAATTATTTTTTCTTCATCAAACAGATGAAATATCAGGAAATTAATTATATG---------CCAAGTCCCGGATGGCAGGCGCTTCTTCTACCTGCAGACGAGTAGTACTCACAGAACCCAAGATTGACCATGGCCAGCGCTGCTGGGTCAACTCTGACACACGGATTCACCGT-CCCCTCTCGTGTCTCATCGTCAACGCAAGCCCTCTACAAAAGGCCAAGAAAAAGGAACCTGCCGTGCCCGTCGCGCTCGCGATATGGCTGTGGCCGGCAGCGACGATGCTCCAAGTCCAGCCACCGGAGGCCATGGCGGCACCATGCGCCTCCTCGGCTACGGACCCCGGACGCCCACGCCGCAACTCACCGAGCGCCTCCTCGACGACAAGCCGCAGCAGGGACCGCACT---------------------------------GCTGGAAGCCGAGCGACCGCGGCAGCCCCTCCGGCGGCCACGTGGACTGGGCCTCCGTCCGCCAGACATGCAAGGAGTGGATAAAGAACCCCATGAACGTGGCGCTGCTCCTGTGGCTGCTCTGCGTCGGTGTCTCCGGCGGCATGCTCGTGCTCCTCCTCCTCGGCCTGCTCGACGGCGCGTTCCCGGCGACGGCCGACAGGAACCGCTGGATCGAGATCAACAACCAGGTCCTCAACGCGCTCTTCACGCTCATGAGCCTGTACCAGCACCCTGCCCTCTGCCACCACCTCTTCCTGCTCTGCCGCTGGCGCCCGCCCGACGCCGCCGAGCTCCGCGCCGCCTACTGCAAGGAGGGCGCCGCCGCCGCGCCGCGCCACGGGGACCGCGCGCACGTGGCCGTCGTCGTCGCGCTGCTGCACCTCACCGTGCTGTGCCAGTACGTGCTGTGCGGCCTCTACTGGGGCTACACCAGGACCACGCGCCCGGAGCTCGCCGAGGATGGCTTCTTCGCGCTGGGCATCCTCGCGCCGGTCGCCGCCGCGGTGTACACCGTGTGCAGCCCGTTGGGTAAAGGCTACCGGTGCCACGACCTCGCCTCCTGCTCCGTTCCAGCGGCGTCAAAGGCGCAGCCCGCGCCCACTGGGCACGTCGTGGTGGAGCCGGACTGGGCCGGCGGCATGCTCGACT------------GCGACGCGGCGGCCGGGTGCCTCTCCCTGTCGTGCACGTTCTGCGTCTTCGGGTGGAACATGGAGAGGCTGGGCCTGGGCAACGCGTACGTGCACGCCGTCACGTTCGCGCTCCTGTGCTTCGCGCCGCTCTGGGTGCTGGGCGTCTCGGCGCTGCACATCCACAGCCACGTCGTCGGCGACGCCGTGGGCGGCGCCGGCGTGCTGCTCTGCGCGTGCGGCCTGCTGTACGGCGGCTACTGGCGGATACAGATGCGGAGGAGGTTCGGGCTCCCAGGGACCACGGCGTGCTGCGGCTCCAAGTCGCTGACGGACTACGCGCGGTGGCTCTTCTGCTGGCCCTGCGCGCTGGCGCAGGAGGTCCGCACGGCGAGCATGTACCACGTCGACGGCGAGGTCTTCTACTCGAAGACCGTTGACGACGACGATCTCCACGCCGACAGCGGGCAGCGGTGGCTCGCGGCGTCCAAGCATCGTGACGTTTTTAGTGCAGCGGACACGGTTGCAGTGTCACAGCAGTCGCCGGCAAGTGGTCATCGTCTGGTTGTCATTCATGACGAAACGACCATCATGGCTCCACCTGTTCAGGTCGTGGTTGTGCAGGTGGAGGACAAGTGCAGTGTTGTTCGTCACGGGGAGACGAGCGGTTCTTCTTCTTCTTCTATTTCGTCATCGGCGAGCGAGGAAGAGGACGTGTCCTTTTTGGAGTCGAACCGAGAAATGCTGGAAGATGATGCTGATCGTAGTACGTCCTCTGATGGGAGCTGGAGAGTGGAGAAAGTGAAGAGACTGATCAACATGGTCACCCTGGTGTCTCTGCTCATTCTTTTGTACACAAGGGGAATTATTCTGTAGAGAAGCAGTGGAATTAAGGATGTG----TTGTTCTAGATGCTATTTCTCCACTTCTGTTGCTGAAAACAGGATCACAGTGTAGGTTTTGTATAGGGAACTAGTGAAGCACCATGAAATTTATGAAAGTAAACACATTCTTTTAC
>A153
ACCAGCTTCTGGCACAATATTTGGTGTGATGTTGAACCTTTGTCTTCTAAATATGCTAATCTGTATGATATTGCTTATGATAAAGATATCACAGTT-AAAAAAGCTTTTTCTTCTGAGTTTAGAGCTGTGAATTTCAGAAGAAGGATTTATGGTGCTTTGGAAGTTGAATATAACAATCTTATTACACAATGTAATAATTTTAATATTTCTGAGGAAGAAGATAAATCTGTTTGGCTTCTGGGTGACAAAGGTTTTTCTGTTAACTCTTTTTACAAAAGAATCAAGTGCTCTCAGACTCCTTTGTCTCCTAGTTTCCTGTGGAAAACTAGACTTCCATATAAGATTAAAGC-TTTTTTGTGGCTTGTTATGCACAAAAAGATTTTAACTAAAGACAATTTGTTCAAGAAAGATTGGAAGGGTAATTTGGATTGTATCTTTTGTGGATTTTCAGAATCCATGGACCATTTGTTTTTCCACTGTCCGGTTGCTAGATTTACTTGGAGAATAATATACTCAGCTCTTGGATTAATTTCTACTCCTGAGAATGTGGATGATTTGTTTGGTACTTGGATTAACAGTTTTAATAAGACTGAAAAAAATCTGGTAATGTTCGGCTGTGGAGCTGTCATTTGGGCGATCTGGCGTTGTCGCAATAATTGTTGTTTTGGGACTGACC-----GAATTGATGATC-CGACTAATGTGATTTTCTCTTGTTGTTATTGGCTTGAAACTTGGGCTATTCGGCAAAAAAAGAAGGCAAGAAAACTGGTGGAGCTCGGAAGTCTCAAAATCAAAAAGATGGCGTGTGAGATCTACAACAAGGCTCGTAATTGGAGGTCAGTTGACAGACGAATCCGATGAAAGAAATCTGTTTTGTTATCTGGCTATTTTGGTTCAACAACTCTGCGGCCGTTCTACTTCCTCTTCCCGGTAGCGCTAAGCTACAGGAAAAACTCTGGGATAGAAGGTTGCTCGATGATCTGTTTTGATCTGTGTGAACTTTGATTTTGGCCAGCTTTGTGATTCTATATGTGTGCTATTAGTAGTCTGGTGCGGTCAGAGTATGGTCCTTAGTTGCTGATAGTTCTGTGCTTTGTCAGCTTTTCATTTCTGGATGCTTATGTGGTATTGTAAGAACATATGTCTCTTTCTATTTCGTAATGAAATAGGGGGTTATTCCCTCTGTCAAAAAAGTAATATTAGTGGTCAAAATAGTTTTTGGATTAGGGCTCGCTCGGACAAGAAAACACCATTTTGTAACGATAGCATCAGATCCTGCAAAGC--------------------------------------------------------------ACGTGTATACTCAAGTCAAGTGGCAGCAAGCCAATTATTTTTTCTTCACCAAACAGATGAAATATCAGGAAATTAATTATATGCCAAGTGGCCCAAGTCCCGAATGGCAGGCGCTTCTTCTACCTGCAGACGAGTAGTACTCGCAGAACCCAAGATTGACCATGGCCAGCGCTGCTGGGTCAACTCTGACACACGGATTCACCGTCCCCCTCTCGTGTCTCA---TCAACGCAGGCCCTCTACAAAAGGCCAAGAAAAAGGAACCTGCCGTGCCCGTCGCGCTCGCGATATGGCTGTGGCCGGCAGCGACGATGCTCCAAGTCCAGCCACCAGAGGCCATGGCGGCACCGTGCGCCTCCTCGGCTACGGACCCCGGACGCCCACGCCGCAACTCACCGAGCGCCTCCTCGACGACAAGCCGCAGCAGCGACCGCACTGCTGCGTCGAGGAGGAGCTCCCCTCCTTCTGGCGCTGGAAGCCGAGCGACC---------------GCGGCCACGTGGAGTGGGCCTCCGTCCGCCAGACATGCAAGGAGTGGATAAAGAACCCCATGAACGTGGCGCTGCTCCTGTGGCTGCTCTGCGTCGGCGTCTCCGGCGGCATGCTCGTGCTCCTCCTCCTCGGCCTGCTCGACGGCGCGTTCCCGGCGACGGCCGACAGGAACCGCTGGATCGAGATCAACAACCAGGTCCTCAACGCGCTCTTCACGCTCATGAGCCTGTACCAGCACCCTGCCCTCTGCCACCACCTCTTCCTGCTCTGCCGCTGGCGCCCGCCCGACGCCGCCGAGCTCCGCGCCGCCTACTGCAAGGAGGGCGCCGCCGCCGCGCCGCGCCACGGGGACCGCGCGCACGTGGCCGTCGTCGTCGCGCTGCTGCACCTCACCGTGCTGTGCCAGTACGTGCTGTGCGGCCTCTACTGGGGCTACACCAGGACCACGCGCCCGGAGCTCGCCGAGGATGGCTTCTTCGCGCTGGGCATCCTCGCGCCGGTCGCCGCCGCGGTGTACACCGTGTGCAGCCCGTTGGGTAAAGGCTACCGGTGCCACGACCTCGCCTCCTGCTCCGTTCCAGCGGCGTCAAAGGCGCAGCCCGCGCCCACTGGGCACGTCGTGGTGGAGCCGGACTGGGCCGGCGGCATGCTCGACT------------GCGACGCGGCGGCCGGGTGCCTCTCCCTGTCGTGCACGTTCTGCGTCTTCGGGTGGAACATGGAGAGGCTGGGCCTGGGCAACGCGTACGTGCACGCCGTCACGTTCGCGCTCCTGTGCTTCGCGCCGCTCTGGGTGCTGGGCGTCTCGGCGCTGCACATCCACAGCCACGTCGTCGGCGACGCCGTGGGCGGCGCCGGCGTGCTGCTCTGCGCGTGCGGCCTGCTGTACGGCGGCTACTGGCGGATACAGATGCGGAGGAGGTTCGGGCTCCCAGGGACCACGGCGTGCTGCGGCTCCAAGTCGCTGACGGACTACGCGCGGTGGCTCTTCTGCTGGCCCTGCGCGCTGGCGCAGGAGGTCCGCACGGCGAGCATGTACCACGTCGACGGCGAGGTCTTCTACTCGAAGACCGTTGACGACGACGATCTCCACGCCGACAGCGGGCAGCGGTGGCTCGCGGCGTCCAAGCATCGTGACGTTTTTAGTGCAGCGGACACGGTTGCAGTGTCACAGCAGTCGCCGGCAAGTGGTCATCGTCTGGTTGTCATTCATGACGAAACGACCATCATGGCTCCACCTGTTCAGGTCGTGGTTGTGCAGGTGGAGGACAAGTGCAGTGTTGTTCGTCACGGGGAGACGAGCGGTTCTTCTTCTTCTTCTATTTCGTCATCGGCGAGCGAGGAAGAGGACGTGTCCTTTTTGGAGTCGAACCGAGAAATGCTGGAAGATGATGCTGATCGTAGTACGTCCTCTGATGGGAGCTGGAGAGTGGAGAAAGTGAAGAGACTGATCAACATGGTCACCCTGGTGTCTCTGCTCATTCTTTTGTACACAAGGGGAATTATTCTGTAGAGAAGCAGTGGAATTAAGGATGTG----TTGTTCTAGATGCTATTTCTCCACTTCTGTTGCTGAAAACAGGATCACAGTGTAGGTTTTGTATAGGGAACTAGTGAAGCACCATGAAATTTATGAAAGTAAACACATTCTTTTAC
>A156
ACCAGCTTCTGGCACAATATTTGGTGTGATGTAGAGCCTTTGTCTTCTAAATATGCTAATCTGTATGATATTGCTTATGATAAAGATATCACGG-T-AAAAAAGCTTTTTCTTCTGAGTTTAGAGCTGTGAATTTCAGAAGAAGGATTTATGGTGCTTTGGAAGTTGAGTATAACAATCTTATTACACAATGTAATAATATTAATATTTCTGAGGAAGAAGATAAATCTGTTTGGCTTCTGGGTGGCAAAGGTTTTTCTGTTAACTCTTTTTACAAAAGAATCAAGTGCTCTCAGACTCCTTTGTCTCCTAGTTTCCTGTGGAAAACTAGACTTCCATATAAGATTAAAGC-TTTTTTGTGGCTTGTTATGCACAAAAAGATTTTAACTAAGGACAATTTGTTCAAGAAAAATTGGAAGGGTAATCTGGATTGTATCTTTTGTGGATTTTCAGAATCCATAGACCATTTGTTTTTCCAATGTCCGGTTGCTAGATTTACTTGGAGAATAGTTTACTCAGCTCTTGGATTAGTTTCTACTCCTGAGAATGTGGATGATTTGTTTGGTACTTGGATTAACAGTTTTAATAAGACTGAAAAAAATCTGGTAATGTTCGGCTGTGGAGCTGTCATTTGGGCGATCTGGCGTTGTCGCAATAATTGTTGCTTTGGGACTGACC-----GCATTGATGATC-CGACTAATGTGATTTTCTCTTGTTGTTATTGGCTTGAAACTTGGGCTATTCGTCAAAAAAAGAAGGCAAGAAAACTGGTGGAGCTCGGAAGTCTCAAAATCAAAAAGATGGCGTGTGAGATCTACAGCAAGGCTCGTAATTGGAGGTCAGTTGACAGACGAATCCGATGAAAGAAATCTGTTTTGTTATCTGGCTATTTTGGTTCAACAACTTTGCGGTCGTTCTACTTCCTCTTCCCGGTAGCGCTAAGCTACAGGAAAAACTCTGGGATAGAAGGTTGCTCGATGATCTGTTTTGATCTGTGTGAACTTTGATTTTGGCCAGCTTTGTGATTCTATATGTGTGCTATTAGTAGTCTGGTGCGGTCAGAGTATGGTCCTTAGTTGCTGATAGTTCTGTGCTTTGTCAGCTTTTCATTTCTGGATGCTTATGTGGTATTGTAAGAACATATGTCTCTTTCTATTTCGTAATGAAATAGGGGGTTATTCCCTCTGTCAAAAAAGTAATATTAGTGGTCAAAATAGTTTTTGGATTAGGGCTCGCTCGGACAAGAAAACACCATTTTGTAACGATAGCATCAGATCCTGCAAAGC--------------------------------------------------------------ACGTGTATACTCAAGTCAAGTGGCAGCAAGCCAATTATTTTTTCTTCACCAAACAGATGAAATATCAGGAAATTAATTATATG---------CCAAGTCCCGAATGGCAGGCGCTTCTTCTACCTGCAGACGAGTAGTACTCGCAGAACCCAAGATTGACCATGGCCAGCGCTGCTGGGTCAACTCTGACACACGGATTCACCGTCCCCCTCTCGTGTCTCA---TCAACGCAGGCCCTCTACAAAAGGCCAAGAAAAAGGAACCTGCCGTGCCCGTCGCGCTCGCGATATGGCTGTGGCCGGCAGCGACGATGCTCCAAGTCCAGCCACCAGAGGCCATGGCGGCACCGTGCGCCTCCTCGGCTACGGACCCCGGACGCCCACGCCGCAACTCACCGAGCGCCTCCTCGACGACAAGCCGCAGCAGCGACCGCACTGCTGCGTCGAGGAGGAGCTCCCCTCCTTCTGGCGCTGGAAGCCGAGCGACCGCGGCAGCCCCTCCGGCGGCCACGTGGACTGGGCCTCCGTCCGCCGGACGTGCAAGGAGTGGATCAAGAACCCCATGAACGTGGCGCTGCTCCTGTGGCTGCTCTGCGTCGGCGTCTCCGGCGGCATGCTCGTGCTCCTCCTCCTCGGCCTGCTCGACAGCGCGTTCCAGGGGACGGCCGACAGGAACCGCTGGATCGAGATCAACAACCAGGTCCTCAACGCGCTCTTCACGCTCATGAGCCTGTACCAGCACCCTGCCCTCTGCCACCACCTCTTCCTGCTCTGCCGCTGGCGCCCGGCCGACGCCGCCGAGCTCCGCGCCGCCTACTGCAAGGAGGGCGCCGCCGCCGCGCCGCGCCACGGGGACCGCGCGCACGTGGCCGTCGTCGTCGCGCTGCTGCACCTCACCGTGCTGTGCCAGTACGTGCTGTGCGGCCTCTACTGGGGCTACACCAGGACCACGCGCCCGGAGCTCGCCGAGGACGGCTTCTTCGCGCTGGGCATCCTAGCGCCGGTCGCCGCCGCGGTGTACACCGTGTGCAGCCCGTTGGGTAAAGGCGACCGGTGCCACGACCTCGCCTCCTGCTCCGTTCCAGCCTCGACAAAGGCGCAGCCCACGCCCACTGGGCACGTCGTGCTGGAGCCGGACTGGGCCGGCGGCATGCTCGACT---GCGGCGGCGGCGACGCGGCGGCCGGGTGCCTCTCCCTGTCGTGCACGTTCTGCGTCTTCGGGTGGAACATGGAGAGGCTGGGCCTGGGCAACGCGTACGTGCACGCCGTCACGTTCGCGCTCCTGTGCTTCGCGCCGCTCTGGGTGCTGGGCGTCTCGGCGCTGCACATCCACAGCTACGTCGTCGGCGACGCCGTTGGCGGCGCCGGCGTGCTGCTCTGCGCGTGCGGCCTGCTGTACGGCGGCTACTGGCGGATACAGATGCGGAGGAGGTTCGGGCTCCCAGGGACCACGGCGTGCTGCGGCTCCAAGTCGCTGACGGACTACGCGCGGTGGCTCTTCTGCTGGCCCTGCGCGCTGGCGCAGGAGGTCCGCACGGCGAGCATGTACCACGTCGACGGCGAGGTCTTCTACTCGAAGACCGTTGACGACGACGATCTCCACGCCGACAGCGGGAAGCGGTGGCTCGCGGTGTCCAAGCATCGTGACGTTTTTAGTGCAGCGGACACGGTTGCAGTGTCACAGCAGTCGCCGGCAAGTGGTCATCGTCTGGTTGTCATTCATGACGAAACGACCATCATGGCTCCACCTGTTCAGGTCGTGGTTGTGCAGGTGGAAGACAAGTGCAGTGTTGTTCGTCACGGGGAGACGAGCGG---TTCTTCTTCTTCTATTTCGTCATCGGCGAGCGAGGAAGAGGACGTGTCCTTTTTGGAGTCGAACCGAGAAATGCTGGAAGATGATGTTGATCGTAGTACGTCGTCTGATGGGAGTTGGAGAGTGGAGAAAGTGAAGAGACTGATCAATATGGTCACCCTGGTGTCTCTGCTCATTCTTTTATACACAAGGGGAATTATTCTGTAGAGAAGCAGTGGAATTAAGCATGTG----TTGTTCTAGATGCTATTTCTCCACTTCTGTTGCTGAAAACAGGATCACAGTGTAGGTTTAGTATAGGGAACTAGTGAAGCACCATGAAATTTATGAAAGTAAATACATTCTTTTAC
>A157
ACCAGCTTCTGGCACAATATTTGGTGTGATGTAGAGCCTTTGTCTTCTAAATATGCTAATCTGTATGATATTGCTTATGATAAAGATATCACAG-T-AAAAAAGCTTTTTCTTCTGAGTTTAGAGCTGTGAATTTCAGAAGAAGGATTTATGGTGCTTTGGAAGTTGAGTATAACAATCTTATTACACAATGTAATAATATTAATATTTCTGAGGAAGAAGATAAATCTGTTTGGCTTCTGGGTGGCAAAGGTTTTTCTGTTAACTCTTTTTACAAAAGAATCAAGTGCTCTCAGACTCCTTTGTCTCCTAGTTTCCTATGGAAAACTAGACTTCCATATAAGATTAAAGC-TTTTTTGTGGCTTGCTATGCACAAAAAGATTTTAACTAAAGACAATTTGTTCAAGAAAAATTGGAAGGGTAATCTGGATTGTATCTTTTGTGGATTTTCAGAATCCATAGACCATTTGTTTTTCCAATGTCCGGTTGCTAGATTTACTTGGAGAATAGTTTACTCAGCTCTTGGATTAGTTTCTACTCCTGAGAATGTGGATGATTTGTTTGGTACTTGGATTAACAGTTTTAATAAGACTG-AAAAAATCTGGTAATGTTCGGCTGTGGAGCTGTCATTTGGGCGATCTGGCGTTGTCGCAATAATTGTTGCTTTGGGACTGACC-----GCATTGATGATC-CGACTAATGTGATTTTCTCTTGTTGTTATTGGCTTGAAACTTGGGCTATTCGTCAAAAAAAGAAGGCAAGAAAACTGGTGGAGCTCGGAAGTCTCAAAATCAAAAAGATGGCGTGTGAGATCTACAGCAAGGCTCGTAATTGGAGGTCAGTTGACAGACGAATCCGATGAAAGAAATCTGTTTTGTTATCTGGCTATTTTGGTTCAACAACTCTGCGGTCGTTCTACTTCCTCTTCCCGGTAGCGCTAAGCTACAGGAAAAACTCTGGGATAGAAGGTTGCTCGATGATCTGTTTTGATCTGTGTGAACTTTGATTTTGGCCAGCTTTGTGATTCTATATGTGTGCTATTAGTAGTCTGGTGCGGTCAGAGTATGGTCCTTAGTTGCTGATAGTTCTGTGCTTTGTCAGCTTTTCATTTCTGGATGCTTATGTGGTATTGTAAGAACATATGTCTCTTTCTATTTCGTAATGAAATAGGGGGTTATTCCCTCTGTCAAAAAAGTAATATTAGTGGTCAAAATAGTTTTTGGATTAGGGCTCGCTCGGACAAGAAAACACCATTTTGTAACGATAGCATCAGATCCTGCAAAGC--------------------------------------------------------------ACGTGTATACTCAAGTCAAGTGGCAGCAAGCCAATTATTTTTTCTTCACCAAACAGATGAAATATCAGGAAATTAATTATATG---------CCAAGTCCCGAATGGCAGGCGCTTCTTCTACCTGCAGACGAGTAGTACTCGCAGAACCCAAGATTGACCATGGCCAGCGCTGCTGGGTCAACTCTGACACACGGATTCACCGTCCCCCTCTCGTGTCTCA---TCAACGCAGGCCCTCTACAAAAGGCCAAGAAAAAGGAACCTGCCGTGCCCGTCGCGCTCGCGATATGGCTGTGGCCGGCGGCGACGATGCTCCAAGTCCAGCCACCAGAGGCCATGGCGGCACCGTGCGCCTCCTCGGCTACGGACCCCGGACGCCCACGCCGCAACTCACCGAGCGCCTCCTCGACGACAAGCCGCAGCAGCGACCGCACTGCTGCGTCGAGGAGGAGCTCCCCTCCTTCTGGCGCTGGAAGCCGAGCGACC---------------GCGGCCACGTGGAGTGGGCCTCCGTCCGCCAGACATGCAAGGAGTGGATAAAGAACCCCATGAACGTGGCGCTGCTCCTGTGGCTGCTCTGCGTCGGCGTCTCCGGCGGCATGCTCGTGCTCCTCCTCCTCGGCCTGCTCGACGGCGCGTTCCCGGCGACGGCCGACAGGAACCGCTGGATCGAGATCAACAACCAGGTCCTCAACGCGCTCTTCACGCTCATGAGCCTGTACCAGCACCCTGCCCTCTGCCACCACCTCTTCCTGCTCTGCCGCTGGCGCCCGGCCGACGCCGCCGAGCTCCGCGCCGCCTACTGCAAGGAGGGCGCCGCCGCCGCGCCGCGCCACGGGGACCGCGCGCACGTGGCCGTCGTCGTCGCGCTGCTGCACCTCACCGTGCTGTGCCAGTACGTGCTGTGCGGCCTCTACTGGGGCTACACCAGGACCACGCGCCCGGAGCTCGCCGAGGACGGCTTCTTCGCGCTGGGCATCCTCGCGCCGGTCGCCGCCGCGGTGTACACCGTGTGCAGCCCGTTGGGTAAAGGCGACCGGTGCCACGACCTCGCCTCCTGCTCCGTTCCAGCGGCGTCAAAGGCGCAGCCCGCGCCCACTGGGCACGTCGTGGTGGAGCCGGACTGGGCCGGCGGCATGCTCGACT------------GCGACGCGGCGGCCGGGTGCCTCTCCCTGTCGTGCACGTTCTGCGTCTTCGGGTGGAACATGGAGAGGCTGGGCCTGGGCAACGCGTACGTGCACGCCGTCACGTTCGCGCTCCTGTGCTTCGCGCCGCTCTGGGTGCTGGGCGTCTCGGCGCTGCACATCCACAGCCACGTCGTCGGCGACGCCGTGGGCGGCGCCGGCGTGCTGCTCTGCGCGTGCGGCCTGCTGTACGGCGGCTACTGGCGGATACAGATGCGGAGGAGGTTCGGGCTCCCAGGGACCACGGCGTGCTGCGGCTCCAAGTCGCTGACGGACTACGCGCGGTGGCTCTTCTGCTGGCCCTGCGCGCTGGCGCAGGAGGTCCGCACGGCGAGCATGTACCACGTCGACGGCGAGGTCTTCTACTCGAAGACCGTTGACGACGACGATCGCCACGCCGGCAGCGGGCAGCGGTGGCTCGCGGCGTCCAAGCATCGTGACGTTTTTAGTGCAGCGGACACGGTTGCAGTGTCACAGCAGTCGGCGGCAAGTGGTCATCGTCTGGTTGTCATTCATGACGAAACGAC---CATGGCTCCACCTGTTCAGGTCGTGGTTGTGCCGGTGGAAGACAAGTGCAGTGTTGTTCGTCACGGGGAGACGAGCTG---TTCTTCTTCTTCTATTTCGTCATCGGCGAGCGAGGAAGAGGACGTGTCCTTTTTGGAGTCGAACCGAGAAATGCTGGAAGATGATGCTGATCGTAGTACGTCGTCTGATGGGAGCTGGAGAGTGGAGAAAGTGAAGAGACTGATCAATATGGTCACCCTGGTGTCTCTGCTCATTCTTTTATACACAAGGGGAATTATTCTGTAGAGAAGCAGTGGAATTAAGGTTGTGTCCCTTGTTCTAGATGCTATTTCTCCACTTCTGTTGCTGAAAACAGGATCACAGTGTAGGTTTTGTATAGGGAACTAGTGAAGCACCATGCAATTTTTGAAAGTAAACTCATTCTTTTAC
>A158
ACCAGCTTCTGGCACAATATTTGGTGTGATGTAGAGCCTTTGTCTTCTAAATATGCTAATCTGTATGATATTGCTTATGATAAAGATATCACAG-T-AAAAAAGCTTTTTCTTCTGAGTTTAGAGCTGTGAATTTCAGAAGAAGGATTTATGGTGCTTTGGAAGTTGAGTATAACAATCTTATTACACAATGTAATAATATTAATATTTCTGAGGAAGAAGATAAATCTGTTTGGCTTCTGGGTGGCAAAGGTTTTTCTGTTAACTCTTTTTACAAAAGAATCAAGTGCTCTCAGACTCCTTTGTCTCCTAGTTTCCTGTGGAAAACTAGACTTCCATATAAGATTAAAGC-TTTTTTGTGGCTTGTTATGCACAAAAAGATTTTAACTAAAGACAATTTGTTCAAGAAAAATTGGAAGGGTAATCTGGATTGTATCTTTTGTGGATTTTCAGAATCCATAGACCATTTGTTTTTCCAATGTCCGGTTGCTAGATTTACTTGGAGAATAGTTTACTCAGCTCTTGGATTAGTTTCTACTCCTGAGAATGTGGATGATTTGTTTGGTACTTGGATTAACAGTTTTAATAAGACTGAAAAAAATCTGGTAATGTTCGGCTGTGGAGCTGTCATTTGGGCGATCTGGCGTTGTCGCAATAATTGTTGCTTTGGGACTGACC-----GCATTGATGATC-CGACTAATGTGATTTTCTCTTGTTGTTATTGGCTTGAAACTTGGGCTATTCGTCAAAAAAAGAAGGCAAGAAAACTGGTGGAGCTCGGAAGTCTCAAAATCAAAAAGATGGCGTGTGAGATCTACAGCAAGGCTCGTAATTGGAGGTCAGTTGACAGACGAATCCGATGAAAGAAATCTGTTTTGTTATCTGGCTATTTTGGTTCAACAACTCTGCGGTCGTTCTACTTCCTCTTCCCGGTAGCGCTAAGCTACAGGAAAAACTCTGGGATAGAAGGTTGCTCGATGATCTGTTTTGATCTGTGTGAACTTTGATTTTGGCCAGCTTTGTGATTCTATATGTGTGCTATTAGTAGTCTGGTGCGGTCAGAGTATGGTCCTTAGTTGCTGATAGTTCTGTGCTTTGTCAGCTTTTCATTTCTGGATGCTTATGTGGTATTGTAAGAACATATGTCTCTTTCTATTTCGTAATGAAATAGGGGGTTATTCCCTCTGTCAAAAAAGTAATATTAGTGGTCAAAATAGTTTTTGGATTAGGGCTCGCTCGGACAAGAAAACACCATTTTGTAACGATAGCATCAGATCCTGCAAAGC--------------------------------------------------------------ACGTGTATACTCAAGTCAAGTGGCAGCAAGCCAATTATTTTTTCTTCACCAAACAGATGAAATATCAGGAAATTAATTATATG---------CCAAGTCCCGAATGGCAGGCGCTTCTTCTACCTGCAGACGAGTAGTACTCGCAGAACCCAAGATTGACCATGGCCAGCGCTGCTGGGTCAACTCTGACACACGGATTCACCGTCCCCCTCTCGTGTCTCA---TCAACGCAGGCCCTCTACAAAAGGCCAAGAAAAAGGAACCTGCCGTGCCCGTCGCGCTCGCGATATGGCTGTGGCCGGCAGCGACGATGCTCCAAGTCCAGCCACCAGAGGCCATGGCGGCACCGTGCGCCTCCTCGGCTACGGACCCCGGACGCCCACGCCGCAACTCACCGAGCGCCTCCTCGACGACAAGCCGCAGCAGCGACCGCACTGCTGCGTCGAGGAGGAGCTCCCCTCCTTCTGGCGCTGGAAGCCGAGCGACCGCGGCAGCCCCTCCGGCGGCCACGTGGACTGGGCCTCCGTCCGCCGGACGTGCAAGGAGTGGATCAAGAACCCCATGAACGTGGCGCTGCTCCTGTGGCTGCTCTGCGTCGGCGTCTCCGGCGGCATGCTCGTGCTCCTCCTCCTCGGCCTGCTCGACGGCGCGTTCCCGGCGACGGCCGACAGGAACCGCTGGATCGAGATCAACAACCAGGTCCTCAACGCGCTCTTCACGCTCATGAGCCTGTACCAGCACCCTGCCCTCTGCCACCACCTCTTCCTGCTCTGCCGCTGGCGCCCGGCCGACGCCGCCGAGCTCCGCGCCGCCTACTGCAAGGAGGGCGCCGCCGCCGCGCCGCGCCACGGGGACCGCGCGCACGTGGCCGTCGTCGTCGCGCTGCTGCACCTCACCGTGCTGTGCCAGTACGTGCTGTGCGGCCTCTACTGGGGCTACACCAGGACCACGCGCCCGGAGCTCGCCGAGGACGGCTTCTTCGCGCTGGGCATCCTAGCGCCGGTCGCCGCCGCGGTGTACACCGTGTGCAGCCCGTTGGGTAAAGGCGACCGGTGCCACGACCTCGCCTCCTGCTCCGTTCCAGCGGCGACAAAGGCGCAGCCCACGCCCACGGGGCACGTCGTGCTGGAGCCGGACTGGGCCGGCGGCATGCTCGACT---GCGGCGGCGGCGACGCGGCGGCCGGGTGCCTCTCCCTGTCGTGCACGTTCTGCGTCTTCGGGTGGAAAATGGAGAGGCTGGGCCTGGGCAACGCGTACGTGCACGCCGTCACGTTCGCGCTCCTGTGCTTCGCGCCGCTCTGGGTGCTGGGCGTCTCGGCGCTGCACATCCACAGCCACGTCGTCGGCGACGCCGTGGGCGGCGCCGGCGTGCTGCTCTGCGCGTGCGGCCTGCTGTACGGCGGCTACTGGCGGATACAGATGCGGAGGAGGTTCGGGCTCCCAGGGACCACGGCGTGCTGCGGCTCCAAGTCGCTGACGGACTACGCGCGGTGGCTCTTCTGCTGGCCCTGCGCGCTGGCGCAGGAGGTCCGCACGGCGAGCATGTACCACGTCGACGGCGAGGTCTTCTACGCGAAGACCGTTGACGACGACGATCGCCACGCCGGCAGCGGGCAGCGGTGGCTCGCGGTGTCCAAGCATCGTGACGTTTTTAGTGCAGCGGACACGGTTGCAGTGTCACAGCAGTCGGCGGCAAGTGGTCATCGTCTGGTTGTCGTTCATGACGAAACGAC---CATGGCTCCACCTGTTCAGGTCGTGGTTGTGCAGGTGGAAGACAAGTGCAGTGTTGTTCGTCACGGGGAGACGAGCGG---TTCTTCTTCTTCTATTTCGTCATCGGCGAGCGAGGAAGAGGACGTGTCCTTTTTGGAGTCGAACCGAGAAATGCTGGAAGATGATGCTGATCGTAGTACGTCGTCTGATGGGAGCTGGAGAGTGGAGAAAGTGAAGAGACTGATCAATATGGTCACCCTGGTGTCTCTGCTCATTCTTTTATACACAAGGGGAATTATTCTGTAGAGAAGCAGTGGAATTAAGGTTGTGTCCCTTGTTCTAGATGCTATTTCTCCACTTCTGTTGCTGAAAACAGGATCACAGTGTAGGTTTTGTATAGGGAACTAGTGAAGCACCATGCAATTTTTGAAAGTAAACACATTCTTTTAC
>A159
-CCAGCTTCTGGCACAATATTTGGTGTGATGTAGAGCCTTTGTCTTCTAAATATGCTAATCTGTATGATATTGCTTATGATAAAGATATCACAG-T-AAAAAAGCTTTTTCTTCTGAGTTTAGAGCTGTGAATTTCAGAAGAAGGATTTATGGTGCTTTGGAAGTTGAGTATAACAATCTTATTACACAATGTAATAATATTAATATTTCTGAGGAAGAAGATAAATCTGTTTGGCTTCTGGGTGGCAAAGGTTTTTCTGTTAACTCTTTTTACAAAAGAATCAAGTGCTCTCAGACTCCTTTGTCTCCTAGTTTCCTGTGGAAAACTAGACTTCCATATAAGATTAAAGC-TTTTTTGTGGCTTGTTATGCACAAAAAGATTTTAACTAAGGACAATTTGTTCAAGAAAAATTGGAAGGGTAATCTGGATTGTATCTTTTGTGGATTTTCAGAATCCATAGACCATTTGTTTTTCCAATGTCCGGTTGCTAGATTTACTTGGAGAATAGTATACTCAGCTCTTGGATTAGTTTCTACTCCTGAGAATGTGGATGATTTGTTTGGTACTTGGATTAACAGTTTTAATAAGACTGAAAAAAATCTGGTAATGTTCGGCTGTGGAGCTGTCATTTGGGCGATCTGGCGTTGTCGCAATAATTGTTGCTTTGGGACTGACC-----GCATTGATGATC-CGACTAATGTGATTTTCTCTTGTTGTTATTGGCTTGAAACTTGGGCTATTCGTCAAAAAAAGAAGGCAAGAAAACTGGTGGAGCTCGGAAGTCTCAAAATCAAAAAGATGGCGTGTGAGATCTACAGCAAGGCTCGTAATTGGAGGTCAGTTGACAGACGAATCCGATGAAAGAAATCTGTTTTGTTATCTGGCTATTTTGGTTCAACAACTCTGCGGTCGTTCTACTTCCTCTTCCCGGTAGCGCTAAGCTACAGGAAAAACTCTGGGATAGAAGGTTGCTCGATGATCTGTTTTGATCTGTGTGAACTTTGATTTTGGCCAGCTTTGTGATTCTATATGTGTGCTATTAGTAGTCTGGTGCGGTCAGAGTATGGTCCTTAGTTGCTGATAGTTCTGTGCTTTGTCAGCTTTTCATTTCTGGATGCTTATGTGGTATTGTAAGAACATATGTCTCTTTCTATTTCGTAATGAAATAGGGGGTTATTCCCTCTGTCAAAAAAGTAATATTAGTGGTCAAAATAGTTTTTGGATTAGGGCTCGCTCGGACAAGAAAACACCATTTTGTAACGATAGCATCAGATCCTGCAAAGC--------------------------------------------------------------ACGTGTATACTCAAGTCAAGTGGCAGCAAGCCAATTATTTTTTCTTCACCAAACAGATGAAATATCAGGAAATTAATTATATGCCAAGTGGCCCAAGTCCCGAATGGCAGGCGCTTCTTCTACCTGCAGACGAGTAGTACTCGCAGAACCCAAGATTGACCATGGCCAGCGCTGCTGGGTCAACTCTGACACACGGATTCACCGTCCCCCTCTCGTGTCTCA---TCAACGCAGGCCCTCTACAAAAGGCCAAGAAAAAGGAACCTGCCGTGCCCGTCGCGCTCGCGATATGGCTGTGGCCGGCAGCGACGATGCTCCAAGTCCAGCCACCAGAGGCCATGGCGGCACCGTGCGCCTCCTCGGCTACGGACCCCGGACGCCCACGCCGCAACTCACCGAGCGCCTCCTCGACGACAAGCCGCAGCAGCGACCGCACTGCTGCGTCGAGGAGGAGCTCCCCTCCTTCTGGCGCTGGAAGCCGAGCGACC---------------GCGGCCACGTGGAGTGGGCCTCCGTCCGCCAGACATGCAAGGAGTGGATAAAGAACCCCATGAACGTGGCGCTGCTCCTGTGGCTGCTCTGCGTCGGCGTCTCCGGCGGCATGCTCGTGCTCCTCCTCCTCGGCCTGCTCGACGGCGCGTTCCCGGCGACGGCCGACAGGAACCGCTGGATCGAGATCAACAACCAGGTCCTCAACGCGCTCTTCACGCTCATGAGCCTGTACCAGCACCCTGCCCTCTGCCACCACCTCTTCCTGCTCTGCCGCTGGCGCCCGCCCGACGCCGCCGAGCTCCGCGCCGCCTACTGCAAGGAGGGCGCCGCCGCCGCGCCGCGCCACGGGGACCGCGCGCACGTGGCCGTCGTCGTCGCGCTGCTGCACCTCACCGTGCTGTGCCAGTACGTGCTGTGCGGCCTCTACTGGGGCTACACCAGGACCACGCGCCCGGAGCTCGCCGAGGATGGCTTCTTCGCGCTGGGCATCCTCGCGCCGGTCGCCGCCGCGGTGTACACCGTGTGCAGCCCGTTGGGTAAAGGCTACCGGTGCCACGACCTCGCCTCCTGCTCCGTTCCAGCGGCGTCAAAGGCGCAGCCCGCGCCCACTGGGCACGTCGTGGTGGAGCCGGACTGGGCCGGCGGCATGCTCGACT------------GCGACGCGGCGGCCGGGTGCCTCTCCCTGTCGTGCACGTTCTGCGTCTTCGGGTGGAACATGGAGAGGCTGGGCCTGGGCAACGCGTACGTGCACGCCGTCACGTTCGCGCTCCTGTGCTTCGCGCCGCTCTGGGTGCTGGGCGTCTCGGCGCTGCACATCCACAGCCACGTCGTCGGCGACGCCGTGGGCGGCGCCGGCGTGCTGCTCTGCGCGTGCGGCCTGCTGTACGGCGGCTACTGGCGGATACAGATGCGGAGGAGGTTCGGGCTCCCAGGGACCACGGCGTGCTGCGGCTCCAAGTCGCTGACGGACTACGCGCGGTGGCTCTTCTGCTGGCCCTGCGCGCTGGCGCAGGAGGTCCGCACGGCGAGCATGTACCACGTCGACGGCGAGGTCTTCTACTCGAAGACCGTTGACGACGACGATCTCCACGCCGACAGCGGGCAGCGGTGGCTCGCGGCGTCCAAGCATCGTGACGTTTTTAGTGCAGCGGACACGGTTGCAGTGTCACAGCAGTCGCCGGCAAGTGGTCATCGTCTGGTTGTCATTCATGACGAAACGACCATCATGGCTCCACCTGTTCAGGTCGTGGTTGTGCAGGTGGAGGACAAGTGCAGTGTTGTTCGTCACGGGGAGACGAGCGGTTCTTCTTCTTCTTCTATTTCGTCATCGGCGAGCGAGGAAGAGGACGTGTCCTTTTTGGAGTCGAACCGAGAAATGCTGGAAGATGATGCTGATCGTAGTACGTCCTCTGATGGGAGCTGGAGAGTGGAGAAAGTGAAGAGACTGATCAACATGGTCACCCTGGTGTCTCTGCTCATTCTTTTGTACACAAGGGGAATTATTCTGTAGAGAAGCAGTGGAATTAAGGATGTG----TTGTTCTAGATGCTATTTCTCCACTTCTGTTGCTGAAAACAGGATCACAGTGTAGGTTTTGTATAGGGAACTAGTGAAGCACCATGAAATTTATGAAAGTAAACACATTCTTTTAC
>A161
-CCAGCTTCTGGCACAATATTTGGTGTGATGTAGAGCCTTTGTCTTCTAAATATGCTAATCTGTATGATATTGCTTATGATAAAGATATCACAG-T-AAAAAAGCTTTTTCTTCTGAGTTTAGAGCTGTGAATTTCAGAAGAAGGATTTATGGTGCTTTGGAAGTTGAGTATAACAATCTTATTACACAATGTAATAATATTAATATTTCTGAGGAAGAAGATAAATCTGTTTGGCTTCTGGGTGGCAAAGGTTTTTCTGTTAACTCTTTTTACAAAAGAATCAAGTGCTCTCAGACTCCTTTGTCTCCTAGTTTCCTGTGGAAAACTAGACTTCCATATAAGATTAAAGC-TTTTTTGTGGCTTGTTATGCACAAAAAGATTTTAACTAAAGACAATTTGTTCAAGAAAAATTGGAAGGGTAATCTGGATTGTATCTTTTGTGGATTTTCAGAATCCATAGACCATTTGTTTTTCCAATGTCCGGTTGCTAGATTTACTTGGAGAATAGTTTACTCAGCTCTTGGATTAGTTTCTACTCCTGAGAATGTGGATGATTTGTTTGGTACTTGGATTAACAGTTTTAATAAGACTGAAAAAAATCTGGTAATGTTCGGCTGTGGAGCTGTCATTTGGGCGATCTGGCGTTGTCGCAATAATTGTTGCTTTGGGACTGACC-----GCATTGATGATC-CGACTAATGTGATTTTCTCTTGTTGTTATTGGCTTGAAACTTGGGCTATTCGTCAAAAAAAGAAGGCAAGAAAACTGGTGGAGCTCGGAAGTCTCAAAATCAAAAAGATGGCGTGTGAGATCTACAGCAAGGCTCGTAATTGGAGGTCAGTTGACAGACGAATCCGATGAAAGAAATCTGTTTTGTTATCTGGCTATTTTGGTTCAACAACTCTGCGGTCGTTCTACTTCCTCTTCCCGGTAGCGCTAAGCTACAGGAAAAACTCTGGGATAGAAGGTTGCTCGATGATCTGTTTTGATCTGTGTGAACTTTGATTTTGGCCAGCTTTGTGATTCTATATGTGTGCTATTAGTAGTCTGGTGCGGTCAGAGTATGGTCCTTAGTTGCTGATAGTTCTGTGCTTTGTCAGCTTTTCATTTCTGGATGCTTATGTGGTATTGTAAGAACATATGTCTCTTTCTATTTCGTAATGAAATAGGGGGTTATTCCCTCTGTCAAAAAAGTAATATTAGTGGTCAAAATAGTTTTTGGATTAGGGCTCGCTCGGACAAGAAAACACCATTTTGTAACGATAGCATCAGATCCTGCAAAGC--------------------------------------------------------------ACGTGTATACTCAAGTCAAGTGGCAGCAAGCCAATTATTTTTTCTTCACCAAACAGATGAAATATCAGGAAATTAATTATATGCCAAGTGGCCCAAGTCCCGAATGGCAGGCGCTTCTTCTACCTGCAGACGAGTAGTACTCGCAGAACCCAAGATTGACCATGGCCAGCGCTGCTGGGTCAACTCTGACACACGGATTCACCGTCCCCCTCTCGTGTCTCA---TCAACGCAGGCCCTCTACAAAAGGCCAAGAAAAAGGAACCTGCCGTGCCCGTCGCGCTCGCGATATGGCTGTGGCCGGCAGCGACGATGCTCCAAGTCCAGCCACCAGAGGCCATGGCGGCACCGTGCGCCTCCTCGGCTACGGACCCCGGACGCCCACGCCGCAACTCACCGAGCGCCTCCTCGACGACAAGCCGCAGCAGCGACCGCACTGCTGCGTCGAGGAGGAGCTCCCCTCCTTCTGGCGCTGGAAGCCGAGCGACC---------------GCGGCCACGTGGAGTGGGCCTCCGTCCGCCAGACATGCAAGGAGTGGATAAAGAACCCCATGAACGTGGCGCTGCTCCTGTGGCTGCTCTGCGTCGGCGTCTCCGGCGGCATGCTCGTGCTCCTCCTCCTCGGCCTGCTCGACGGCGCGTTCCCGGCGACGGCCGACAGGAACCGCTGGATCGAGATCAACAACCAGGTCCTCAACGCGCTCTTCACGCTCATGAGCCTGTACCAGCACCCTGCCCTCTGCCACCACCTCTTCCTGCTCTGCCGCTGGCGCCCGCCCGACGCCGCCGAGCTCCGCGCCGCCTACTGCAAGGAGGGCGCCGCCGCCGCGCCGCGCCACGGGGACCGCGCGCACGTGGCCGTCGTCGTCGCGCTGCTGCACCTCACCGTGCTGTGCCAGTACGTGCTGTGCGGCCTCTACTGGGGCTACACCAGGACCACGCGCCCGGAGCTCGCCGAGGACGGCTTCTTCGCGCTGGGCATCCTAGCGCCGGTCGCCGCCGCGGTGTACACCGTGTGCAGCCCGTTGGGTAAAGGCGACCGGTGCCACGACCTCGCCTCCTGCTCCGTTCCAGCCTCGACAAAGGCGCAGCCCACGCCCACTGGGCACGTCGTGCTGGAGCCGGACTGGGCCGGCGGCATGCTCGACT---GCGGCGGCGGCGACGCGGCGGCCGGGTGCCTCTCCCTGTCGTGCACGTTCTGCGTCTTCGGGTGGAACATGGAGAGGCTGGGCCTGGGCAACGCGTACGTGCACGCCGTCACGTTCGCGCTCCTGTGCTTCGCGCCGCTCTGGGTGCTGGGCGTCTCGGCGCTGCACATCCACAGCTACGTCGTCGGCGACGCCGTTGGCGGCGCCGGCGTGCTGCTCTGCGCGTGCGGCCTGCTGTACGGCGGCTACTGGCGGATACAGATGCGGAGGAGGTTCGGGCTCCCAGGGACCACGGCGTGCTGCGGCTCCAAGTCGCTGACGGACTACGCGCGGTGGCTCTTCTGCTGGCCCTGCGCGCTGGCGCAGGAGGTCCGCACGGCGAGCATGTACCACGTCGACGGCGAGGTCTTCTACTCGAAGACCGTTGACGACGACGATCTCCACGCCGACAGCGGGCAGCGGTGGCTCGCGGCGTCCAAGCATCGTGACGTTTTTAGTGCAGCGGACACGGTTGCAGTGTCACAGCAGTCGGCGGCAAGTGGTCATCGTCTGGTTGTCATTCATGACGAAACGAC---CATGGCTCCACCTGTTCAGGTCGTGGTTGTGCCGGTGGAAGACAAGTGCAGTGTTGTTCGTCACGGGGAGACGAGCGG---TTCTTCTTCTTCTATTTCGTCATCGGCGAGCGAGGAAGAGGACGTGTCCTTTTTGGAGTCGAACCGAGAAATGCTGGAAGATGATGCTGATCGTAGTACGTCGTCTGATGGGAGCTGGAGAGTGGAGAAAGTGAAGAGACTGATCAATATGGTCACCCTGGTGTCTCTGCTCATTCTTTTATACACAAGGGGAATTATTCTGTAGAGAAGCAGTGGAATTAAGGTTGTGTCCCTTGTTCTAGATGCTATTTCTCTACTTCTGTTGCTGAAAACAGGATCACAGTGTAGGTTTTGTATAGGGAACTAATGAAGCGCCATGAAATTTTTGAAAGTAAACACATTCTTTTAC
>A162
ACCAGCTTCTGGCACAATATTTGGTGTGATGTAGAGCCTTTGTCTTCTAAATATGCTAATCTGTATGATATTGCTTATGATAAAGATATCACAG-T-AAAAAAGCTTTTTCTTCTGAGTTTAGAGCTGTGAATTTCAGAAGAAGGATTTATGGTGCTTTGGAAGTTGAGTATAACAATCTTATTACACAATGTAATAATATTAATATTTCTGAGGAAGAAGATAAATCTGTTTGGCTTCTGGGTGGCAAAGGTTTTTCTGTTAACTCTTTTTACAAAAGAATCAAGTGCTCTCAGACTCCTTTGTCTCCTAGTTTCCTATGGAAAACTAGACTTCCATATAAGATTAAAGC-TTTTTTGTGGCTTGCTATGCACAAAAAGATTTTAACTAAAGACAATTTGTTCAAGAAAAATTGGAAGGGTAATCTGGATTGTATCTTTTGTGGATTTTCAGAATCCATAGACCATTTGTTTTTCCAATGTCCGGTTGCTAGATTTACTTGGAGAATAGTTTACTCAGCTCTTGGATTAGTTTCTACTCCTGAGAATGTGGATGATTTGTTTGGTACTTGGATTAACAGTTTTAATAAGACTG-AAAAAATCTGGTAATGTTCGGCTGTGGAGCTGTCATTTGGGCGATCTGGCGTTGTCGCAATAATTGTTGCTTTGGGACTGACC-----GCATTGATGATC-CGACTAATGTGATTTTCTCTTGTTGTTATTGGCTTGAAACTTGGGCTATTCGTCAAAAAAAGAAGGCAAGAAAACTGGTGGAGCTCGGAAGTCTCAAAATCAAAAAGATGGCGTGTGAGATCTACAGCAAGGCTCGTAATTGGAGGTCAGTTGACAGACGAATCCGATGAAAGAAATCTGTTTTGTTATCTGGCTATTTTGGTTCAACAACTCTGCGGTCGTTCTACTTCCTCTTCCCGGTAGCGCTAAGCTACAGGAAAAACTCTGGGATAGAAGGTTGCTCGATGATCTGTTTTGATCTGTGTGAACTTTGATTTTGGCCAGCTTTGTGATTCTATATGTGTGCTATTAGTAGTCTGGTGCGGTCAGAGTATGGTCCTTAGTTGCTGATAGTTCTGTGCTTTGTCAGCTTTTCATTTCTGGATGCTTATGTGGTATTGTAAGAACATATGTCTCTTTCTATTTCGTAATGAAATAGGGGGTTATTCCCTCTGTCAAAAAAGTAATATTAGTGGTCAAAATAGTTTTTGGATTAGGGCTCGCTCGGACAAGAAAACACCATTTTGTAACGATAGCATCAGATCCTGCAAAGC--------------------------------------------------------------ACGTGTATACTCAAGTCAAGTGGCAGCAAGCCAATTATTTTTTCTTCACCAAACAGATGAAATATCAGGAAATTAATTATATG---------CCAAGTCCCGAATGGCAGGCGCTTCTTCTACCTGCAGACGAGTAGTACTCGCAGAACCCAAGATTGACCATGGCCAGCGCTGCTGGGTCAACTCTGACACACGGATTCACCGTCCCCCTCTCGTGTCTCA---TCAACGCAGGCCCTCTACAAAAGGCCAAGAAAAAGGAACCTGCCGTGCCCGTCGCGCTCGCGATATGGCTGTGGCCGGCGGCGACGATGCTCCAAGTCCAGCCACCAGAGGCCATGGCGGCACCGTGCGCCTCCTCGGCTACGGACCCCGGACGCCCACGCCGCAACTCACCGAGCGCCTCCTCGACGACAAGCCGCAGCAGCGACCGCACTGCTGCGTCGAGGAGGAGCTCCCCTCCTTCTGGCGCTGGAAGCCGAGCGACC---------------GCGGCCACGTGGAGTGGGCCTCCGTCCGCCAGACATGCAAGGAGTGGATAAAGAACCCCATGAACGTGGCGCTGCTCCTGTGGCTGCTCTGCGTCGGCGTCTCCGGCGGCATGCTCGTGCTCCTCCTCCTCGGCCTGCTCGACGGCGCGTTCCCGGCGACGGCCGACAGGAACCGCTGGATCGAGATCAACAACCAGGTCCTCAACGCGCTCTTCACGCTCATGAGCCTGTACCAGCACCCTGCCCTCTGCCACCACCTCTTCCTGCTCTGCCGCTGGCGCCCGGCCGACGCCGCCGAGCTCCGCGCCGCCTACTGCAAGGAGGGCGCCGCCGCCGCGCCGCGCCACGGGGACCGCGCGCACGTGGCCGTCGTCGTCGCGCTGCTGCACCTCACCGTGCTGTGCCAGTACGTGCTGTGCGGCCTCTACTGGGGCTACACCAGGACCACGCGCCCGGAGCTCGCCGAGGACGGCTTCTTCGCGCTGGGCATCCTCGCGCCGGTCGCCGCCGCGGTGTACACCGTGTGCAGCCCGTTGGGTAAAGGCGACCGGTGCCACGACCTCGCCTCCTGCTCCGTTCCAGCGGCGTCAAAGGCGCAGCCCGCGCCCACTGGGCACGTCGTGGTGGAGCCGGACTGGGCCGGCGGCATGCTCGACT------------GCGACGCGGCGGCCGGGTGCCTCTCCCTGTCGTGCACGTTCTGCGTCTTCGGGTGGAACATGGAGAGGCTGGGCCTGGGCAACGCGTACGTGCACGCCGTCACGTTCGCGCTCCTGTGCTTCGCGCCGCTCTGGGTGCTGGGCGTCTCGGCGCTGCACATCCACAGCCACGTCGTCGGCGACGCCGTGGGCGGCGCCGGCGTGCTGCTCTGCGCGTGCGGCCTGCTGTACGGCGGCTACTGGCGGATACAGATGCGGAGGAGGTTCGGGCTCCCAGGGACCACGGCGTGCTGCGGCTCCAAGTCGCTGACGGACTACGCGCGGTGGCTCTTCTGCTGGCCCTGCGCGCTGGCGCAGGAGGTCCGCACGGCGAGCATGTACCACGTCGACGGCGAGGTCTTCTACTCGAAGACCGTTGACGACGACGATCGCCACGCCGGCAGCGGGCAGCGGTGGCTCGCGGCGTCCAAGCATCGTGACGTTTTTAGTGCAGCGGACACGGTTGCAGTGTCACAGCAGTCGGCGGCAAGTGGTCATCGTCTGGTTGTCATTCATGACGAAACGAC---CATGGCTCCACCTGTTCAGGTCGTGGTTGTGCCGGTGGAAGACAAGTGCAGTGTTGTTCGTCACGGGGAGACGAGCTG---TTCTTCTTCTTCTATTTCGTCATCGGCGAGCGAGGAAGAGGACGTGTCCTTTTTGGAGTCGAACCGAGAAATGCTGGAAGATGATGCTGATCGTAGTACGTCGTCTGATGGGAGCTGGAGAGTGGAGAAAGTGAAGAGACTGATCAATATGGTCACCCTGGTGTCTCTGCTCATTCTTTTATACACAAGGGGAATTATTCTGTAGAGAAGCAGTGGAATTAAGGTTGTGTCCCTTGTTCTAGATGCTATTTCTCCACTTCTGTTGCTGAAAACAGGATCACAGTGTAGGTTTTGTATAGGGAACTAGTGAAGCACCATGCAATTTTTGAAAGTAAACTCATTCTTTTAC
>A163
ACCAGCTTCTGGCACAATATTTGGTGTGATGTAGAGCCTTTGTCTTCTAAATATGCTAATCTGTATGATATTGCTTATGATAAAGATATCACAG-T-AAAAAAGCTTTTTCTTCTGAGTTTAGAGCTGTGAATTTCAGAAGAAGGATTTATGGTGCTTTGGAAGTTGAGTATAACAATCTTATTACACAATGTAATAATATTAATATTTCTGAGGAAGAAGATAAATCTGTTTGGCTTCTGGGTGGCAAAGGTTTTTCTGTTAACTCTTTTTACAAAAGAATCAAGTGCTCTCAGACTCCTTTGTCTCCTAGTTTCCTATGGAAAACTAGACTTCCATATAAGATTAAAGC-TTTTTTGTGGCTTGCTATGCACAAAAAGATTTTAACTAAAGACAATTTGTTCAAGAAAAATTGGAAGGGTAATCTGGATTGTATCTTTTGTGGATTTTCAGAATCCATAGACCATTTGTTTTTCCAATGTCCGGTTGCTAGATTTACTTGGAGAATAGTTTACTCAGCTCTTGGATTAGTTTCTACTCCTGAGAATGTGGATGATTTGTTTGGTACTTGGATTAACAGTTTTAATAAGACTG-AAAAAATCTGGTAATGTTCGGCTGTGGAGCTGTCATTTGGGCGATCTGGCGTTGTCGCAATAATTGTTGCTTTGGGACTGACC-----GCATTGATGATC-CGACTAATGTGATTTTCTCTTGTTGTTATTGGCTTGAAACTTGGGCTATTCGTCAAAAAAAGAAGGCAAGAAAACTGGTGGAGCTCGGAAGTCTCAAAATCAAAAAGATGGCGTGTGAGATCTACAGCAAGGCTCGTAATTGGAGGTCAGTTGACAGACGAATCCGATGAAAGAAATCTGTTTTGTTATCTGGCTATTTTGGTTCAACAACTCTGCGGTCGTTCTACTTCCTCTTCCCGGTAGCGCTAAGCTACAGGAAAAACTCTGGGATAGAAGGTTGCTCGATGATCTGTTTTGATCTGTGTGAACTTTGATTTTGGCCAGCTTTGTGATTCTATATGTGTGCTATTAGTAGTCTGGTGCGGTCAGAGTATGGTCCTTAGTTGCTGATAGTTCTGTGCTTTGTCAGCTTTTCATTTCTGGATGCTTATGTGGTATTGTAAGAACATATGTCTCTTTCTATTTCGTAATGAAATAGGGGGTTATTCCCTCTGTCAAAAAAGTAATATTAGTGGTCAAAATAGTTTTTGGATTAGGGCTCGCTCGGACAAGAAAACACCATTTTGTAACGATAGCATCAGATCCTGCAAAGC--------------------------------------------------------------ACGTGTATACTCAAGTCAAGTGGCAGCAAGCCAATTATTTTTTCTTCACCAAACAGATGAAATATCAGGAAATTAATTATATG---------CCAAGTCCCGAATGGCAGGCGCTTCTTCTACCTGCAGACGAGTAGTACTCGCAGAACCCAAGATTGACCATGGCCAGCGCTGCTGGGTCAACTCTGACACACGGATTCACCGTCCCCCTCTCGTGTCTCA---TCAACGCAGGCCCTCTACAAAAGGCCAAGAAAAAGGAACCTGCCGTGCCCGTCGCGCTCGCGATATGGCTGTGGCCGGCGGCGACGATGCTCCAAGTCCAGCCACCAGAGGCCATGGCGGCACCGTGCGCCTCCTCGGCTACGGACCCCGGACGCCCACGCCGCAACTCACCGAGCGCCTCCTCGACGACAAGCCGCAGCAGCGACCGCACTGCTGCGTCGAGGAGGAGCTCCCCTCCTTCTGGCGCTGGAAGCCGAGCGACC---------------GCGGCCACGTGGAGTGGGCCTCCGTCCGCCAGACATGCAAGGAGTGGATAAAGAACCCCATGAACGTGGCGCTGCTCCTGTGGCTGCTCTGCGTCGGCGTCTCCGGCGGCATGCTCGTGCTCCTCCTCCTCGGCCTGCTCGACGGCGCGTTCCCGGCGACGGCCGACAGGAACCGCTGGATCGAGATCAACAACCAGGTCCTCAACGCGCTCTTCACGCTCATGAGCCTGTACCAGCACCCTGCCCTCTGCCACCACCTCTTCCTGCTCTGCCGCTGGCGCCCGGCCGACGCCGCCGAGCTCCGCGCCGCCTACTGCAAGGAGGGCGCCGCCGCCGCGCCGCGCCACGGGGACCGCGCGCACGTGGCCGTCGTCGTCGCGCTGCTGCACCTCACCGTGCTGTGCCAGTACGTGCTGTGCGGCCTCTACTGGGGCTACACCAGGACCACGCGCCCGGAGCTCGCCGAGGACGGCTTCTTCGCGCTGGGCATCCTCGCGCCGGTCGCCGCCGCGGTGTACACCGTGTGCAGCCCGTTGGGTAAAGGCGACCGGTGCCACGACCTCGCCTCCTGCTCCGTTCCAGCGGCGTCAAAGGCGCAGCCCGCGCCCACTGGGCACGTCGTGGTGGAGCCGGACTGGGCCGGCGGCATGCTCGACT------------GCGACGCGGCGGCCGGGTGCCTCTCCCTGTCGTGCACGTTCTGCGTCTTCGGGTGGAACATGGAGAGGCTGGGCCTGGGCAACGCGTACGTGCACGCCGTCACGTTCGCGCTCCTGTGCTTCGCGCCGCTCTGGGTGCTGGGCGTCTCGGCGCTGCACATCCACAGCCACGTCGTCGGCGACGCCGTGGGCGGCGCCGGCGTGCTGCTCTGCGCGTGCGGCCTGCTGTACGGCGGCTACTGGCGGATACAGATGCGGAGGAGGTTCGGGCTCCCAGGGACCACGGCGTGCTGCGGCTCCAAGTCGCTGACGGACTACGCGCGGTGGCTCTTCTGCTGGCCCTGCGCGCTGGCGCAGGAGGTCCGCACGGCGAGCATGTACCACGTCGACGGCGAGGTCTTCTACTCGAAGACCGTTGACGACGACGATCGCCACGCCGGCAGCGGGCAGCGGTGGCTCGCGGCGTCCAAGCATCGTGACGTTTTTAGTGCAGCGGACACGGTTGCAGTGTCACAGCAGTCGGCGGCAAGTGGTCATCGTCTGGTTGTCATTCATGACGAAACGAC---CATGGCTCCACCTGTTCAGGTCGTGGTTGTGCCGGTGGAAGACAAGTGCAGTGTTGTTCGTCACGGGGAGACGAGCTG---TTCTTCTTCTTCTATTTCGTCATCGGCGAGCGAGGAAGAGGACGTGTCCTTTTTGGAGTCGAACCGAGAAATGCTGGAAGATGATGCTGATCGTAGTACGTCGTCTGATGGGAGCTGGAGAGTGGAGAAAGTGAAGAGACTGATCAATATGGTCACCCTGGTGTCTCTGCTCATTCTTTTATACACAAGGGGAATTATTCTGTAGAGAAGCAGTGGAATTAAGGTTGTGTCCCTTGTTCTAGATGCTATTTCTCCACTTCTGTTGCTGAAAACAGGATCACAGTGTAGGTTTTGTATAGGGAACTAGTGAAGCACCATGCAATTTTTGAAAGTAAACTCATTCTTTTAC
>A166
ACCAGCTTCTGGCACAATATTTGGTGTGATGTAGAGCCTTTGTCTTCTAAATATGCTAATCTGTATGATATTGCTTATGATAAAGATATCACAG-T-AAAAAAGCTTTTTCTTCTGAGTTTAGAGCTGTGAATTTCAGAAGAAGGATTTATGGTGCTTTGGAAGTTGAGTATAACAATCTTATTACACAATGTAATAATATTAATATTTCTGAGGAAGAAGATAAATCTGTTTGGCTTCTGGGTGGCAAAGGTTTTTCTGTTAACTCTTTTTACAAAAGAATCAAGTGCTCTCAGACTCCTTTGTCTCCTAGTTTCCTGTGGAAAACTAGACTTCCATATAAGATTAAAGC-TTTTTTGTGGCTTGTTATGCACAAAAAGATTTTAACTAAAGACAATTTGTTCAAGAAAAATTGGAAGGGTAATCTGGATTGTATCTTTTGTGGATTTTCAGAATCCATAGACCATTTGTTTTTCCAATGTCCGGTTGCTAGATTTACTTGGAGAATAGTATACTCAGCTCTTGGATTAGTTTCTACTCCTGAGAATGTGGATGATTTGTTTGGTACTTGGATTAACAGTTTTAATAAGACTGAAAAAAATCTGGTAATGTTCGGCTGTGGAGCTGTCATTTGGGCGATCTGGCGTTGTCGCAATAATTGTTGCTTTGGGACTGACC-----GCATTGATGATC-CGACTAATGTGATTTTCTCTTGTTGTTATTGGCTTGAAACTTGGGCTATTCGTCAAAAAAAGAAGGCAAGAAAACTGGTGGAGCTCGGAAGTCTCAAAATCAAAAAGATGGCGTGTGAGATCTACAGCAAGGCTCGTAATTGGAGGTCAGTTGACAGACGAATCCGATGAAAGAAATCTGTTTTGTTATCTGGCTATTTTGGTTCAACAACTCTGCGGTCGTTCTACTTCCTCTTCCCGGTAGCGCTAAGCTACAGGAAAAACTCTGGGATAGAAGGTTGCTCGATGATCTGTTTTGATCTGTGTGAACTTTGATTTTGGCCAGCTTTGTGATTCTATATGTGTGCTATTAGTAGTCTGGTGCGGTCAGAGTATGGTCCTTAGTTGCTGATAGTTCTGTGCTTTGTCAGCTTTTCATTTCTGGATGCTTATGTGGTATTGTAAGAACATATGTCTCTTTCTATTTCGTAATGAAATAGGGGGTTATTCCCTCTGTCAAAAAAGTAATATTAGTGGTCAAAATAGTTTTTGGATTAGGGCTCGCTCGGACAAGAAAACACCATTTTGTAACGATAGCATCAGATCCTGCAAAGC--------------------------------------------------------------ACGTGTATACTCAAGTCAAGTGGCAGCAAGCCAATTATTTTTTCTTCACCAAACAGATGAAATATCAGGAAATTAATTATATG---------CCAAGTCCCGAATGGCAGGCGCTTCTTCTACCTGCAGACGAGTAGTACTCGCAGAACCCAAGATTGACCATGGCCAGCGCTGCTGGGTCAACTCTGACACACGGATTCACCGTCCCCCTCTCGTGTCTCA---TCAACGCAGGCCCTCTACAAAAGGCCAAGAAAAAGGAACCTGCCGTGCCCGTCGCGCTCGCGATATGGCTGTGGCCGGCGGCGACGATGCTCCAAGTCCAGCCACCAGAGGCCATGGCGGCACCGTGCGCCTCCTCGGCTACGGACCCCGGACGCCCACGCCGCAACTCACCGAGCGCCTCCTCGACGACAAGCCGCAGCAGCGACCGCACTGCTGCGTCGAGGAGGAGCTCCCCTCCTTCTGGCGCTGGAAGCCGAGCGACC---------------GCGGCCACGTGGAGTGGGCCTCCGTCCGCCAGACATGCAAGGAGTGGATAAAGAACCCCATGAACGTGGCGCTGCTCCTGTGGCTGCTCTGCGTCGGCGTCTCCGGCGGCATGCTCGTGCTCCTCCTCCTCGGCCTGCTCGACGGCGCGTTCCCGGCGACGGCCGACAGGAACCGCTGGATCGAGATCAACAACCAGGTCCTCAACGCGCTCTTCACGCTCATGAGCCTGTACCAGCACCCTGCCCTCTGCCACCACCTCTTCCTGCTCTGCCGCTGGCGCCCGGCCGACGCCGCCGAGCTCCGCGCCGCCTACTGCAAGGAGGGCGCCGCCGCCGCGCCGCGCCACGGGGACCGCGCGCACGTGGCCGTCGTCGTCGCGCTGCTGCACCTCACCGTGCTGTGCCAGTACGTGCTGTGCGGCCTCTACTGGGGCTACACCAGGACCACGCGCCCGGAGCTCGCCGAGGACGGCTTCTTCGCGCTGGGCATCCTAGCGCCGGTCGCCGCCGCGGTGTACACCGTGTGCAGCCCGTTGGGTAAAGGCGACCGGTGCCACGACCTCGCCTCCTGCTCCGTTCCAGCGGCGACAAAGGCGCAGCCCACGCCCACGGGGCACGTCGTGCTGGAGCCGGACTGGGCCGGCGGCATGCTCGACT---GCGGCGGCGGCGACGCGGCGGCCGGGTGCCTCTCCCTGTCGTGCACGTTCTGCGTCTTCGGGTGGAAAATGGAGAGGCTGGGCCTGGGCAACGCGTACGTGCACGCCGTCACGTTCGCGCTCCTGTGCTTCGCGCCGCTCTGGGTGCTGGGCGTCTCGGCGCTGCACATCCACAGCCACGTCGTCGGCGACGCCGTGGGCGGCGCCGGCGTGCTGCTCTGCGCGTGCGGCCTGCTGTACGGCGGCTACTGGCGGATACAGATGCGGAGGAGGTTCGGGCTCCCAGGGACCACGGCGTGCTGCGGCTCCAAGTCGCTGACGGACTACGCGCGGTGGCTCTTCTGCTGGCCCTGCGCGCTGGCGCAGGAGGTCCGCACGGCGAGCATGTACCACGTCGACGGCGAGGTCTTCTACGCGAAGACCGTTGACGACGACGATCGCCACGCCGGCAGCGGGCAGCGGTGGCTCGCGGTGTCCAAGCATCGTGACGTTTTTAGTGCAGCGGACACGGTTGCAGTGTCACAGCAGTCGGCGGCAAGTGGTCATCGTCTGGTTGTCGTTCATGACGAAACGAC---CATGGCTCCACCTGTTCAGGTCGTGGTTGTGCAGGTGGAAGACAAGTGCAGTGTTGTTCGTCACGGGGAGACGAGCGG---TTCTTCTTCTTCTATTTCGTCATCGGCGAGCGAGGAAGAGGACGTGTCCTTTTTGGAGTCGAACCGAGAAATGCTGGAAGATGATGCTGATCGTAGTACGTCGTCTGATGGGAGCTGGAGAGTGGAGAAAGTGAAGAGACTGATCAATATGGTCACCCTGGTGTCTCTGCTCATTCTTTTATACACAAGGGGAATTATTCTGTAGAGAAGCAGTGGAATTAAGGTTGTGTCCCTTGTTCTAGATGCTATTTCTCCACTTCTGTTGCTGAAAACAGGATCACAGTGTAGGTTTTGTATAGGGAACTAGTGAAGCACCATGCAATTTTTGAAAGTAAACACATTCTTTTAC
>A169
ACCAGCTTCTGGCACAATATTTGGTGTGATGTTGAACCTTTGTCTTCTAAATATGCTAATCTGTATGATATTGCTTATGATAAAGATATCACAGTT-AAAAAAGCTTTTTCTTCTGAGTTTAGAGCTGTGAATTTCAGAAGAAGGATTTATGGTGCTTTGGAAGTTGAATATAACAATCTTATTACACAATGTAATAATTTTAATATTTCTGAGGAAGAAGATAAATCTGTTTGGCTTCTGGGTGACAAAGGTTTTTCTGTTAACTCTTTTTACAAAAGAATCAAGTGCTCTCAGACTCCTTTGTCTCCTAGTTTCCTGTGGAAAACTAGACTTCCATATAAGATTAAAGC-TTTTTTGTGGCTTGTTATGCACAAAAAGATTTTAACTAAAGACAATTTGTTCAAGAAAGATTGGAAGGGTAATTTGGATTGTATCTTTTGTGGATTTTCAGAATCCATGGACCATTTGTTTTTCCACTGTCCGGTTGCTAGATTTACTTGGAGAATAATATACTCAGCTCTTGGATTAATTTCTACTCCTGAGAATGTGGATGATTTGTTTGGTACTTGGATTAACAGTTTTAATAAGACTGAAAAAAATCTGGTAATGTTCGGCTGTGGAGCTGTCATTTGGGCGATCTGGCGTTGTCGCAATAATTGTTGTTTTGGGACTGACC-----GAATTGATGATC-CGACTAATGTGATTTTCTCTTGTTGTTATTGGCTTGAAACTTGGGCTATTCGGCAAAAAAAGAAGGCAAGAAAACTGGTGGAGCTCGGAAGTCTCAAAATCAAAAAGATGGCGTGTGAGATCTACAACAAGGCTCGTAATTGGAGGTCAGTTGACAGACGAATCCGATGAAAGAAATCTGTTTTGTTATCTGGCTATTTTGGTTCAACAACTTTGCGGCCGTTCTACTTCCTCTTCCCGGTAGCGCTAAGCTACAGGAAAAACTCTGGGATAGAAGGTTGCTCGATGATCTGTTTTGATCTGTGTGAACTTTGATTTTGGCCAGCTTTGTGATTCTATATGTGTGCTATTAGTAGTCTGGTGCGGTCAGAGTATGGTCCTTAGTTGCTGATAGTTCTGTGCTTTGTCAGCTTTTCATTTCTGGATGCTTATGTGGTATTGTAAGAACGTATGTCTCTTTCTATTTCGTAATGAAATA-GGGGTTATCCCCTCTGTCAAAAAAGTAATATTAGTGGTCAAAATAGTTTTTGGATTAGGGCTCGCTCGGACAAGAAAACACCATTTTGTAACGATAGCATCAGATCCTGCAAAGC--------------------------------------------------------------ACGTGTATACTCAAGTCAAGTGGCAGCAAGCCAATTATTTTTTCTTCACCAAACAGATGAAATATCAGGAAATTAATTATATGCCAAGTGGCCCAAGTCCCGAATGGCAGGCGCTTCTTCTACCTGCAGACGAGTAGTACTCGCAGAACCCAAGATTGACCATGGCCAGCGCTGCTGGGTCAACTCTGACACACGGATTCACCGTCCCCCTCTCGTGTCTCA---TCAACGCAGGCCCTCTACAAAAGGCCAAGAAAAAGGAACCTGCCGTGCCCGTCGCGCTCGCGATATGGCTGTGGCCGGCAGCGACGATGCTCCAAGTCCAGCCACCAGAGGCCATGGCGGCACCGTGCGCCTCCTCGGCTACGGACCCCGGACGCCCACGCCGCAACTCACCGAGCGCCTCCTCGACGACAAGCCGCAGCAGCGACCGCACTGCTGCGTCGAGGAGGAGCTCCCCTCCTTCTGGCGCTGGAAGCCGAGCGACC---------------GCGGCCACGTGGAGTGGGCCTCCGTCCGCCAGACATGCAAGGAGTGGATAAAGAACCCCATGAACGTGGCGCTGCTCCTGTGGCTGCTCTGCGTCGGCGTCTCCGGCGGCATGCTCGTGCTCCTCCTCCTCGGCCTGCTCGACGGCGCGTTCCCGGCGACGGCCGACAGGAACCGCTGGATCGAGATCAACAACCAGGTCCTCAACGCGCTCTTCACGCTCATGAGCCTGTACCAGCACCCTGCCCTCTGCCACCACCTCTTCCTGCTCTGCCGCTGGCGCCCGCCCGACGCCGCCGAGCTCCGCGCCGCCTACTGCAAGGAGGGCGCCGCCGCCGCGCCGCGCCACGGGGACCGCGCGCACGTGGCCGTCGTCGTCGCGCTGCTGCACCTCACCGTGCTGTGCCAGTACGTGCTGTGCGGCCTCTACTGGGGCTACACCAGGACCACGCGCCCGGAGCTCGCCGAGGATGGCTTCTTCGCGCTGGGCATCCTCGCGCCGGTCGCCGCCGCGGTGTACACCGTGTGCAGCCCGTTGGGTAAAGGCTACCGGTGCCACGACCTCGCCTCCTGCTCCGTTCCAGCGGCGTCAAAGGCGCAGCCCGCGCCCACTGGGCACGTCGTGGTGGAGCCGGACTGGGCCGGCGGCATGCTCGACT------------GCGACGCGGCGGCCGGGTGCCTCTCCCTGTCGTGCACGTTCTGCGTCTTCGGGTGGAACATGGAGAGGCTGGGCCTGGGCAACGCGTACGTGCACGCCGTCACGTTCGCGCTCCTGTGCTTCGCGCCGCTCTGGGTGCTGGGCGTCTCGGCGCTGCACATCCACAGCCACGTCGTCGGCGACGCCGTGGGCGGCGCCGGCGTGCTGCTCTGCGCGTGCGGCCTGCTGTACGGCGGCTACTGGCGGATACAGATGCGGAGGAGGTTCGGGCTCCCAGGGACCACGGCGTGCTGCGGCTCCAAGTCGCTGACGGACTACGCGCGGTGGCTCTTCTGCTGGCCCTGCGCGCTGGCGCAGGAGGTCCGCACGGCGAGCATGTACCACGTCGACGGCGAGGTCTTCTACTCGAAGACCGTTGACGACGACGATCTCCACGCCGACAGCGGGCAGCGGTGGCTCGCGGCGTCCAAGCATCGTGACGTTTTTAGTGCAGCGGACACGGTTGCAGTGTCACAGCAGTCGCCGGCAAGTGGTCATCGTCTGGTTGTCATTCATGACGAAACGACCATCATGGCTCCACCTGTTCAGGTCGTGGTTGTGCAGGTGGAGGACAAGTGCAGTGTTGTTCGTCACGGGGAGACGAGCGGTTCTTCTTCTTCTTCTATTTCGTCATCGGCGAGCGAGGAAGAGGACGTGTCCTTTTTGGAGTCGAACCGAGAAATGCTGGAAGATGATGCTGATCGTAGTACGTCCTCTGATGGGAGCTGGAGAGTGGAGAAAGTGAAGAGACTGATCAACATGGTCACCCTGGTGTCTCTGCTCATTCTTTTGTACACAAGGGGAATTATTCTGTAGAGAAGCAGTGGAATTAAGGATGTG----TTGTTCTAGATGCTATTTCTCCACTTCTGTTGCTGAAAACAGGATCACAGTGTAGGTTTTGTATAGGGAACTAGTGAAGCACCATGAAATTTATGAAAGTAAACACATTCTTTTAC
>A170
ACCAGCTTCTGGCACAATATTTGGTGTGATGTAGAGCCTTTGTCTTCTAAATATGCTAATATGTATGATATTGCTTATGATAAAGATATCACGG-T-AAAAAAGCTTTTTCTTCTGAGTTTAGAGCTGTGAATTTCAGAAGAAGGATTTATGGTGCTTTGGAAGTTGAGTATAACAATCTTATTACACAATGTAATAATATTAATATTTCTGAGGAAGAAGATAAAACTGTTTGGCTTCTGGGTGGCAAAGGTTTTTCTGTTAACTCTTTTTACAAAAGAATCAAGTGCTCTCAGACTCCTTTGTCTCCTAGTTTCCTGTGGAAAACTAGACTTCCATATAAGATTAAAGC-TTTTTTGTGGCTTGTTATGCACAAAAAGATTTTAACTAAAGACAATTTGTTCAAGAAAAATTGGAAGGGTAATCTGGATTGTATCTTTTGTGGATTTTCAGAATCCATAGACCATTTGTTTTTCCAATGTCCGGTTGCTAGATTTACTTGGAGAATAGTTTACTCAGCTCTTGGATTAGTTTCTACTCCTGAGAATGTGGATGATTTGTTTGGTACTTGGATTAACAGTTTTAATAAGACTGAAAAAAATCTGGTAATGTTCGGCTGTGGAGCTGTCATTTGGGCGATCTGGCGTTGTCGCAATAATTGTTGCTTTGGGACTGACC-----GCATTGATGATC-CGACTAATGTGATTTTCTCTTGTTGTTATTGGCTTGAAACTTGGGCTATTCGTCAAAAAAAGAAGGCAAGAAAACTGGTGGAGCTCGGAAGTCTCAAAATCAAAAAGATGGCGTGTGAGATCTACAGCAAGGCTCGTAATTGGAGGTCAGTTGACAGACGAATCCGATGAAAGAAATCTGTTTTGTTATCTGGCTATTTTGGTTCAACAACTCTGCGGTCGTTCTACTTCCTCTTCCCGGTAGCGCTAAGCTACAGGAAAAACTCTGGGATAGAAGGTTGCTCGATGATCTGTTTTGATCTGTGTGAACTTTGATTTTGGCCAGCTTTGTGATTCTATATGTGTGCTATTAGTAGTCTGGTGCGGTCAGAGTATGGTCCTTAGTTGCTGATAGTTCTGTGCTTTATCAGCTTTTCATTTCTGGATGCTTATGTGGTATTGTAAGAACATATGTCTCTTTCTATTTCGTAATGAAATAGGGGGTTATTCCCTCTGTCAAAAAAGTAATATTAGTGGTCAAAATAGTTTTTGGATTAGGGCTCGCTCGGACAAGAAAACACCATTTTGTAACGATAGCATCAGATCCTGCAAAGA--------------------------------------------------------------ACGTGTATACTCAAGTCAAGTGGCAGCAAGCCAATTATTTTTTCTTCACCAAACAGATGAAATATCAGGAAATTAATTATATG---------CCAAGTCCCGAATGGCAGGCGCTTCTTCTACCTGCAGACGAGTAGTACTCGCAGAACCCAAGATTGACCATGGCCAGCGCTGCTGGGTCAACTCTGACACACGGATTCACCGTCCCCCTCTCGTGTCTCA---TCAACGCAGGCCCTCTACAAAAGGCCAAGAAAAAGGAACCTGCCGTGCCCGTCGCGCTCGCGATATGGCTGTGGCCGGCAGCGACGATGCTCCAAGTCCAGCCACCAGAGGCCATGGCGGCACCGTGCGCCTCCTCGGCTACGGACCCCGGACGCCCACGCCGCAACTCACCGAGCGCCTCCTCGACGACAAGCCGCAGCAGCGACCGCACTGCTGCGTCGAGGAGGAGCTCCCCTCCTTCTGGCGCTGGAAGCCGAGCGACC---------------GCGGCCACGTGGACTGGGCCTCCGTCCGCCGGACGTGCAAGGAGTGGATCAAGAACCCCATGAACGTGGCGCTGCTCCTGTGGCTGCTCTGCGTCGGCGTCTCCGGCGGCATGCTCGTGCTCCTCCTCCTCGGCCTGCTCGACAGCGCGTTCCAGGGGACGGCCGACAGGAACCGCTGGATCGAGATCAACAACCAGGTCCTCAACGCGCTCTTCACGCTCATGAGCCTGTACCAGCACCCTGCCCTCTGCCACCACCTCTTCCTGCTCTGCCGCTGGCGCCCGGCCGACGCCGCCGAGCTCCGCGCCGCCTACTGCAAGGAGGGCGCCGCCGCCGCGCCGCGCCACGGGGACCGCGCGCACGTGGCCGTCGTCGTCGCGCTGCTGCACCTCACCGTGCTGTGCCAGTACGTGCTGTGCGGCCTCTACTGGGGCTACACCAGGACCACGCGCCCGGAGCTCGCCGAGGACGGCTTCTTCGCGCTGGGCATCCTAGCGCCGGTCGCCGCCGCGGTGTACACCGTGTGCAGCCCGTTGGGTAAAGGCGACCGGTGCCACGACCTCGCCTCCTGCTCCGTTCCAGCCTCGACAAAGGCGCAGCCCACGCCCACTGGGCACGTCGTGCTGGAGCCGGACTGGGCCGGCGGCATGCTCGACT---GCGGCGGCGGCGACGCGGCGGCCGGGTGCCTCTCCCTGTCGTGCACGTTCTGCGTCTTCGGGTGGAACATGGAGAGGCTGGGCCTGGGCAACGCGTACGTGCACGCCGTCACGTTCGCGCTCCTGTGCTTCGCGCCGCTCTGGGTGCTGGGCGTCTCGGCGCTGCACATCCACAGCCACGTCGTCGGCGACGCCGTGGGCGGCGCCGGCGTGCTACTCTGCGCGTGCGGCCTGCTGTACGGCGGCTACTGGCGGATACAGATGCGGAGGAGGTTCGGGCTCCCAGGGACCACGGCGTGCTGCGGCTCCAAGTCGCTGACGGACTACGCGCGGTGGCTCTTCTGCTGGCCCTGCGCGCTGGCGCAGGAGGTCCGCACGGCGAGCATGTACCACGTCGACGGCGAGGTCTTCTACTCGAAGACCGTTGACCACGACGATCTCCACGCCGACAGCGGGAAGCGGTGGCTCGCGGTGTCCAAGCATCGTGACGTTTTTAGTGCAGCGGACACGGTTGCAGTGTCACAGCAGTCGGCGGCAAGTGGTCATCGTCTGGTTGTCATTCATGACGAAACGACCATCATGGCTCCACCTGTTCAGGTCGTGGTTGTGCAGGTGGAAGACAAGTGCAGTGTTGTTCGTCATGGGGAGACGAGTGG------TTCTTCTTCTATTTCGTCATCGGCGAGCGAGGAAGATGACGTGTCCTTTTTTGAGTCGAACCGAGAAATGCTGGAAGATGATGTTGATCGTAGTACGTCGTCTGATGGGAGCTGGAGAGTGGAGAAAGTGAAGAGACTGATCAATATGGTCACCCTGGTGTCTCTGCTCATTCTTTTGTACACAAGGGGAATTATTCTGTAGAGAAGCAGTGGAATTAAGGATGTG----TTGTTCTAGATGCTATTTCTCCACTTCTGTTGCTGAAAACAGGATCACAGTGTAGGTTTTGTATAGGGAACTAATGAAGCACCATGAAATTTTTGAAAGTAAACACATTCTTTTAC
>A174
-CCAGCTTCTGGCACAATATTTGGTGTGATGTAGAGCCTTTGTCTTCTAAATATGCTAATCTGTATGATATTGCTTATGATAAAGATATCACAG-T-AAAAAAGCTTTTTCTTCTGAGTTTAGAGCTGTGAATTTCAGAAGAAGGATTTATGGTGCTTTGGAAGTTGAGTATAACAATCTTATTACACAATGTAATAATATTAATATTTCTGAGGAAGAAGATAAATCTGTTTGGCTTCTGGGTGGCAAAGGTTTTTCTGTTAACTCTTTTTACAAAAGAATCAAGTGCTCTCAGACTCCTTTGTCTCCTAGTTTCCTGTGGAAAACTAGACTTCCATATAAGATTAAAGC-TTTTTTGTGGCTTGTTATGCACAAAAAGATTTTAACTAAGGACAATTTGTTCAAGAAAAATTGGAAGGGTAATCTGGATTGTATCTTTTGTGGATTTTCAGAATCCATAGACCATTTGTTTTTCCAATGTCCGGTTGCTAGATTTACTTGGAGAATAGTTTACTCAGCTCTTGGATTAGTTTCTACTCCTGAGAATGTGGATGATTTGTTTGGTACTTGGATTAACAGTTTTAATAAGACTGAAAAAAATCTGGTAATGTTCGGCTGTGGAGCTGTCATTTGGGCGATCTGGCGTTGTCGCAATAATTGTTGCTTTGGGACTGACC-----GAATTGATGATC-TGACTAATGTGATTTTCTCTTGTTGTTATTGGCTTGATACTTGGGCTATTCGTCAAAAAAAGAAGGCAAGAAAACTGGTGGAGCTCGGAAGTCTCAAAATCAAAAAGATGGCGTGTGAGATCTACAGCAAGGCTCGTAATTGGAGGTCAGTTGACAGACGAATCCGATGAAAGAAATCTGTTTTGTTATCTGGCTATTTTGGTTCAACAACTTTGCGGCCGTTCTACTTCCTCTTCCCGGTAGCGCTAAGCTACAGGAAAAACTCTGGGATAGAAGGTTGCTCGATGATCTGTTTTGATCTGTGTGAACTTTGATTTTGGCCAGCTTTGTGATTCTATATGTGTGCTATTAGTAGTCTGGTGCGGTCAGAGTATGGTCCTTAGTTGCTGATAGTTCTGTGCTTTGTCAGCTTTTCATTTCTGGATGCTTATGTGGTATTGTAAGAACATATGTCTCTTTCTATTTCGTAATGAAATAGGGGGTTATTCCCTCTGTCAAAAAAGTAATATTAGTGGTCAAAATAGTTTTTGGATTAGGGCTCGCTCGGACAAGAAAACACCATTTTGTAACGATAGCATCAGATCCTGCAAAGC--------------------------------------------------------------ACGTGTATACTCAAGTCAAGTGGCAGCAAGCCAATTATTTTTTCTTCACCAAACAGATGAAATATCAGGAAATTAATTATATGCCAAGTGGCCCAAGTCCCGAATGGCAGGCGCTTCTTCTACCTGCAGACGAGTAGTACTCGCAGAACCCAAGATTGACCATGGCCAGCGCTGCTGGGTCAACTCTGACACACGGATTCACCGTCCCCCTCTCGTGTCTCA---TCAACGCAGGCCCTCTACAAAAGGCCAAGAAAAAGGAACCTGCCGTGCCCGTCGCGCTCGCGATATGGCTGTGGCCGGCAGCGACGATGCTCCAAGTCCAGCCACCAGAGGCCATGGCGGCACCGTGCGCCTCCTCGGCTACGGACCCCGGACGCCCACGCCGCAACTCACCGAGCGCCTCCTCGACGACAAGCCGCAGCAGCGACCGCACTGCTGCGTCGAGGAGGAGCTCCCCTCCTTCTGGCGCTGGAAGCCGAGCGACC---------------GCGGCCACGTGGAGTGGGCCTCCGTCCGCCAGACATGCAAGGAGTGGATAAAGAACCCCATGAACGTGGCGCTGCTCCTGTGGCTGCTCTGCGTCGGCGTCTCCGGCGGCATGCTCGTGCTCCTCCTCCTCGGCCTGCTCGACGGCGCGTTCCCGGCGACGGCCGACAGGAACCGCTGGATCGAGATCAACAACCAGGTCCTCAACGCGCTCTTCACGCTCATGAGCCTGTACCAGCACCCTGCCCTCTGCCACCACCTCTTCCTGCTCTGCCGCTGGCGCCCGCCCGACGCCGCCGAGCTCCGCGCCGCCTACTGCAAGGAGGGCGCCGCCGCCGCGCCGCGCCACGGGGACCGCGCGCACGTGGCCGTCGTCGTCGCGCTGCTGCACCTCACCGTGCTGTGCCAGTACGTGCTGTGCGGCCTCTACTGGGGCTACACCAGGACCACGCGCCCGGAGCTCGCCGAGGATGGCTTCTTCGCGCTGGGCATCCTCGCGCCGGTCGCCGCCGCGGTGTACACCGTGTGCAGCCCGTTGGGTAAAGGCTACCGGTGCCACGACCTCGCCTCCTGCTCCGTTCCAGCGGCGTCAAAGGCGCAGCCCGCGCCCACTGGGCACGTCGTGGTGGAGCCGGACTGGGCCGGCGGCATGCTCGACT------------GCGACGCGGCGGCCGGGTGCCTCTCCCTGTCGTGCACGTTCTGCGTCTTCGGGTGGAACATGGAGAGGCTGGGCCTGGGCAACGCGTACGTGCACGCCGTCACGTTCGCGCTCCTGTGCTTCGCGCCGCTCTGGGTGCTGGGCGTCTCGGCGCTGCACATCCACAGCCACGTCGTCGGCGACGCCGTGGGCGGCGCCGGCGTGCTGCTCTGCGCGTGCGGCCTGCTGTACGGCGGCTACTGGCGGATACAGATGCGGAGGAGGTTCGGGCTCCCAGGGACCACGGCGTGCTGCGGCTCCAAGTCGCTGACGGACTACGCGCGGTGGCTCTTCTGCTGGCCCTGCGCGCTGGCGCAGGAGGTCCGCACGGCGAGCATGTACCACGTCGACGGCGAGGTCTTCTACTCGAAGACCGTTGACGACGACGATCTCCACGCCGACAGCGGGCAGCGGTGGCTCGCGGCGTCCAAGCATCGTGACGTTTTTAGTGCAGCGGACACGGTTGCAGTGTCACAGCAGTCGCCGGCAAGTGGTCATCGTCTGGTTGTCATTCATGACGAAACGACCATCATGGCTCCACCTGTTCAGGTCGTGGTTGTGCAGGTGGAGGACAAGTGCAGTGTTGTTCGTCACGGGGAGACGAGCGGTTCTTCTTCTTCTTCTATTTCGTCATCGGCGAGCGAGGAAGAGGACGTGTCCTTTTTGGAGTCGAACCGAGAAATGCTGGAAGATGATGCTGATCGTAGTACGTCCTCTGATGGGAGCTGGAGAGTGGAGAAAGTGAAGAGACTGATCAACATGGTCACCCTGGTGTCTCTGCTCATTCTTTTGTACACAAGGGGAATTATTCTGTAGAGAAGCAGTGGAATTAAGGATGTG----TTGTTCTAGATGCTATTTCTCCACTTCTGTTGCTGAAAACAGGATCACAGTGTAGGTTTTGTATAGGGAACTAGTGAAGCACCATGAAATTTATGAAAGTAAACACATTCTTTTAC
>A177
ACCAGCTTCTGGCACAATATTTGGTGTGATGTTGAACCTTTGTCTTCTAAATATGCTAATCTGTATGATATTGCTTATGATAAAGATATCACAGTT-AAAAAAGCTTTTTCTTCTGAGTTTAGAGCTGTGAATTTCAGAAGAAGGATTTATGGTGCTTTGGAAGTTGAATATAACAATCTTATTACACAATGTAATAATTTTAATATTTCTGAGGAAGAAGATAAATCTGTTTGGCTTCTGGGTGACAAAGGTTTTTCTGTTAACTCTTTTTACAAAAGAATCAAGTGCTCTCAGACTCCTTTGTCTCCTAGTTTCCTATGGAAAACTAGACTTCCATATAAGATTAAAGC-TTTTTTGTGGCTTGCTATGCACAAAAAGATTTTAACTAAAGACAATTTGTTCAAGAAAGATTGGAAGGGTAATTTGGATTGTATCTTTTGTGGATTTTCAGAATCCATGGACCATTTGTTTTTCCACTGTCCGGTTGCTAGATTTACTTGGAGAATAATATACTCAGCTCTTGGATTAATTTCTACTCCTGAGAATGTGGATGATTTGTTTGGTACTTGGATTAACAGTTTTAATAAGACTG-AAAAAATCTGGTAATGTTCGGCTGTGGAGCTGTCATTTGGGCGATCTGGCGTTGTCGCAATAATTGTTGCTTTGGGACTGACC-----GCATTGATGATC-CGACTAATGTGATTTTCTCTTGTTGTTATTGGCTTGAAACTTGGGCTATTCGTCAAAAAAAGAAGGCAAGAAAACTGGTGGAGCTCGGAAGTCTCAAAATCAAAAAGATGGCGTGTGAGATCTACAGCAAGGCTCGTAATTGGAGGTCAGTTGACAGACGAATCCGATGAAAGAAATCTGTTTTGTTATCTGGCTATTTTGGTTCAACAACTCTGCGGTCGTTCTACTTCCTCTTCCCGGTAGCGCTAAGCTACAGGAAAAACTCTGGGATAGAAGGTTGCTCGATGATCTGTTTTGATCTGTGTGAACTTTGATTTTGGCCAGCTTTGTGATTCTATATGTGTGCTATTAGTAGTCTGGTGCGGTCAGAGTATGGTCCTTAGTTGCTGATAGTTCTGTGCTTTGTCAGCTTTTCATTTCTGGATGCTTATGTGGTATTGTAAGAACATATGTCTCTTTCTATTTCGTAATGAAATAGGGGGTTATTCCCTCTGTCAAAAAAGTAATATTAGTGGTCAAAATAGTTTTTGGATTAGGGCTCGCTCGGACAAGAAAACACCATTTTGTAACGATAGCATCAGATCCTGCAAAGC--------------------------------------------------------------ACGTGTATACTCAAGTCAAGTGGCAGCAAGCCAATTATTTTTTCTTCACCAAACAGATGAAATATCAGGAAATTAATTATATG---------CCAAGTCCCGAATGGCAGGCGCTTCTTCTACCTGCAGACGAGTAGTACTCGCAGAACCCAAGATTGACCATGGCCAGCGCTGCTGGGTCAACTCTGACACACGGATTCACCGTCCCCCTCTCGTGTCTCA---TCAACGCAGGCCCTCTACAAAAGGCCAAGAAAAAGGAACCTGCCGTGCCCGTCGCGCTCGCGATATGGCTGTGGCCGGCGGCGACGATGCTCCAAGTCCAGCCACCAGAGGCCATGGCGGCACCGTGCGCCTCCTCGGCTACGGACCCCGGACGCCCACGCCGCAACTCACCGAGCGCCTCCTCGACGACAAGCCGCAGCAGCGACCGCACTGCTGCGTCGAGGAGGAGCTCCCCTCCTTCTGGCGCTGGAAGCCGAGCGACC---------------GCGGCCACGTGGAGTGGGCCTCCGTCCGCCAGACATGCAAGGAGTGGATAAAGAACCCCATGAACGTGGCGCTGCTCCTGTGGCTGCTCTGCGTCGGCGTCTCCGGCGGCATGCTCGTGCTCCTCCTCCTCGGCCTGCTCGACGGCGCGTTCCCGGCGACGGCCGACAGGAACCGCTGGATCGAGATCAACAACCAGGTCCTCAACGCGCTCTTCACGCTCATGAGCCTGTACCAGCACCCTGCCCTCTGCCACCACCTCTTCCTGCTCTGCCGCTGGCGCCCGGCCGACGCCGCCGAGCTCCGCGCCGCCTACTGCAAGGAGGGCGCCGCCGCCGCGCCGCGCCACGGGGACCGCGCGCACGTGGCCGTCGTCGTCGCGCTGCTGCACCTCACCGTGCTGTGCCAGTACGTGCTGTGCGGCCTCTACTGGGGCTACACCAGGACCACGCGCCCGGAGCTCGCCGAGGACGGCTTCTTCGCGCTGGGCATCCTCGCGCCGGTCGCCGCCGCGGTGTACACCGTGTGCAGCCCGTTGGGTAAAGGCGACCGGTGCCACGACCTCGCCTCCTGCTCCGTTCCAGCGGCGTCAAAGGCGCAGCCCGCGCCCACTGGGCACGTCGTGGTGGAGCCGGACTGGGCCGGCGGCATGCTCGACT------------GCGACGCGGCGGCCGGGTGCCTCTCCCTGTCGTGCACGTTCTGCGTCTTCGGGTGGAACATGGAGAGGCTGGGCCTGGGCAACGCGTACGTGCACGCCGTCACGTTCGCGCTCCTGTGCTTCGCGCCGCTCTGGGTGCTGGGCGTCTCGGCGCTGCACATCCACAGCCACGTCGTCGGCGACGCCGTGGGCGGCGCCGGCGTGCTGCTCTGCGCGTGCGGCCTGCTGTACGGCGGCTACTGGCGGATACAGATGCGGAGGAGGTTCGGGCTCCCAGGGACCACGGCGTGCTGCGGCTCCAAGTCGCTGACGGACTACGCGCGGTGGCTCTTCTGCTGGCCCTGCGCGCTGGCGCAGGAGGTCCGCACGGCGAGCATGTACCACGTCGACGGCGAGGTCTTCTACTCGAAGACCGTTGACGACGACGATCGCCACGCCGGCAGCGGGCAGCGGTGGCTCGCGGCGTCCAAGCATCGTGACGTTTTTAGTGCAGCGGACACGGTTGCAGTGTCACAGCAGTCGGCGGCAAGTGGTCATCGTCTGGTTGTCATTCATGACGAAACGAC---CATGGCTCCACCTGTTCAGGTCGTGGTTGTGCCGGTGGAAGACAAGTGCAGTGTTGTTCGTCACGGGGAGACGAGCTG---TTCTTCTTCTTCTATTTCGTCATCGGCGAGCGAGGAAGAGGACGTGTCCTTTTTGGAGTCGAACCGAGAAATGCTGGAAGATGATGCTGATCGTAGTACGTCGTCTGATGGGAGCTGGAGAGTGGAGAAAGTGAAGAGACTGATCAATATGGTCACCCTGGTGTCTCTGCTCATTCTTTTATACACAAGGGGAATTATTCTGTAGAGAAGCAGTGGAATTAAGGTTGTGTCCCTTGTTCTAGATGCTATTTCTCCACTTCTGTTGCTGAAAACAGGATCACAGTGTAGGTTTTGTATAGGGAACTAGTGAAGCACCATGCAATTTTTGAAAGTAAACTCATTCTTTTAC
>A179
ACCAGCTTCTGGCACAATATTTGGTGTGATGTTGAACCTTTGTCTTCTAAATATGCTAATCTGTATGATATTGCTTATGATAAAGATATCACAGTT-AAAAAAGCTTTTTCTTCTGAGTTTAGAGCTGTGAATTTCAGAAGAAGGATTTATGGTGCTTTGGAAGTTGAATATAACAATCTTATTACACAATGTAATAATTTTAATATTTCTGAGGAAGAAGATAAATCTGTTTGGCTTCTGGGTGACAAAGGTTTTTCTGTTAACTCTTTTTACAAAAGAATCAAGTGCTCTCAGACTCCTTTGTCTCCTAGTTTCCTATGGAAAACTAGACTTCCATATAAGATTAAAGC-TTTTTTGTGGCTTGCTATGCACAAAAAGATTTTAACTAAAGACAATTTGTTCAAGAAAGATTGGAAGGGTAATTTGGATTGTATCTTTTGTGGATTTTCAGAATCCATGGACCATTTGTTTTTCCACTGTCCGGTTGCTAGATTTACTTGGAGAATAATATACTCAGCTCTTGGATTAATTTCTACTCCTGAGAATGTGGATGATTTGTTTGGTACTTGGATTAACAGTTTTAATAAGACTG-AAAAAATCTGGTAATGTTCGGCTGTGGAGCTGTCATTTGGGCGATCTGGCGTTGTCGCAATAATTGTTGCTTTGGGACTGACC-----GCATTGATGATC-CGACTAATGTGATTTTCTCTTGTTGTTATTGGCTTGAAACTTGGGCTATTCGTCAAAAAAAGAAGGCAAGAAAACTGGTGGAGCTCGGAAGTCTCAAAATCAAAAAGATGGCGTGTGAGATCTACAGCAAGGCTCGTAATTGGAGGTCAGTTGACAGACGAATCCGATGAAAGAAATCTGTTTTGTTATCTGGCTATTTTGGTTCAACAACTCTGCGGTCGTTCTACTTCCTCTTCCCGGTAGCGCTAAGCTACAGGAAAAACTCTGGGATAGAAGGTTGCTCGATGATCTGTTTTGATCTGTGTGAACTTTGATTTTGGCCAGCTTTGTGATTCTATATGTGTGCTATTAGTAGTCTGGTGCGGTCAGAGTATGGTCCTTAGTTGCTGATAGTTCTGTGCTTTGTCAGCTTTTCATTTCTGGATGCTTATGTGGTATTGTAAGAACATATGTCTCTTTCTATTTCGTAATGAAATAGGGGGTTATTCCCTCTGTCAAAAAAGTAATATTAGTGGTCAAAATAGTTTTTGGATTAGGGCTCGCTCGGACAAGAAAACACCATTTTGTAACGATAGCATCAGATCCTGCAAAGC--------------------------------------------------------------ACGTGTATACTCAAGTCAAGTGGCAGCAAGCCAATTATTTTTTCTTCACCAAACAGATGAAATATCAGGAAATTAATTATATG---------CCAAGTCCCGAATGGCAGGCGCTTCTTCTACCTGCAGACGAGTAGTACTCGCAGAACCCAAGATTGACCATGGCCAGCGCTGCTGGGTCAACTCTGACACACGGATTCACCGTCCCCCTCTCGTGTCTCA---TCAACGCAGGCCCTCTACAAAAGGCCAAGAAAAAGGAACCTGCCGTGCCCGTCGCGCTCGCGATATGGCTGTGGCCGGCGGCGACGATGCTCCAAGTCCAGCCACCAGAGGCCATGGCGGCACCGTGCGCCTCCTCGGCTACGGACCCCGGACGCCCACGCCGCAACTCACCGAGCGCCTCCTCGACGACAAGCCGCAGCAGCGACCGCACTGCTGCGTCGAGGAGGAGCTCCCCTCCTTCTGGCGCTGGAAGCCGAGCGACC---------------GCGGCCACGTGGAGTGGGCCTCCGTCCGCCAGACATGCAAGGAGTGGATAAAGAACCCCATGAACGTGGCGCTGCTCCTGTGGCTGCTCTGCGTCGGCGTCTCCGGCGGCATGCTCGTGCTCCTCCTCCTCGGCCTGCTCGACGGCGCGTTCCCGGCGACGGCCGACAGGAACCGCTGGATCGAGATCAACAACCAGGTCCTCAACGCGCTCTTCACGCTCATGAGCCTGTACCAGCACCCTGCCCTCTGCCACCACCTCTTCCTGCTCTGCCGCTGGCGCCCGGCCGACGCCGCCGAGCTCCGCGCCGCCTACTGCAAGGAGGGCGCCGCCGCCGCGCCGCGCCACGGGGACCGCGCGCACGTGGCCGTCGTCGTCGCGCTGCTGCACCTCACCGTGCTGTGCCAGTACGTGCTGTGCGGCCTCTACTGGGGCTACACCAGGACCACGCGCCCGGAGCTCGCCGAGGACGGCTTCTTCGCGCTGGGCATCCTCGCGCCGGTCGCCGCCGCGGTGTACACCGTGTGCAGCCCGTTGGGTAAAGGCGACCGGTGCCACGACCTCGCCTCCTGCTCCGTTCCAGCGGCGTCAAAGGCGCAGCCCGCGCCCACTGGGCACGTCGTGGTGGAGCCGGACTGGGCCGGCGGCATGCTCGACT------------GCGACGCGGCGGCCGGGTGCCTCTCCCTGTCGTGCACGTTCTGCGTCTTCGGGTGGAACATGGAGAGGCTGGGCCTGGGCAACGCGTACGTGCACGCCGTCACGTTCGCGCTCCTGTGCTTCGCGCCGCTCTGGGTGCTGGGCGTCTCGGCGCTGCACATCCACAGCCACGTCGTCGGCGACGCCGTGGGCGGCGCCGGCGTGCTGCTCTGCGCGTGCGGCCTGCTGTACGGCGGCTACTGGCGGATACAGATGCGGAGGAGGTTCGGGCTCCCAGGGACCACGGCGTGCTGCGGCTCCAAGTCGCTGACGGACTACGCGCGGTGGCTCTTCTGCTGGCCCTGCGCGCTGGCGCAGGAGGTCCGCACGGCGAGCATGTACCACGTCGACGGCGAGGTCTTCTACTCGAAGACCGTTGACGACGACGATCGCCACGCCGGCAGCGGGCAGCGGTGGCTCGCGGCGTCCAAGCATCGTGACGTTTTTAGTGCAGCGGACACGGTTGCAGTGTCACAGCAGTCGGCGGCAAGTGGTCATCGTCTGGTTGTCATTCATGACGAAACGAC---CATGGCTCCACCTGTTCAGGTCGTGGTTGTGCCGGTGGAAGACAAGTGCAGTGTTGTTCGTCACGGGGAGACGAGCTG---TTCTTCTTCTTCTATTTCGTCATCGGCGAGCGAGGAAGAGGACGTGTCCTTTTTGGAGTCGAACCGAGAAATGCTGGAAGATGATGCTGATCGTAGTACGTCGTCTGATGGGAGCTGGAGAGTGGAGAAAGTGAAGAGACTGATCAATATGGTCACCCTGGTGTCTCTGCTCATTCTTTTATACACAAGGGGAATTATTCTGTAGAGAAGCAGTGGAATTAAGGTTGTGTCCCTTGTTCTAGATGCTATTTCTCCACTTCTGTTGCTGAAAACAGGATCACAGTGTAGGTTTTGTATAGGGAACTAGTGAAGCACCATGCAATTTTTGAAAGTAAACTCATTCTTTTAC
>A180
ACCAGCTTCTGGCACAATATTTGGTGTGATGTTGAACCTTTGTCTTCTAAATATGCTAATCTGTATGATATTGCTTATGATAAAGATATCACAGTT-AAAAAAGCTTTTTCTTCTGAGTTTAGAGCTGTGAATTTCAGAAGAAGGATTTATGGTGCTTTGGAAGTTGAATATAACAATCTTATTACACAATGTAATAATTTTAATATTTCTGAGGAAGAAGATAAATCTGTTTGGCTTCTGGGTGACAAAGGTTTTTCTGTTAACTCTTTTTACAAAAGAATCAAGTGCTCTCAGACTCCTTTGTCTCCTAGTTTCCTATGGAAAACTAGACTTCCATATAAGATTAAAGC-TTTTTTGTGGCTTGCTATGCACAAAAAGATTTTAACTAAAGACAATTTGTTCAAGAAAGATTGGAAGGGTAATTTGGATTGTATCTTTTGTGGATTTTCAGAATCCATGGACCATTTGTTTTTCCACTGTCCGGTTGCTAGATTTACTTGGAGAATAGTTTACTCAGCTCTTGGATTAGTTTCTACTCCTGAGAATGTGGATGATTTGTTTGGTACTTGGATTAACAGTTTTAATAAGACTG-AAAAAATCTGGTAATGTTCGGCTGTGGAGCTGTCATTTGGGCGATCTGGCGTTGTCGCAATAATTGTTGCTTTGGGACTGACC-----GCATTGATGATC-CGACTAATGTGATTTTCTCTTGTTGTTATTGGCTTGAAACTTGGGCTATTCGTCAAAAAAAGAAGGCAAGAAAACTGGTGGAGCTCGGAAGTCTCAAAATCAAAAAGATGGCGTGTGAGATCTACAGCAAGGCTCGTAATTGGAGGTCAGTTGACAGACGAATCCGATGAAAGAAATCTGTTTTGTTATCTGGCTATTTTGGTTCAACAACTCTGCGGTCGTTCTACTTCCTCTTCCCGGTAGCGCTAAGCTACAGGAAAAACTCTGGGATAGAAGGTTGCTCGATGATCTGTTTTGATCTGTGTGAACTTTGATTTTGGCCAGCTTTGTGATTCTATATGTGTGCTATTAGTAGTCTGGTGCGGTCAGAGTATGGTCCTTAGTTGCTGATAGTTCTGTGCTTTGTCAGCTTTTCATTTCTGGATGCTTATGTGGTATTGTAAGAACATATGTCTCTTTCTATTTCGTAATGAAATAGGGGGTTATTCCCTCTGTCAAAAAAGTAATATTAGTGGTCAAAATAGTTTTTGGATTAGGGCTCGCTCGGACAAGAAAACACCATTTTGTAACGATAGCATCAGATCCTGCAAAGC--------------------------------------------------------------ACGTGTATACTCAAGTCAAGTGGCAGCAAGCCAATTATTTTTTCTTCACCAAACAGATGAAATATCAGGAAATTAATTATATG---------CCAAGTCCCGAATGGCAGGCGCTTCTTCTACCTGCAGACGAGTAGTACTCGCAGAACCCAAGATTGACCATGGCCAGCGCTGCTGGGTCAACTCTGACACACGGATTCACCGTCCCCCTCTCGTGTCTCA---TCAACGCAGGCCCTCTACAAAAGGCCAAGAAAAAGGAACCTGCCGTGCCCGTCGCGCTCGCGATATGGCTGTGGCCGGCGGCGACGATGCTCCAAGTCCAGCCACCAGAGGCCATGGCGGCACCGTGCGCCTCCTCGGCTACGGACCCCGGACGCCCACGCCGCAACTCACCGAGCGCCTCCTCGACGACAAGCCGCAGCAGCGACCGCACTGCTGCGTCGAGGAGGAGCTCCCCTCCTTCTGGCGCTGGAAGCCGAGCGACC---------------GCGGCCACGTGGAGTGGGCCTCCGTCCGCCAGACATGCAAGGAGTGGATAAAGAACCCCATGAACGTGGCGCTGCTCCTGTGGCTGCTCTGCGTCGGCGTCTCCGGCGGCATGCTCGTGCTCCTCCTCCTCGGCCTGCTCGACGGCGCGTTCCCGGCGACGGCCGACAGGAACCGCTGGATCGAGATCAACAACCAGGTCCTCAACGCGCTCTTCACGCTCATGAGCCTGTACCAGCACCCTGCCCTCTGCCACCACCTCTTCCTGCTCTGCCGCTGGCGCCCGGCCGACGCCGCCGAGCTCCGCGCCGCCTACTGCAAGGAGGGCGCCGCCGCCGCGCCGCGCCACGGGGACCGCGCGCACGTGGCCGTCGTCGTCGCGCTGCTGCACCTCACCGTGCTGTGCCAGTACGTGCTGTGCGGCCTCTACTGGGGCTACACCAGGACCACGCGCCCGGAGCTCGCCGAGGACGGCTTCTTCGCGCTGGGCATCCTCGCGCCGGTCGCCGCCGCGGTGTACACCGTGTGCAGCCCGTTGGGTAAAGGCGACCGGTGCCACGACCTCGCCTCCTGCTCCGTTCCAGCGGCGTCAAAGGCGCAGCCCGCGCCCACTGGGCACGTCGTGGTGGAGCCGGACTGGGCCGGCGGCATGCTCGACT------------GCGACGCGGCGGCCGGGTGCCTCTCCCTGTCGTGCACGTTCTGCGTCTTCGGGTGGAACATGGAGAGGCTGGGCCTGGGCAACGCGTACGTGCACGCCGTCACGTTCGCGCTCCTGTGCTTCGCGCCGCTCTGGGTGCTGGGCGTCTCGGCGCTGCACATCCACAGCCACGTCGTCGGCGACGCCGTGGGCGGCGCCGGCGTGCTGCTCTGCGCGTGCGGCCTGCTGTACGGCGGCTACTGGCGGATACAGATGCGGAGGAGGTTCGGGCTCCCAGGGACCACGGCGTGCTGCGGCTCCAAGTCGCTGACGGACTACGCGCGGTGGCTCTTCTGCTGGCCCTGCGCGCTGGCGCAGGAGGTCCGCACGGCGAGCATGTACCACGTCGACGGCGAGGTCTTCTACTCGAAGACCGTTGACGACGACGATCGCCACGCCGGCAGCGGGCAGCGGTGGCTCGCGGCGTCCAAGCATCGTGACGTTTTTAGTGCAGCGGACACGGTTGCAGTGTCACAGCAGTCGGCGGCAAGTGGTCATCGTCTGGTTGTCATTCATGACGAAACGAC---CATGGCTCCACCTGTTCAGGTCGTGGTTGTGCCGGTGGAAGACAAGTGCAGTGTTGTTCGTCACGGGGAGACGAGCTG---TTCTTCTTCTTCTATTTCGTCATCGGCGAGCGAGGAAGAGGACGTGTCCTTTTTGGAGTCGAACCGAGAAATGCTGGAAGATGATGCTGATCGTAGTACGTCGTCTGATGGGAGCTGGAGAGTGGAGAAAGTGAAGAGACTGATCAATATGGTCACCCTGGTGTCTCTGCTCATTCTTTTATACACAAGGGGAATTATTCTGTAGAGAAGCAGTGGAATTAAGGTTGTGTCCCTTGTTCTAGATGCTATTTCTCCACTTCTGTTGCTGAAAACAGGATCACAGTGTAGGTTTTGTATAGGGAACTAGTGAAGCACCATGCAATTTTTGAAAGTAAACTCATTCTTTTAC
>A183
ACCAGCTTCTGACACAATATTTGGTGTGATGTAGAGCCTTTGTCTTCTAAATATGCTAATCTGTATGATATTGCTTATGATAAAGATATCACAG-T-AAAAAAGCTTTTTCTTCTGAGTTTAGAGCTGTGAATTTCAGAAGAAGGATTTATGGTGCTTTGGAAGTTGAGTATAACAATCTTATTACACAATGTAATAATATTAATATTTCTGAGGAAGAAGATAAATCTGTTTGGCTTCTGGGTGGCAAAGGTTTTTCTGTTAACTCTTTTTACAAAAGAATCAAGTGCTCTCAGACTCCTTTGTCTCCTAGTTTCCTGTGGAAAACTAGACTTCCATATAAGATTAAAGC-TTTTTTGTGGCTTGTTATGCACAAAAATATTTTAACTAAAGACAATTTGTTCAAGAAAAATTGGAAGGGTAATCTGGATTGTATCTTTTGTGGATTTTCAGAATCCATAGACCATTTGTTTTTCCAATGTCCGGTTGCTAGATTTACTTGGAGAATAGTTTACTCAGCTCTTGGATTAGTTTCTACTCCTGAGAATGTGGATGATTTGTTTGGTACTTGGATTAACAGTTTTAATAAGACTG-AAAAAATCTGGTAATGTTCGGCTGTGGAGCTGTCATTTGGGCGATCTGGCGTTGTCGCAATAATTGTTGCTTTGGGACTGACC-----GCATTGATGATCGTCGGTAATGTGATTTTCTCTTGTTGTTATTGGCTTGAAACTTGGGCTATTCGTCAAAAAAAGAAGGCAAGAAAACTGGTGGAGCTCGGAAGTCTCAAAATCAAAAAGATGGCGTGTGAGATCTACAGCAAGGCTCGTGGTTGGAGGCCAGTTGACAGACGAATCCGATGAAAGAAATCTGTTTTGTTATCTGGCTATTTTGGTTCAACAACTCTGCGGTCGTTCTACTTCCTCTTCCCGGTAGCGCTAAGCTACAGGAAAAACTCTGGGATAGAAGGTTGCTCGATGATCTGTTTTTATCTGTGTGAACTTTGATTTTGGCCAGCTTTGTGATTCTATATGTGTGCTATTAGTAGTCTGGTGCGGTCAGAGTATGGTCCTTAGTTGCTGATAGTTCTGTGCTTTGTCAGCTTTTCATTTCTGAATGCTTATGCGGTATTGTAAGAACATATGTCTCTTTCTATTTCGTAATGAAATAGGGGGTTATTCCCTCTGTCAAAAAAGTAATATTAGTGGTCAAAATAGTTTTTGGATTAGGGCTCGCTCGGACAAGAAAACACCATTTTGTAACGATAGCATCAGATCCTGCAAAGC--------------------------------------------------------------ACGTGTATACTCAAGTCAAGTGGCAGCAAGCCAATTATTTTTTCTTCACCAAACAGATGAAATATCAGGAAATTAATTATATG---------CCAAGTCCCGAATGGCAGGCGCTTCTTCTACCTGCAGACGAGTAGTACTCGCAGAACCCAAGATTGACCATGGCCAGCGCTGCTGGGTCAACTCTGACACACGGATTCACCGTCCCCCTCTCGTGTCTCA---TCAACGCAGGCCCTCTACAAAAGGCCAAGAAAAAGGAACCTGCCGTGCCCGTCGCGCTCGCGATATGGCTGTGGCCGGCGGCGACGATGCTCCAAGTCCAGCCACCAGAGGCCATGGCGGCACCGTGCGCCTCCTCGGCTACGGACCCCGGACGCCCACGCCGCAACTCACCGAGCGCCTCCTCGACGACAAGCCGCAGCAGCGACCGCACTGCTGCGTCGAGGAGGAGCTCCCCTCCTTCTGGCGCTGGAAGCCGAGCGACC---------------GCGGCCACGTGGACTGGGCCTCCGTCCGCCAGACATGCAAGGAGTGGATCAAGAACCCCATGAACGTGGCGCTGCTCCTGTGGCTGCTCTGCGTCGGCGTCTCCGGCGGCATGCTCGTGCTCCTCCTCCTCGGCCTGCTCGACGGCGCGTTCCCGGCGACGGCCGACAGGAACCGCTGGATCGAGATCAACAACCAGGTCCTCAACGCGCTCTTCACGCTCATGAGCCTGTACCAGCACCCTGCCCTCTGCCACCACCTCTTCCTGCTCTGCCGCTGGCGCCCGGCCGACGCCGCCGAGCTCCGCGCCGCCTACTGCAAGGAGGGCGCCGCCGCCGCGCCGCGCCACGGGGACCGCGCGCACGTGGCCGTCGTCGTCGCGCTGCTGCACCTCACCGTGCTGTGCCAGTACGTGCTGTGCGGCCTCTACTGGGGCTACACCAGGACCACGCGCCCGGAGCTCGCCGAGGACGGCTTCTTCGCGCTGGGCATCCTAGCGCCGGTCGCCGCCGCGGTGTACACCGTGTGCAGCCCGTTGGGTAAAGGCGACCGGTGCCACGACCTCGCCTCCTGCTCCGTTCCAGCGGCGACAAAGGCGCAGCCCACGCCCACGGGGCACGTCGTGCTGGAGCCGGACTGGGCCGGCGGCATGCTCGACT---GCGGCGGCGGCGACGCGGCGGCCGGGTGCCTCTCCCTGTCGTGCACGTTCTGCGTCTTCGGGTGGAACATGGAGAGGCTGGGCCTGGGCAACGCGTACGTGCACGCCGTCACGTTCGCGCTCCTGTGCTTCGCGCCGCTCTGGGTGCTGGGCGTCTCGGCGCTGCACATCCACAGCTACGTCGTCGGCGACGCCGTTGGCGGCGCCGGCGTGCTGCTCTGCGCGTGCGGCCTGCTGTACGGCGGCTACTGGCGGATACAGATGCGGAGGAGGTTCGGGCTCCCAGGGACCACGGCGTGCTGCGGCTCCAAGTCGCTGACGGACTACGCGCGGTGGCTCTTCTGCTGGCCCTGCGCGCTGGCGCAGGAGGTCCGCACGGCGAGCATGTACCACGTCGACGGCGAGGTCTTCTACTCGAAGACCGTTGACGACGACGATCTCCACGCCGGCAGCGGGAAGCGGTGGCTCGCGGTGTCCAAGCATCGTGACGTTTTTAGTGCAGCGGACACGGTTGCAGTGTCACAGCAGTCGGCGGCAAGTGGTCATCGTCTTGTTGTCATTCATGACAAAACGAC---CATGGCTCCACCTGTTCAGGTCGTGGTTGTGCAGGTGGAAGACAAGTGCAGTGTTGTTCGTCACGGGGAGACGAGCGG------TTCTTCTTCTATTTCGTCATCGGCGAGCGAGGAAGAGGACGTGTCCTTTTTGGAGTCGAACCGAGAAATGCTGGAAGATGATGCTGATCGTAGTACGTCGTCTGATGGGAGCTGGAGAGTGGAGAAAGTGAAGAGACTGATCAATATGGTCACCCTGGTGTCTCTGCTCATTCTTTTATACACAAGGGGAATTATTCTGTAGAGAAGCAGTGGAATTAAGCATGTG----TTGTTCTAGATGCTATTTCTCCACTTCTGTTGCTGAAAACAGGATCACAGTGTAGGTTTAGTATAGGGAACTAGTGAAGCACCATGAAATTTATGAAAGTAAATACATTCTTTTAC
>A184
ACCAGCTTCTGGCACAATATTTGGTGTGATGTAGAGCCTTTGTCTTCTAAATATGCTAATCTGTATGATATTGCTTATGATAAAGATATCACAG-T-AAAAAAGCTTTTTCTTCTGAGTTTAGAGCTGTGAATTTCAGAAGAAGGATTTATGGTGCTTTGGAAGTTGAGTATAACAATCTTATTACACAATGTAATAATATTAATATTTCTGAGGAAGAAGATAAATCTGTTTGGCTTCTGGGTGGCAAAGGTTTTTCTGTTAACTCTTTTTACAAAAGAATCAAGTGCTCTCAGACTCCTTTGTCTCCTAGTTTCCTATGGAAAACTAGACTTCCATATAAGATTAAAGC-TTTTTTGTGGCTTGCTATGCACAAAAAGATTTTAACTAAAGACAATTTGTTCAAGAAAAATTGGAAGGGTAATCTGGATTGTATCTTTTGTGGATTTTCAGAATCCATAGACCATTTGTTTTTCCAATGTCCGGTTGCTAGATTTACTTGGAGAATAGTTTACTCAGCTCTTGGATTAGTTTCTACTCCTGAGAATGTGGATGATTTGTTTGGTACTTGGATTAACAGTTTTAATAAGACTG-AAAAAATCTGGTAATGTTCGGCTGTGGAGCTGTCATTTGGGCGATCTGGCGTTGTCGCAATAATTGTTGCTTTGGGACTGACC-----GCATTGATGATC-CGACTAATGTGATTTTCTCTTGTTGTTATTGGCTTGAAACTTGGGCTATTCGTCAAAAAAAGAAGGCAAGAAAACTGGTGGAGCTCGGAAGTCTCAAAATCAAAAAGATGGCGTGTGAGATCTACAGCAAGGCTCGTAATTGGAGGTCAGTTGACAGACGAATCCGATGAAAGAAATCTGTTTTGTTATCTGGCTATTTTGGTTCAACAACTCTGCGGTCGTTCTACTTCCTCTTCCCGGTAGCGCTAAGCTACAGGAAAAACTCTGGGATAGAAGGTTGCTCGATGATCTGTTTTGATCTGTGTGAACTTTGATTTTGGCCAGCTTTGTGATTCTATATGTGTGCTATTAGTAGTCTGGTGCGGTCAGAGTATGGTCCTTAGTTGCTGATAGTTCTGTGCTTTGTCAGCTTTTCATTTCTGGATGCTTATGTGGTATTGTAAGAACATATGTCTCTTTCTATTTCGTAATGAAATAGGGGGTTATTCCCTCTGTCAAAAAAGTAATATTAGTGGTCAAAATAGTTTTTGGATTAGGGCTCGCTCGGACAAGAAAACACCATTTTGTAACGATAGCATCAGATCCTGCAAAGC--------------------------------------------------------------ACGTGTATACTCAAGTCAAGTGGCAGCAAGCCAATTATTTTTTCTTCACCAAACAGATGAAATATCAGGAAATTAATTATATG---------CCAAGTCCCGAATGGCAGGCGCTTCTTCTACCTGCAGACGAGTAGTACTCGCAGAACCCAAGATTGACCATGGCCAGCGCTGCTGGGTCAACTCTGACACACGGATTCACCGTCCCCCTCTCGTGTCTCA---TCAACGCAGGCCCTCTACAAAAGGCCAAGAAAAAGGAACCTGCCGTGCCCGTCGCGCTCGCGATATGGCTGTGGCCGGCGGCGACGATGCTCCAAGTCCAGCCACCAGAGGCCATGGCGGCACCGTGCGCCTCCTCGGCTACGGACCCCGGACGCCCACGCCGCAACTCACCGAGCGCCTCCTCGACGACAAGCCGCAGCAGCGACCGCACTGCTGCGTCGAGGAGGAGCTCCCCTCCTTCTGGCGCTGGAAGCCGAGCGACC---------------GCGGCCACGTGGAGTGGGCCTCCGTCCGCCAGACATGCAAGGAGTGGATAAAGAACCCCATGAACGTGGCGCTGCTCCTGTGGCTGCTCTGCGTCGGCGTCTCCGGCGGCATGCTCGTGCTCCTCCTCCTCGGCCTGCTCGACGGCGCGTTCCCGGCGACGGCCGACAGGAACCGCTGGATCGAGATCAACAACCAGGTCCTCAACGCGCTCTTCACGCTCATGAGCCTGTACCAGCACCCTGCCCTCTGCCACCACCTCTTCCTGCTCTGCCGCTGGCGCCCGGCCGACGCCGCCGAGCTCCGCGCCGCCTACTGCAAGGAGGGCGCCGCCGCCGCGCCGCGCCACGGGGACCGCGCGCACGTGGCCGTCGTCGTCGCGCTGCTGCACCTCACCGTGCTGTGCCAGTACGTGCTGTGCGGCCTCTACTGGGGCTACACCAGGACCACGCGCCCGGAGCTCGCCGAGGACGGCTTCTTCGCGCTGGGCATCCTCGCGCCGGTCGCCGCCGCGGTGTACACCGTGTGCAGCCCGTTGGGTAAAGGCGACCGGTGCCACGACCTCGCCTCCTGCTCCGTTCCAGCGGCGTCAAAGGCGCAGCCCGCGCCCACTGGGCACGTCGTGGTGGAGCCGGACTGGGCCGGCGGCATGCTCGACT------------GCGACGCGGCGGCCGGGTGCCTCTCCCTGTCGTGCACGTTCTGCGTCTTCGGGTGGAACATGGAGAGGCTGGGCCTGGGCAACGCGTACGTGCACGCCGTCACGTTCGCGCTCCTGTGCTTCGCGCCGCTCTGGGTGCTGGGCGTCTCGGCGCTGCACATCCACAGCCACGTCGTCGGCGACGCCGTGGGCGGCGCCGGCGTGCTGCTCTGCGCGTGCGGCCTGCTGTACGGCGGCTACTGGCGGATACAGATGCGGAGGAGGTTCGGGCTCCCAGGGACCACGGCGTGCTGCGGCTCCAAGTCGCTGACGGACTACGCGCGGTGGCTCTTCTGCTGGCCCTGCGCGCTGGCGCAGGAGGTCCGCACGGCGAGCATGTACCACGTCGACGGCGAGGTCTTCTACTCGAAGACCGTTGACGACGACGATCGCCACGCCGGCAGCGGGCAGCGGTGGCTCGCGGCGTCCAAGCATCGTGACGTTTTTAGTGCAGCGGACACGGTTGCAGTGTCACAGCAGTCGGCGGCAAGTGGTCATCGTCTGGTTGTCATTCATGACGAAACGAC---CATGGCTCCACCTGTTCAGGTCGTGGTTGTGCCGGTGGAAGACAAGTGCAGTGTTGTTCGTCACGGGGAGACGAGCTG---TTCTTCTTCTTCTATTTCGTCATCGGCGAGCGAGGAAGAGGACGTGTCCTTTTTGGAGTCGAACCGAGAAATGCTGGAAGATGATGCTGATCGTAGTACGTCGTCTGATGGGAGCTGGAGAGTGGAGAAAGTGAAGAGACTGATCAATATGGTCACCCTGGTGTCTCTGCTCATTCTTTTATACACAAGGGGAATTATTCTGTAGAGAAGCAGTGGAATTAAGGTTGTGTCCCTTGTTCTAGATGCTATTTCTCCACTTCTGTTGCTGAAAACAGGATCACAGTGTAGGTTTTGTATAGGGAACTAATGAAGCACCATGAAATTTTTGAAAGTAAACACATTCTTTTAC
>A186
ACCAGCTTCTGGCACAATATTTGGTGTGATGTTGAACCTTTGTCTTCTAAATATGCTAATCTGTATGATATTGCTTATGATAAAGATATCACAGTT-AAAAAAGCTTTTTCTTCTGAGTTTAGAGCTGTGAATTTCAGAAGAAGGATTTATGGTGCTTTGGAAGTTGAATATAACAATCTTATTACACAATGTAATAATTTTAATATTTCTGAGGAAGAAGATAAATCTGTTTGGCTTCTGGGTGACAAAGGTTTTTCTGTTAACTCTTTTTACAAAAGAATCAAGTGCTCTCAGACTCCTTTGTCTCCTAGTTTCCTATGGAAAACTAGACTTCCATATAAGATTAAAGC-TTTTTTGTGGCTTGCTATGCACAAAAAGATTTTAACTAAAGACAATTTGTTCAAGAAAGATTGGAAGGGTAATTTGGATTGTATCTTTTGTGGATTTTCAGAATCCATGGACCATTTGTTTTTCCACTGTCCGGTTGCTAGATTTACTTGGAGAATAATATACTCAGCTCTTGGATTAATTTCTACTCCTGAGAATGTGGATGATTTGTTTGGTACTTGGATTAACAGTTTTAATAAGACTG-AAAAAATCTGGTAATGTTCGGCTGTGGAGCTGTCATTTGGGCGATCTGGCGTTGTCGCAATAATTGTTGCTTTGGGACTGACC-----GAATTGATGATC-CGACTAATGTGATTTTCTCTTGTTGTTATTGGCTTGAAACTTGGGCTATTCGTCAAAAAAAGAAGGCAAGAAAACTGGTGGAGCTCGGAAGTCTCAAAATCAAAAAGATGGCGTGTGAGATCTACAGCAAGGCTCGTAATTGGAGGTCAGTTGACAGACGAATCCGATGAAAGAAATCTGTTTTGTTATCTGGCTATTTTGGTTCAACAACTCTGCGGTCGTTCTACTTCCTCTTCCCGGTAGCGCTAAGCTACAGGAAAAACTCTGGGATAGAAGGTTGCTCGATGATCTGTTTTGATCTGTGTGAACTTTGATTTTGGCCAGCTTTGTGATTCTATATGTGTGCTATTAGTAGTCTGGTGCGGTCAGAGTATGGTCCTTAGTTGCTGATAGTTCTGTGCTTTGTCAGCTTTTCATTTCTGGATGCTTATGTGGTATTGTAAGAACATATGTCTCTTTCTATTTCGTAATGAAATAGGGGGTTATTCCCTCTGTCAAAAAAGTAATATTAGTGGTCAAAATAGTTTTTGGATTAGGGCTCGCTCGGACAAGAAAACACCATTTTGTAACGATAGCATCAGATCCTGCAAAGC--------------------------------------------------------------ACGTGTATACTCAAGTCAAGTGGCAGCAAGCCAATTATTTTTTCTTCACCAAACAGATGAAATATCAGGAAATTAATTATATG---------CCAAGTCCCGAATGGCAGGCGCTTCTTCTACCTGCAGACGAGTAGTACTCGCAGAACCCAAGATTGACCATGGCCAGCGCTGCTGGGTCAACTCTGACACACGGATTCACCGTCCCCCTCTCGTGTCTCA---TCAACGCAGGCCCTCTACAAAAGGCCAAGAAAAAGGAACCTGCCGTGCCCGTCGCGCTCGCGATATGGCTGTGGCCGGCGGCGACGATGCTCCAAGTCCAGCCACCAGAGGCCATGGCGGCACCGTGCGCCTCCTCGGCTACGGACCCCGGACGCCCACGCCGCAACTCACCGAGCGCCTCCTCGACGACAAGCCGCAGCAGCGACCGCACTGCTGCGTCGAGGAGGAGCTCCCCTCCTTCTGGCGCTGGAAGCCGAGCGACC---------------GCGGCCACGTGGAGTGGGCCTCCGTCCGCCAGACATGCAAGGAGTGGATAAAGAACCCCATGAACGTGGCGCTGCTCCTGTGGCTGCTCTGCGTCGGCGTCTCCGGCGGCATGCTCGTGCTCCTCCTCCTCGGCCTGCTCGACGGCGCGTTCCCGGCGACGGCCGACAGGAACCGCTGGATCGAGATCAACAACCAGGTCCTCAACGCGCTCTTCACGCTCATGAGCCTGTACCAGCACCCTGCCCTCTGCCACCACCTCTTCCTGCTCTGCCGCTGGCGCCCGGCCGACGCCGCCGAGCTCCGCGCCGCCTACTGCAAGGAGGGCGCCGCCGCCGCGCCGCGCCACGGGGACCGCGCGCACGTGGCCGTCGTCGTCGCGCTGCTGCACCTCACCGTGCTGTGCCAGTACGTGCTGTGCGGCCTCTACTGGGGCTACACCAGGACCACGCGCCCGGAGCTCGCCGAGGACGGCTTCTTCGCGCTGGGCATCCTCGCGCCGGTCGCCGCCGCGGTGTACACCGTGTGCAGCCCGTTGGGTAAAGGCGACCGGTGCCACGACCTCGCCTCCTGCTCCGTTCCAGCGGCGTCAAAGGCGCAGCCCGCGCCCACTGGGCACGTCGTGGTGGAGCCGGACTGGGCCGGCGGCATGCTCGACT------------GCGACGCGGCGGCCGGGTGCCTCTCCCTGTCGTGCACGTTCTGCGTCTTCGGGTGGAACATGGAGAGGCTGGGCCTGGGCAACGCGTACGTGCACGCCGTCACGTTCGCGCTCCTGTGCTTCGCGCCGCTCTGGGTGCTGGGCGTCTCGGCGCTGCACATCCACAGCCACGTCGTCGGCGACGCCGTGGGCGGCGCCGGCGTGCTGCTCTGCGCGTGCGGCCTGCTGTACGGCGGCTACTGGCGGATACAGATGCGGAGGAGGTTCGGGCTCCCAGGGACCACGGCGTGCTGCGGCTCCAAGTCGCTGACGGACTACGCGCGGTGGCTCTTCTGCTGGCCCTGCGCGCTGGCGCAGGAGGTCCGCACGGCGAGCATGTACCACGTCGACGGCGAGGTCTTCTACTCGAAGACCGTTGACGACGACGATCGCCACGCCGGCAGCGGGAAGCGGTGGCTCGCGGCGTCCAAGCATCGTGACGTTTTTAGTGCAGCGGACACGGTTGCAGTGTCACAGCAGTCGGCGGCAAGTGGTCATCGTCTGGTTGTCATTCATGACGAAACGAC---CATGGCTCCACCTGTTCAGGTCGTGGTTGTGCCGGTGGAAGACAAGTGCAGTGTTGTTCGTCACGGGGAGACGAGCTG---TTCTTCTTCTTCTATTTCGTCATCGGCGAGCGAGGAAGAGGACGTGTCCTTTTTGGAGTCGAACCGAGAAATGCTGGAAGATGATGCTGATCGTAGTACGTCGTCTGATGGGAGCTGGAGAGTGGAGAAAGTGAAGAGACTGATCAATATGGTCACCCTGGTGTCTCTGCTCATTCTTTTATACACAAGGGGAATTATTCTGTAGAGAAGCAGTGGAATTAAGGTTGTGTCCCTTGTTCTAGATGCTATTTCTCCACTTCTGTTGCTGAAAACAGGATCACAGTGTAGGTTTTGTATAGGGAACTAGTGAAGCACCATGCAATTTTTGAAAGTAAACTCATTCTTTTAC
>A187
ACCAGCTTCTGGCACAATATTTGGTGTGATGTTGAACCTTTGTCTTCTAAATATGCTAATCTGTATGATATTGCTTATGATAAAGATATCACAGTT-AAAAAAGCTTTTTCTTCTGAGTTTAGAGCTGTGAATTTCAGAAGAAGGATTTATGGTGCTTTGGAAGTTGAATATAACAATCTTATTACACAATGTAATAATTTTAATATTTCTGAGGAAGAAGATAAATCTGTTTGGCTTCTGGGTGACAAAGGTTTTTCTGTTAACTCTTTTTACAAAAGAATCAAGTGCTCTCAGACTCCTTTGTCTCCTAGTTTCCTATGGAAAACTAGACTTCCATATAAGATTAAAGC-TTTTTTGTGGCTTGCTATGCACAAAAAGATTTTAACTAAAGACAATTTGTTCAAGAAAGATTGGAAGGGTAATTTGGATTGTATCTTTTGTGGATTTTCAGAATCCATGGACCATTTGTTTTTCCACTGTCCGGTTGCTAGATTTACTTGGAGAATAATATACTCAGCTCTTGGATTAATTTCTACTCCTGAGAATGTGGATGATTTGTTTGGTACTTGGATTAACAGTTTTAATAAGACTG-AAAAAATCTGGTAATGTTCGGCTGTGGAGCTGTCATTTGGGCGATCTGGCGTTGTCGCAATAATTGTTGCTTTGGGACTGACC-----GCATTGATGATC-CGACTAATGTGATTTTCTCTTGTTGTTATTGGCTTGAAACTTGGGCTATTCGTCAAAAAAAGAAGGCAAGAAAACTGGTGGAGCTCGGAAGTCTCAAAATCAAAAAGATGGCGTGTGAGATCTACAGCAAGGCTCGTAATTGGAGGTCAGTTGACAGACGAATCCGATGAAAGAAATCTGTTTTGTTATCTGGCTATTTTGGTTCAACAACTCTGCGGTCGTTCTACTTCCTCTTCCCGGTAGCGCTAAGCTACAGGAAAAACTCTGGGATAGAAGGTTGCTCGATGATCTGTTTTGATCTGTGTGAACTTTGATTTTGGCCAGCTTTGTGATTCTATATGTGTGCTATTAGTAGTCTGGTGCGGTCAGAGTATGGTCCTTAGTTGCTGATAGTTCTGTGCTTTGTCAGCTTTTCATTTCTGGATGCTTATGTGGTATTGTAAGAACATATGTCTCTTTCTATTTCGTAATGAAATAGGGGGTTATTCCCTCTGTCAAAAAAGTAATATTAGTGGTCAAAATAGTTTTTGGATTAGGGCTCGCTCGGACAAGAAAACACCATTTTGTAACGATAGCATCAGATCCTGCAAAGC--------------------------------------------------------------ACGTGTATACTCAAGTCAAGTGGCAGCAAGCCAATTATTTTTTCTTCACCAAACAGATGAAATATCAGGAAATTAATTATATG---------CCAAGTCCCGAATGGCAGGCGCTTCTTCTACCTGCAGACGAGTAGTACTCGCAGAACCCAAGATTGACCATGGCCAGCGCTGCTGGGTCAACTCTGACACACGGATTCACCGTCCCCCTCTCGTGTCTCA---TCAACGCAGGCCCTCTACAAAAGGCCAAGAAAAAGGAACCTGCCGTGCCCGTCGCGCTCGCGATATGGCTGTGGCCGGCGGCGACGATGCTCCAAGTCCAGCCACCAGAGGCCATGGCGGCACCGTGCGCCTCCTCGGCTACGGACCCCGGACGCCCACGCCGCAACTCACCGAGCGCCTCCTCGACGACAAGCCGCAGCAGCGACCGCACTGCTGCGTCGAGGAGGAGCTCCCCTCCTTCTGGCGCTGGAAGCCGAGCGACC---------------GCGGCCACGTGGAGTGGGCCTCCGTCCGCCAGACATGCAAGGAGTGGATAAAGAACCCCATGAACGTGGCGCTGCTCCTGTGGCTGCTCTGCGTCGGCGTCTCCGGCGGCATGCTCGTGCTCCTCCTCCTCGGCCTGCTCGACGGCGCGTTCCCGGCGACGGCCGACAGGAACCGCTGGATCGAGATCAACAACCAGGTCCTCAACGCGCTCTTCACGCTCATGAGCCTGTACCAGCACCCTGCCCTCTGCCACCACCTCTTCCTGCTCTGCCGCTGGCGCCCGGCCGACGCCGCCGAGCTCCGCGCCGCCTACTGCAAGGAGGGCGCCGCCGCCGCGCCGCGCCACGGGGACCGCGCGCACGTGGCCGTCGTCGTCGCGCTGCTGCACCTCACCGTGCTGTGCCAGTACGTGCTGTGCGGCCTCTACTGGGGCTACACCAGGACCACGCGCCCGGAGCTCGCCGAGGACGGCTTCTTCGCGCTGGGCATCCTCGCGCCGGTCGCCGCCGCGGTGTACACCGTGTGCAGCCCGTTGGGTAAAGGCGACCGGTGCCACGACCTCGCCTCCTGCTCCGTTCCAGCGGCGTCAAAGGCGCAGCCCGCGCCCACTGGGCACGTCGTGGTGGAGCCGGACTGGGCCGGCGGCATGCTCGACT------------GCGACGCGGCGGCCGGGTGCCTCTCCCTGTCGTGCACGTTCTGCGTCTTCGGGTGGAACATGGAGAGGCTGGGCCTGGGCAACGCGTACGTGCACGCCGTCACGTTCGCGCTCCTGTGCTTCGCGCCGCTCTGGGTGCTGGGCGTCTCGGCGCTGCACATCCACAGCCACGTCGTCGGCGACGCCGTGGGCGGCGCCGGCGTGCTGCTCTGCGCGTGCGGCCTGCTGTACGGCGGCTACTGGCGGATACAGATGCGGAGGAGGTTCGGGCTCCCAGGGACCACGGCGTGCTGCGGCTCCAAGTCGCTGACGGACTACGCGCGGTGGCTCTTCTGCTGGCCCTGCGCGCTGGCGCAGGAGGTCCGCACGGCGAGCATGTACCACGTCGACGGCGAGGTCTTCTACTCGAAGACCGTTGACGACGACGATCGCCACGCCGGCAGCGGGCAGCGGTGGCTCGCGGCGTCCAAGCATCGTGACGTTTTTAGTGCAGCGGACACGGTTGCAGTGTCACAGCAGTCGGCGGCAAGTGGTCATCGTCTGGTTGTCATTCATGACGAAACGAC---CATGGCTCCACCTGTTCAGGTCGTGGTTGTGCCGGTGGAAGACAAGTGCAGTGTTGTTCGTCACGGGGAGACGAGCTG---TTCTTCTTCTTCTATTTCGTCATCGGCGAGCGAGGAAGAGGACGTGTCCTTTTTGGAGTCGAACCGAGAAATGCTGGAAGATGATGCTGATCGTAGTACGTCGTCTGATGGGAGCTGGAGAGTGGAGAAAGTGAAGAGACTGATCAATATGGTCACCCTGGTGTCTCTGCTCATTCTTTTATACACAAGGGGAATTATTCTGTAGAGAAGCAGTGGAATTAAGGTTGTGTCCCTTGTTCTAGATGCTATTTCTCCACTTCTGTTGCTGAAAACAGGATCACAGTGTAGGTTTTGTATAGGGAACTAGTGAAGCACCATGCAATTTTTGAAAGTAAACTCATTCTTTTAC
>A189
ACCAGCTTCTGGCACAATATTTGGTGTGATGTTGAACCTTTGTCTTCTAAATATGCTAATCTGTATGATATTGCTTATGATAAAGATATCACAG-T-AAAAAAGCTTTTTCTTCTGAGTTTAGAGCTGTGAATTTCAGAAGAAGGATTTATGGTGCTTTGGAAGTTGAATATAACAATCTTATTACACAATGTAATAATTTTAATATTTCTGAGGAAGAAGATAAATCTGTTTGGCTTCTGGGTGACAAAGGTTTTTCTGTTAACTCTTTTTACAAAAGAATCAAGTGCTCTCAGACTCCTTTGTCTCCTAGTTTCCTATGGAAAACTAGACTTCCATATAAGATTAAAGC-TTTTTTGTGGCTTGCTATGCACAAAAAGATTTTAACTAAAGACAATTTGTTCAAGAAAGATTGGAAGGGTAATTTGGATTGTATCTTTTGTGGATTTTCAGAATCCATGGACCATTTGTTTTTCCACTGTCCGGTTGCTAGATTTACTTGGAGAATAATATACTCAGCTCTTGGATTAATTTCTACTCCTGAGAATGTGGATGATTTGTTTGGTACTTGGATTAACAGTTTTAATAAGACTG-AAAAAATCTGGTAATGTTCGGCTGTGGAGCTGTCATTTGGGCGATCTGGCGTTGTCGCAATAATTGTTGCTTTGGGACTGACC-----GCATTGATGATC-CGACTAATGTGATTTTCTCTTGTTGTTATTGGCTTGAAACTTGGGCTATTCGTCAAAAAAAGAAGGCAAGAAAACTGGTGGAGCTCGGAAGTCTCAAAATCAAAAAGATGGCGTGTGAGATCTACAGCAAGGCTCGTAATTGGAGGTCAGTTGACAGACGAATCCGATGAAAGAAATCTGTTTTGTTATCTGGCTATTTTGGTTCAACAACTCTGCGGTCGTTCTACTTCCTCTTCCCGGTAGCGCTAAGCTACAGGAAAAACTCTGGGATAGAAGGTTGCTCGATGATCTGTTTTGATCTGTGTGAACTTTGATTTTGGCCAGCTTTGTGATTCTATATGTGTGCTATTAGTAGTCTGGTGCGGTCAGAGTATGGTCCTTAGTTGCTGATAGTTCTGTGCTTTGTCAGCTTTTCATTTCTGGATGCTTATGTGGTATTGTAAGAACATATGTCTCTTTCTATTTCGTAATGAAATAGGGGGTTATTCCCTCTGTCAAAAAAGTAATATTAGTGGTCAAAATAGTTTTTGGATTAGGGCTCGCTCGGACAAGAAAACACCATTTTGTAACGATAGCATCAGATCCTGCAAAGC--------------------------------------------------------------ACGTGTATACTCAAGTCAAGTGGCAGCAAGCCAATTATTTTTTCTTCACCAAACAGATGAAATATCAGGAAATTAATTATATG---------CCAAGTCCCGAATGGCAGGCGCTTCTTCTACCTGCAGACGAGTAGTACTCGCAGAACCCAAGATTGACCATGGCCAGCGCTGCTGGGTCAACTCTGACACACGGATTCACCGTCCCCCTCTCGTGTCTCA---TCAACGCAGGCCCTCTACAAAAGGCCAAGAAAAAGGAACCTGCCGTGCCCGTCGCGCTCGCGATATGGCTGTGGCCGGCGGCGACGATGCTCCAAGTCCAGCCACCAGAGGCCATGGCGGCACCGTGCGCCTCCTCGGCTACGGACCCCGGACGCCCACGCCGCAACTCACCGAGCGCCTCCTCGACGACAAGCCGCAGCAGCGACCGCACTGCTGCGTCGAGGAGGAGCTCCCCTCCTTCTGGCGCTGGAAGCCGAGCGACC---------------GCGGCCACGTGGAGTGGGCCTCCGTCCGCCAGACATGCAAGGAGTGGATAAAGAACCCCATGAACGTGGCGCTGCTCCTGTGGCTGCTCTGCGTCGGCGTCTCCGGCGGCATGCTCGTGCTCCTCCTCCTCGGCCTGCTCGACGGCGCGTTCCCGGCGACGGCCGACAGGAACCGCTGGATCGAGATCAACAACCAGGTCCTCAACGCGCTCTTCACGCTCATGAGCCTGTACCAGCACCCTGCCCTCTGCCACCACCTCTTCCTGCTCTGCCGCTGGCGCCCGGCCGACGCCGCCGAGCTCCGCGCCGCCTACTGCAAGGAGGGCGCCGCCGCCGCGCCGCGCCACGGGGACCGCGCGCACGTGGCCGTCGTCGTCGCGCTGCTGCACCTCACCGTGCTGTGCCAGTACGTGCTGTGCGGCCTCTACTGGGGCTACACCAGGACCACGCGCCCGGAGCTCGCCGAGGACGGCTTCTTCGCGCTGGGCATCCTCGCGCCGGTCGCCGCCGCGGTGTACACCGTGTGCAGCCCGTTGGGTAAAGGCGACCGGTGCCACGACCTCGCCTCCTGCTCCGTTCCAGCGGCGTCAAAGGCGCAGCCCGCGCCCACTGGGCACGTCGTGGTGGAGCCGGACTGGGCCGGCGGCATGCTCGACT------------GCGACGCGGCGGCCGGGTGCCTCTCCCTGTCGTGCACGTTCTGCGTCTTCGGGTGGAACATGGAGAGGCTGGGCCTGGGCAACGCGTACGTGCACGCCGTCACGTTCGCGCTCCTGTGCTTCGCGCCGCTCTGGGTGCTGGGCGTCTCGGCGCTGCACATCCACAGCCACGTCGTCGGCGACGCCGTGGGCGGCGCCGGCGTGCTGCTCTGCGCGTGCGGCCTGCTGTACGGCGGCTACTGGCGGATACAGATGCGGAGGAGGTTCGGGCTCCCAGGGACCACGGCGTGCTGCGGCTCCAAGTCGCTGACGGACTACGCGCGGTGGCTCTTCTGCTGGCCCTGCGCGCTGGCGCAGGAGGTCCGCACGGCGAGCATGTACCACGTCGACGGCGAGGTCTTCTACTCGAAGACCGTTGACGACGACGATCGCCACGCCGGCAGCGGGAAGCGGTGGCTCGCGGCGTCCAAGCATCGTGACGTTTTTAGTGCAGCGGACACGGTTGCAGTGTCACAGCAGTCGGCGGCAAGTGGTCATCGTCTGGTTGTCATTCATGACGAAACGAC---CATGGCTCCACCTGTTCAGGTCGTGGTTGTGCCGGTGGAAGACAAGTGCAGTGTTGTTCGTCACGGGGAGACGAGCTG---TTCTTCTTCTTCTATTTCGTCATCGGCGAGCGAGGAAGAGGACGTGTCCTTTTTGGAGTCGAACCGAGAAATGCTGGAAGATGATGCTGATCGTAGTACGTCGTCTGATGGGAGCTGGAGAGTGGAGAAAGTGAAGAGACTGATCAATATGGTCACCCTGGTGTCTCTGCTCATTCTTTTATACACAAGGGGAATTATTCTGTAGAGAAGCAGTGGAATTAAGGTTGTGTCCCTTGTTCTAGATGCTATTTCTCCACTTCTGTTGCTGAAAACAGGATCACAGTGTAGGTTTTGTATAGGGAACTAGTGAAGCACCATGCAATTTTTGAAAGTAAACTCATTCTTTTAC
>A190
ACCAGCTTCTGGCACAATATTTGGTGTGATGTAGAGCCTTTGTCTTCTAAATATGCTAATCTGTATGATATTGCTTATGATAAAGATATCACAG-T-AAAAAAGCTTTTTCTTCTGAGTTTAGAGCTGTGAATTTCAGAAGAAGGATTTATGGTGCTTTGGAAGTTGAGTATAACAATCTTATTACACAATGTAATAATATTAATATTTCTGAGGAAGAAGATAAATCTGTTTGGCTTCTGGGTGGCAAAGGTTTTTCTGTTAACTCTTTTTACAAAAGAATCAAGTGCTCTCAGACTCCTTTGTCTCCTAGTTTCCTATGGAAAACTAGACTTCCATATAAGATTAAAGC-TTTTTTGTGGCTTGCTATGCACAAAAAGATTTTAACTAAAGACAATTTGTTCAAGAAAAATTGGAAGGGTAATCTGGATTGTATCTTTTGTGGATTTTCAGAATCCATAGACCATTTGTTTTTCCAATGTCCGGTTGCTAGATTTACTTGGAGAATAGTTTACTCAGCTCTTGGATTAGTTTCTACTCCTGAGAATGTGGATGATTTGTTTGGTACTTGGATTAACAGTTTTAATAAGACTG-AAAAAATCTGGTAATGTTCGGCTGTGGAGCTGTCATTTGGGCGATCTGGCGTTGTCGCAATAATTGTTGCTTTGGGACTGACC-----GCATTGATGATC-CGACTAATGTGATTTTCTCTTGTTGTTATTGGCTTGAAACTTGGGCTATTCGTCAAAAAAAGAAGGCAAGAAAACTGGTGGAGCTCGGAAGTCTCAAAATCAAAAAGATGGCGTGTGAGATCTACAGCAAGGCTCGTAATTGGAGGTCAGTTGACAGACGAATCCGATGAAAGAAATCTGTTTTGTTATCTGGCTATTTTGGTTCAACAACTCTGCGGTCGTTCTACTTCCTCTTCCCGGTAGCGCTAAGCTACAGGAAAAACTCTGGGATAGAAGGTTGCTCGATGATCTGTTTTGATCTGTGTGAACTTTGATTTTGGCCAGCTTTGTGATTCTATATGTGTGCTATTAGTAGTCTGGTGCGGTCAGAGTATGGTCCTTAGTTGCTGATAGTTCTGTGCTTTGTCAGCTTTTCATTTCTGGATGCTTATGTGGTATTGTAAGAACATATGTCTCTTTCTATTTCGTAATGAAATAGGGGGTTATTCCCTCTGTCAAAAAAGTAATATTAGTGGTCAAAATAGTTTTTGGATTAGGGCTCGCTCGGACAAGAAAACACCATTTTGTAACGATAGCATCAGATCCTGCAAAGC--------------------------------------------------------------ACGTGTATACTCAAGTCAAGTGGCAGCAAGCCAATTATTTTTTCTTCACCAAACAGATGAAATATCAGGAAATTAATTATATG---------CCAAGTCCCGAATGGCAGGCGCTTCTTCTACCTGCAGACGAGTAGTACTCGCAGAACCCAAGATTGACCATGGCCAGCGCTGCTGGGTCAACTCTGACACACGGATTCACCGTCCCCCTCTCGTGTCTCA---TCAACGCAGGCCCTCTACAAAAGGCCAAGAAAAAGGAACCTGCCGTGCCCGTCGCGCTCGCGATATGGCTGTGGCCGGCGGCGACGATGCTCCAAGTCCAGCCACCAGAGGCCATGGCGGCACCGTGCGCCTCCTCGGCTACGGACCCCGGACGCCCACGCCGCAACTCACCGAGCGCCTCCTCGACGACAAGCCGCAGCAGCGACCGCACTGCTGCGTCGAGGAGGAGCTCCCCTCCTTCTGGCGCTGGAAGCCGAGCGACC---------------GCGGCCACGTGGAGTGGGCCTCCGTCCGCCAGACATGCAAGGAGTGGATAAAGAACCCCATGAACGTGGCGCTGCTCCTGTGGCTGCTCTGCGTCGGCGTCTCCGGCGGCATGCTCGTGCTCCTCCTCCTCGGCCTGCTCGACGGCGCGTTCCCGGCGACGGCCGACAGGAACCGCTGGATCGAGATCAACAACCAGGTCCTCAACGCGCTCTTCACGCTCATGAGCCTGTACCAGCACCCTGCCCTCTGCCACCACCTCTTCCTGCTCTGCCGCTGGCGCCCGGCCGACGCCGCCGAGCTCCGCGCCGCCTACTGCAAGGAGGGCGCCGCCGCCGCGCCGCGCCACGGGGACCGCGCGCACGTGGCCGTCGTCGTCGCGCTGCTGCACCTCACCGTGCTGTGCCAGTACGTGCTGTGCGGCCTCTACTGGGGCTACACCAGGACCACGCGCCCGGAGCTCGCCGAGGACGGCTTCTTCGCGCTGGGCATCCTCGCGCCGGTCGCCGCCGCGGTGTACACCGTGTGCAGCCCGTTGGGTAAAGGCGACCGGTGCCACGACCTCGCCTCCTGCTCCGTTCCAGCGGCGTCAAAGGCGCAGCCCGCGCCCACTGGGCACGTCGTGGTGGAGCCGGACTGGGCCGGCGGCATGCTCGACT------------GCGACGCGGCGGCCGGGTGCCTCTCCCTGTCGTGCACGTTCTGCGTCTTCGGGTGGAACATGGAGAGGCTGGGCCTGGGCAACGCGTACGTGCACGCCGTCACGTTCGCGCTCCTGTGCTTCGCGCCGCTCTGGGTGCTGGGCGTCTCGGCGCTGCACATCCACAGCCACGTCGTCGGCGACGCCGTGGGCGGCGCCGGCGTGCTGCTCTGCGCGTGCGGCCTGCTGTACGGCGGCTACTGGCGGATACAGATGCGGAGGAGGTTCGGGCTCCCAGGGACCACGGCGTGCTGCGGCTCCAAGTCGCTGACGGACTACGCGCGGTGGCTCTTCTGCTGGCCCTGCGCGCTGGCGCAGGAGGTCCGCACGGCGAGCATGTACCACGTCGACGGCGAGGTCTTCTACTCGAAGACCGTTGACGACGACGATCGCCACGCCGGCAGCGGGCAGCGGTGGCTCGCGGCGTCCAAGCATCGTGACGTTTTTAGTGCAGCGGACACGGTTGCAGTGTCACAGCAGTCGGCGGCAAGTGGTCATCGTCTGGTTGTCATTCATGACGAAACGAC---CATGGCTCCACCTGTTCAGGTCGTGGTTGTGCCGGTGGAAGACAAGTGCAGTGTTGTTCGTCACGGGGAGACGAGCTG---TTCTTCTTCTTCTATTTCGTCATCGGCGAGCGAGGAAGAGGACGTGTCCTTTTTGGAGTCGAACCGAGAAATGCTGGAAGATGATGCTGATCGTAGTACGTCGTCTGATGGGAGCTGGAGAGTGGAGAAAGTGAAGAGACTGATCAATATGGTCACCCTGGTGTCTCTGCTCATTCTTTTATACACAAGGGGAATTATTCTGTAGAGAAGCAGTGGAATTAAGGTTGTGTCCCTTGTTCTAGATGCTATTTCTCCACTTCTGTTGCTGAAAACAGGATCACAGTGTAGGTTTTGTATAGGGAACTAGTGAAGCACCATGCAATTTTTGAAAGTAAACTCATTCTTTTAC
>A191
[truncated: 867,883 more chars]
